# Supplementary material for: Differential expression analysis at the individual level reveals a lncRNA prognostic signature for lung adenocarcinoma
Source: Mol Cancer. 2017 Jun 6;16:98. doi: 10.1186/s12943-017-0666-z (PMC5461634; doi:10.1186/s12943-017-0666-z)
Supplement: Supplementary file 1 — Information of probes, Ensembl ID/RefSeq ID and symbol for each lncRNA annotated from Affymetrix Human Genome U133 Plus 2.0 Array (HG-U133 Plus 2.0). (XLSX 151 kb) [file 12943_2017_666_MOESM1_ESM.xlsx]

## Sheet: platform
	Table S1. Information of probes, Ensembl ID/RefSeq ID and symbol for each lncRNA annotated from Affymetrix Human Genome U133 Plus 2.0 Array (HG-U133 Plus 2.0).
	Probe ID	Ensembl ID/Refseq ID	Symbol
	1552258_at	ENSG00000222041.6	LINC00152
	1552466_x_at	ENSG00000226935.2	LINC00161
	1552467_at	ENSG00000233316.3	DSCR10
	1552468_a_at	ENSG00000233316.3	DSCR10
	1552563_a_at	ENSG00000254556.1	AF131215.4
	1552604_at	ENSG00000184856.6	LINC00308
	1552605_s_at	ENSG00000184856.6	LINC00308
	1552665_at	ENSG00000272767.1	JMJD1C-AS1
	1552819_at	ENSG00000223768.1	LINC00205
	1552856_at	ENSG00000179219.5	LINC00311
	1552862_at	ENSG00000225855.2	RUSC1-AS1
	1552868_at	ENSG00000267493.2	CIRBP-AS1
	1552872_at	ENSGR0000236017.3	ASMTL-AS1
	1552873_s_at	ENSGR0000236017.3	ASMTL-AS1
	1552876_at	ENSG00000182586.3	LINC00334
	1552877_s_at	ENSG00000182586.3	LINC00334
	1552899_at	ENSG00000223586.1	RP4-662A9.2
	1552900_a_at	ENSG00000223586.1	RP4-662A9.2
	1552955_at	ENSG00000170983.3	LINC00208
	1552972_at	ENSG00000254842.2	RP11-890B15.2
	1552976_at	ENSG00000255847.1	RP11-167N4.2
	1552979_at	ENSG00000181798.2	LINC00471
	1552987_a_at	ENSG00000247193.2	RP11-431M7.3
	1553020_at	ENSG00000226746.2	SMCR5
	1553024_at	ENSG00000232307.1	DAOA-AS1
	1553053_at	ENSG00000175699.8	LINC00521
	1553145_at	ENSG00000263327.2	TAPT1-AS1
	1553204_at	ENSG00000174403.11	C20orf166-AS1
	1553205_at	ENSG00000174403.11	C20orf166-AS1
	1553226_at	ENSG00000259527.1	LINC00052
	1553357_at	NR_026935	LINC00889
	1553420_at	ENSG00000225953.2	SATB2-AS1
	1553428_at	ENSG00000216863.5	LY86-AS1
	1553440_at	ENSG00000260372.2	AQP4-AS1
	1553443_at	ENSG00000181171.5	FER1L6-AS1
	1553449_at	ENSG00000180422.3	LINC00304
	1553450_s_at	ENSG00000180422.3	LINC00304
	1553457_at	ENSG00000215162.1	LINC00269
	1553478_at	ENSG00000218109.3	KIRREL3-AS3
	1553484_at	ENSG00000197503.4	LINC00477
	1553497_at	ENSG00000196243.5	LINC00615
	1553519_at	ENSG00000178457.3	LINC00314
	1553586_at	ENSG00000260852.1	FBXL19-AS1
	1553608_a_at	ENSG00000215533.4	LINC00189
	1553658_at	ENSG00000236499.2	LINC00896
	1553708_at	ENSG00000146666.4	LINC00525
	1553741_at	ENSG00000225077.2	LINC00337
	1553756_at	ENSG00000237009.2	GLIS3-AS1
	1553780_at	ENSG00000258701.1	LINC00638
	1553811_at	ENSG00000255650.1	FAM222A-AS1
	1553829_at	ENSG00000232973.7	CYP1B1-AS1
	1553832_at	ENSG00000184274.3	LINC00315
	1553849_at	ENSG00000229140.4	CCDC26
	1553871_at	ENSG00000180846.4	CSNK1G2-AS1
	1553882_at	ENSG00000248360.3	LINC00504
	1553898_a_at	ENSG00000261275.1	RP11-760D2.11
	1553918_at	ENSG00000236384.3	LINC00479
	1553934_at	ENSG00000179676.6	LINC00305
	1553935_at	ENSG00000249993.1	BFSP2-AS1
	1553936_a_at	ENSG00000249993.1	BFSP2-AS1
	1553987_at	ENSG00000234608.3	MAPKAPK5-AS1
	1554057_at	ENSG00000235919.3	ASH1L-AS1
	1554097_a_at	ENSG00000171889.3	MIR31HG
	1554203_at	ENSG00000174680.5	GRIK1-AS1
	1554222_at	ENSG00000180279.5	CTD-2568A17.5
	1554301_at	ENSG00000226869.2	LHFPL3-AS1
	1554302_s_at	ENSG00000226869.2	LHFPL3-AS1
	1554305_at	ENSG00000268812.2	RP1-102K2.8
	1554332_a_at	ENSG00000232803.1	RP11-93B14.5
	1554382_at	ENSG00000233746.1	LINC00656
	1554403_a_at	ENSG00000261036.1	RP11-574H6.1
	1554405_a_at	ENSG00000226935.2	LINC00161
	1554447_at	ENSG00000225470.2	JPX
	1554520_at	ENSG00000259877.1	RP11-46C24.7
	1554591_at	ENSG00000251321.1	PCAT4
	1554597_at	ENSG00000224113.2	RP5-837J1.2
	1554599_x_at	ENSG00000224113.2	RP5-837J1.2
	1554666_at	ENSG00000261879.1	RP11-333E1.1
	1554715_at	ENSG00000259703.1	LINC00593
	1554716_s_at	ENSG00000259703.1	LINC00593
	1554732_at	ENSG00000180712.3	RP11-290F5.2
	1554733_at	ENSG00000180712.3	RP11-290F5.2
	1554764_a_at	ENSG00000181995.7	LINC00301
	1554765_a_at	ENSG00000181995.7	LINC00301
	1554771_at	ENSG00000261096.1	RP11-690I21.2
	1554781_at	ENSG00000250328.1	CTC-210G5.1
	1554880_at	ENSG00000124915.6	RP11-467L20.10
	1554887_at	ENSG00000232445.1	RP11-132A1.4
	1554891_at	ENSG00000258785.1	CTD-2643K12.2
	1554927_at	ENSG00000215483.4	LINC00598
	1554946_at	ENSG00000249550.2	RP11-438N16.1
	1554949_at	ENSG00000231010.1	RP6-109B7.2
	1554957_at	ENSG00000255345.1	CTD-2337I7.1
	1554976_a_at	ENSG00000254008.1	LINC00051
	1554978_at	ENSG00000237647.4	ERICH1-AS1
	1554983_at	ENSG00000238265.1	LINC00317
	1555040_at	ENSG00000214851.4	LINC00612
	1555085_at	ENSG00000224718.1	RP11-222A5.1
	1555132_at	ENSG00000196893.3	AC090286.4
	1555188_at	ENSG00000179141.5	MTUS2-AS1
	1555196_at	ENSG00000236834.1	LINC00421
	1555205_at	ENSG00000264735.1	RP11-498C9.17
	1555216_a_at	ENSG00000267280.1	RP11-332H18.4
	1555221_at	ENSG00000264243.1	RP11-6N17.1
	1555224_at	ENSG00000227480.2	CCDC148-AS1
	1555244_at	ENSG00000178107.2	RP11-998D10.4
	1555264_a_at	ENSG00000215483.4	LINC00598
	1555344_at	ENSG00000253656.1	KB-1568E2.1
	1555363_s_at	ENSG00000266904.1	LINC00663
	1555580_at	ENSG00000254275.2	RP11-89M16.1
	1555616_at	ENSG00000268157.1	AC010524.4
	1555617_x_at	ENSG00000268157.1	AC010524.4
	1555743_s_at	ENSG00000254488.1	RP11-65G9.1
	1555786_s_at	ENSG00000258791.3	LINC00520
	1555798_at	ENSG00000180458.2	CTD-3064H18.4
	1555847_a_at	ENSG00000267519.2	MIR24-2
	1555865_at	ENSG00000255153.1	TOLLIP-AS1
	1555868_at	ENSG00000236013.1	RP3-332B22.1
	1555869_a_at	ENSG00000236013.1	RP3-332B22.1
	1555871_at	ENSG00000235954.2	TTC28-AS1
	1555888_at	ENSG00000246263.2	KB-431C1.4
	1555892_s_at	ENSG00000226752.3	PSMD5-AS1
	1555893_at	ENSG00000254231.1	CTD-2284J15.1
	1555912_at	ENSG00000227199.1	ST7-AS1
	1555939_at	ENSG00000264630.1	RP11-4F22.2
	1555940_a_at	ENSG00000264630.1	RP11-4F22.2
	1555942_a_at	ENSG00000230937.5	MIR205HG
	1555979_at	ENSG00000223764.2	RP11-54O7.3
	1555980_a_at	ENSG00000223764.2	RP11-54O7.3
	1555981_at	ENSG00000267080.1	ASB16-AS1
	1555988_a_at	ENSG00000205396.7	LINC00661
	1555994_at	ENSG00000227528.1	DIAPH3-AS1
	1556003_a_at	ENSG00000258752.1	RP11-356K23.1
	1556004_at	ENSG00000258752.1	RP11-356K23.1
	1556006_s_at	ENSG00000230551.3	CTB-89H12.4
	1556007_s_at	ENSG00000230551.3	CTB-89H12.4
	1556042_s_at	ENSG00000212694.4	AC084018.1
	1556043_a_at	ENSG00000237298.4	TTN-AS1
	1556046_a_at	ENSG00000253230.2	LINC00599
	1556048_at	ENSG00000226754.1	RP5-1024G6.5
	1556072_at	ENSG00000269220.1	LINC00528
	1556081_at	ENSG00000261428.1	RP11-16P6.1
	1556082_a_at	ENSG00000261428.1	RP11-16P6.1
	1556099_at	ENSG00000248197.1	LINC00290
	1556103_at	ENSG00000260261.1	RP11-480A16.1
	1556122_at	ENSG00000269386.1	RAB11B-AS1
	1556123_a_at	ENSG00000269386.1	RAB11B-AS1
	1556133_s_at	ENSG00000237675.1	RP11-118H17.1
	1556147_at	ENSG00000260572.1	RP11-16N11.2
	1556148_s_at	ENSG00000260572.1	RP11-16N11.2
	1556154_a_at	ENSG00000260630.2	SNAI3-AS1
	1556161_a_at	ENSG00000251616.1	RP11-485M7.3
	1556180_at	ENSG00000245060.2	LINC00847
	1556185_a_at	ENSG00000264868.1	CTB-167B5.2
	1556190_s_at	ENSG00000237807.3	RP11-400K9.4
	1556195_a_at	ENSG00000261135.1	RP4-798A10.7
	1556216_s_at	ENSG00000259775.1	RP11-45P15.4
	1556220_at	ENSG00000261488.1	RP11-757F18.5
	1556221_a_at	ENSG00000261488.1	RP11-757F18.5
	1556229_at	ENSG00000261916.1	RP11-235E17.4
	1556235_at	ENSG00000227733.4	RP4-565E6.1
	1556247_a_at	ENSG00000237862.1	RP1-63G5.7
	1556248_at	NR_033965	EIF1B-AS1
	1556249_a_at	NR_033965	EIF1B-AS1
	1556255_a_at	ENSG00000235545.1	RP11-230B22.1
	1556256_a_at	ENSG00000258122.1	RP11-61A14.1
	1556262_at	ENSG00000259905.1	PWRN1
	1556263_s_at	ENSG00000259905.1	PWRN1
	1556271_at	ENSG00000255084.1	RP11-843A23.1
	1556272_a_at	ENSG00000255084.1	RP11-843A23.1
	1556274_at	ENSG00000260021.1	RP11-480I12.10
	1556301_at	ENSG00000246089.3	RP11-115C21.2
	1556304_s_at	ENSG00000231711.2	LINC00899
	1556314_a_at	ENSG00000261269.1	RP11-389C8.2
	1556319_at	ENSG00000261355.1	RP11-698N11.4
	1556333_at	ENSG00000263698.1	RP11-408H20.3
	1556334_s_at	ENSG00000263698.1	RP11-408H20.3
	1556344_at	ENSG00000237594.2	AP000251.3
	1556362_at	ENSG00000255595.1	RP4-809F18.1
	1556364_at	ENSG00000241684.1	ADAMTS9-AS2
	1556365_at	ENSG00000216863.5	LY86-AS1
	1556366_s_at	ENSG00000216863.5	LY86-AS1
	1556374_s_at	ENSG00000258716.1	RP11-661G16.2
	1556387_at	ENSG00000243818.4	RP11-372E1.4
	1556388_a_at	ENSG00000243818.4	RP11-372E1.4
	1556392_a_at	ENSG00000260871.1	CTD-2373J6.1
	1556400_at	ENSG00000233542.1	RP11-547D24.1
	1556401_a_at	ENSG00000233542.1	RP11-547D24.1
	1556405_s_at	ENSG00000268038.1	AC011516.2
	1556406_at	ENSG00000239589.1	LINC00879
	1556414_at	ENSG00000260583.1	LINC00515
	1556422_at	ENSG00000269696.1	AC007228.11
	1556435_at	ENSG00000267665.1	RP11-13K12.2
	1556436_at	ENSG00000246339.4	EXTL3-AS1
	1556444_a_at	ENSG00000260838.2	RP11-531A24.3
	1556445_at	ENSG00000261795.1	RP11-90P13.1
	1556447_at	ENSG00000226567.1	LINC00606
	1556448_a_at	ENSG00000226567.1	LINC00606
	1556452_a_at	ENSG00000259218.1	LINC00928
	1556453_at	ENSG00000229727.2	AC013460.1
	1556454_a_at	ENSG00000229727.2	AC013460.1
	1556459_at	ENSG00000248682.1	ARHGAP22-IT1
	1556460_a_at	ENSG00000248682.1	ARHGAP22-IT1
	1556465_at	ENSG00000268659.1	RP11-310J24.3
	1556467_at	ENSG00000241490.1	RP11-553L6.2
	1556486_at	ENSG00000259942.1	RP11-292F22.7
	1556492_a_at	ENSG00000267167.1	RP11-687F6.1
	1556494_at	ENSG00000250772.1	RP11-236P13.1
	1556496_a_at	ENSG00000260368.1	RP11-521I2.3
	1556502_at	ENSG00000224356.3	RP11-151A6.4
	1556504_at	ENSG00000260008.1	RP11-732A21.2
	1556505_at	ENSG00000251533.2	LINC00605
	1556507_at	ENSG00000239513.1	RP11-2A4.3
	1556508_s_at	ENSG00000239513.1	RP11-2A4.3
	1556511_a_at	ENSG00000237928.1	RP4-668G5.1
	1556518_at	ENSG00000227375.1	DLG1-AS1
	1556533_at	ENSG00000267535.1	LINC00868
	1556536_at	ENSG00000222035.2	AC079354.3
	1556558_s_at	ENSG00000223797.1	ENTPD3-AS1
	1556573_s_at	ENSG00000254139.1	CTD-2339F6.1
	1556617_a_at	ENSG00000242385.1	LINC00901
	1556624_at	ENSG00000269938.1	RP11-214K3.20
	1556625_a_at	ENSG00000269938.1	RP11-214K3.20
	1556630_at	ENSG00000177640.11	CASC2
	1556643_at	ENSG00000269640.1	CTD-2521M24.9
	1556645_s_at	ENSG00000245025.2	RP11-875O11.1
	1556661_at	NR_024009	GTSE1-AS1
	1556662_at	ENSG00000250116.2	RP11-417F21.1
	1556663_s_at	ENSG00000250116.2	RP11-417F21.1
	1556670_at	ENSG00000234945.3	AC109828.1
	1556671_s_at	ENSG00000234945.3	AC109828.1
	1556675_s_at	ENSG00000249346.2	LINC01016
	1556676_a_at	ENSG00000260273.1	RP11-425D10.10
	1556678_a_at	ENSG00000260160.1	CTC-471J1.2
	1556695_a_at	ENSG00000237187.4	NR2F1-AS1
	1556696_s_at	ENSG00000237187.4	NR2F1-AS1
	1556704_s_at	ENSG00000182021.5	RP11-381O7.3
	1556709_a_at	ENSG00000262155.1	RP11-266L9.5
	1556717_at	ENSG00000229719.2	MIR194-2
	1556718_s_at	ENSG00000229719.2	MIR194-2
	1556730_at	ENSG00000257839.1	RP11-290L1.2
	1556734_at	ENSG00000228444.2	RP11-173B14.4
	1556736_at	ENSG00000196951.6	RP11-425I13.3
	1556737_at	ENSG00000213373.3	LINC00671
	1556740_at	ENSG00000248572.1	EGFLAM-AS2
	1556747_a_at	ENSG00000261222.2	CTD-2006K23.1
	1556748_x_at	ENSG00000261222.2	CTD-2006K23.1
	1556749_at	ENSG00000258702.1	RP11-433J8.1
	1556750_at	ENSG00000260841.1	CTC-205M6.5
	1556753_s_at	ENSG00000260597.1	AC012531.25
	1556754_at	ENSG00000230417.6	LINC00856
	1556755_s_at	ENSG00000245080.4	MIR3150B
	1556768_at	ENSG00000258647.1	LINC00930
	1556769_a_at	ENSG00000266401.1	RP11-874J12.4
	1556771_a_at	ENSG00000237159.1	CNTFR-AS1
	1556775_at	ENSG00000226622.1	AC092155.4
	1556779_s_at	ENSG00000260810.1	CTD-2547L24.4
	1556784_at	ENSG00000260647.1	RP1-178F10.1
	1556789_a_at	ENSG00000238197.1	PAXBP1-AS1
	1556796_at	ENSG00000206552.4	KRBOX1-AS1
	1556797_at	ENSG00000228203.2	RNF144A-AS1
	1556798_a_at	ENSG00000228203.2	RNF144A-AS1
	1556801_at	ENSG00000237463.1	RP11-280O1.2
	1556814_a_at	ENSG00000226471.2	CTA-292E10.6
	1556820_a_at	ENSG00000231607.4	DLEU2
	1556821_x_at	ENSG00000231607.4	DLEU2
	1556823_s_at	ENSG00000260366.1	CTD-2639E6.4
	1556827_at	ENSG00000270959.1	LPP-AS2
	1556829_at	ENSG00000243926.1	TIPARP-AS1
	1556834_at	ENSG00000264859.1	RP11-75N4.2
	1556835_s_at	ENSG00000264859.1	RP11-75N4.2
	1556839_s_at	ENSG00000174171.4	RP11-23P13.6
	1556844_at	ENSG00000255428.1	RP11-794P6.1
	1556846_at	ENSG00000260672.1	RP11-1006G14.1
	1556847_s_at	ENSG00000260672.1	RP11-1006G14.1
	1556851_at	ENSG00000247011.2	RP11-700H6.1
	1556852_a_at	ENSG00000247011.2	RP11-700H6.1
	1556859_a_at	ENSG00000235740.1	RP11-436I24.1
	1556879_at	ENSG00000260337.2	RP11-386M24.6
	1556884_a_at	ENSG00000261517.1	LINC00558
	1556887_at	ENSG00000248724.2	NPHP3-AS1
	1556899_at	ENSG00000237054.5	PRMT5-AS1
	1556900_at	ENSG00000231290.1	APCDD1L-AS1
	1556901_s_at	ENSG00000231290.1	APCDD1L-AS1
	1556903_at	ENSG00000236064.1	RP6-191P20.4
	1556904_at	ENSG00000260918.1	RP11-731J8.2
	1556909_at	ENSG00000261194.1	RP11-704C2.1
	1556911_at	ENSG00000230002.2	ALMS1-IT1
	1556914_at	ENSG00000269037.1	CTC-523E23.6
	1556916_a_at	ENSG00000248529.1	RP11-2O17.2
	1556917_a_at	ENSG00000248529.1	RP11-2O17.2
	1556920_s_at	ENSG00000244227.1	RP11-298O21.5
	1556921_at	ENSG00000227599.1	RP4-753D4.2
	1556924_at	ENSG00000226312.3	CFLAR-AS1
	1556931_at	ENSG00000230068.2	CDC42-IT1
	1556936_at	ENSG00000226237.1	RP11-276H19.1
	1556944_at	ENSG00000236656.1	RP11-144L1.4
	1556945_a_at	ENSG00000236656.1	RP11-144L1.4
	1556970_at	ENSG00000260475.1	RP11-85A1.3
	1556971_a_at	ENSG00000260475.1	RP11-85A1.3
	1556992_at	ENSG00000248049.2	UBA6-AS1
	1556994_at	ENSG00000259789.1	RP11-1078H9.6
	1556999_at	ENSG00000236854.1	AL121656.5
	1557004_at	ENSG00000230102.3	RP11-407B7.1
	1557007_a_at	ENSG00000254443.1	RP11-304C12.3
	1557008_at	ENSG00000248908.1	RP11-730N24.1
	1557009_a_at	ENSG00000248908.1	RP11-730N24.1
	1557014_a_at	ENSG00000204860.4	FAM201A
	1557021_s_at	ENSG00000247363.2	RP11-637A17.2
	1557022_at	ENSG00000245832.2	RP11-179A16.1
	1557024_at	ENSG00000260715.1	RP11-744D14.2
	1557025_a_at	ENSG00000260715.1	RP11-744D14.2
	1557026_at	ENSG00000228044.2	RP4-781K5.4
	1557027_at	ENSG00000261327.3	RP11-863P13.3
	1557037_a_at	ENSG00000228889.2	UBAC2-AS1
	1557038_s_at	ENSG00000228889.2	UBAC2-AS1
	1557044_at	ENSG00000232677.2	LINC00665
	1557046_x_at	ENSG00000232677.2	LINC00665
	1557050_at	ENSG00000233429.5	HOTAIRM1
	1557051_s_at	ENSG00000233429.5	HOTAIRM1
	1557055_s_at	ENSG00000228794.4	RP11-206L10.11
	1557059_at	ENSG00000236859.2	AC018737.1
	1557060_at	ENSG00000236719.2	RP11-522D2.1
	1557062_at	ENSG00000269293.2	ZSCAN16-AS1
	1557063_at	ENSG00000235706.3	DICER1-AS1
	1557068_at	ENSG00000234859.1	AC003958.2
	1557070_at	ENSG00000229950.1	TFAP2A-AS1
	1557098_s_at	ENSG00000225978.2	HAR1A
	1557107_at	ENSG00000233705.2	SLC26A4-AS1
	1557117_at	ENSG00000236778.3	INTS6-AS1
	1557118_a_at	ENSG00000236778.3	INTS6-AS1
	1557131_at	ENSG00000260233.2	SSSCA1-AS1
	1557135_at	ENSG00000235560.3	AC002310.12
	1557139_at	ENSG00000245614.2	DDX11-AS1
	1557146_a_at	ENSG00000261713.2	SSTR5-AS1
	1557149_at	ENSG00000226900.1	RP11-432J24.5
	1557161_at	ENSG00000231426.1	RP5-899B16.1
	1557167_at	ENSG00000228223.1	HCG11
	1557169_x_at	ENSG00000228223.1	HCG11
	1557177_at	ENSG00000251364.2	CTD-2516F10.2
	1557192_at	ENSG00000236088.5	COX10-AS1
	1557207_s_at	ENSG00000255545.3	RP11-627G23.1
	1557208_at	ENSG00000225778.1	PROSER2-AS1
	1557211_a_at	ENSG00000258584.1	FAM181A-AS1
	1557212_at	NR_033965	EIF1B-AS1
	1557214_at	ENSG00000250968.1	RP11-322J23.1
	1557215_at	ENSG00000259129.1	LINC00648
	1557219_at	ENSG00000251350.1	RP11-328N19.1
	1557233_at	ENSG00000251165.1	F11-AS1
	1557235_at	ENSG00000248703.2	RP11-495K9.3
	1557241_a_at	ENSG00000261295.1	RP11-524D16__A.3
	1557262_at	ENSG00000258727.1	RP11-66N24.3
	1557263_s_at	ENSG00000258727.1	RP11-66N24.3
	1557274_at	ENSG00000238273.3	AC012360.6
	1557276_at	ENSG00000249346.2	LINC01016
	1557277_a_at	ENSG00000249346.2	LINC01016
	1557287_at	ENSG00000231971.1	RP11-557H15.3
	1557293_at	ENSG00000242086.4	LINC00969
	1557296_at	ENSG00000248265.1	RP11-834C11.3
	1557330_at	ENSG00000255420.1	RP11-236J17.3
	1557336_at	ENSG00000241316.2	RP11-81N13.1
	1557338_x_at	ENSG00000241316.2	RP11-81N13.1
	1557359_at	ENSG00000227502.2	RP1-249H1.4
	1557369_a_at	ENSG00000244342.1	LINC00698
	1557371_a_at	ENSG00000235387.1	LINC00961
	1557373_at	ENSG00000236963.1	RP4-749H3.1
	1557386_at	ENSG00000226806.1	AC011893.3
	1557389_at	NR_038940	SH3PXD2A-AS1
	1557395_at	ENSG00000245067.2	IGFBP7-AS1
	1557402_at	ENSG00000261839.1	RP1-265C24.8
	1557405_at	ENSG00000256802.2	RP11-680F8.1
	1557406_s_at	ENSG00000256802.2	RP11-680F8.1
	1557410_at	ENSG00000257176.1	RP11-996F15.2
	1557424_at	ENSG00000250544.1	CTC-493L21.1
	1557427_at	ENSG00000266947.1	RP11-799D4.4
	1557431_at	ENSG00000260464.1	RP4-561L24.3
	1557434_at	ENSG00000272568.1	CTB-113D17.1
	1557443_s_at	ENSG00000250427.1	CTD-3179P9.2
	1557451_at	ENSG00000273164.1	DGCR10
	1557466_at	ENSG00000227908.3	CTD-2031P19.3
	1557472_a_at	ENSG00000233723.3	AC007092.1
	1557475_at	ENSG00000256193.1	LINC00507
	1557481_a_at	ENSG00000224924.2	LINC00320
	1557483_at	ENSG00000204684.2	RP5-1004I9.1
	1557484_at	ENSG00000235749.2	RP11-634B7.4
	1557486_at	ENSG00000236977.1	ANKRD44-IT1
	1557491_at	ENSG00000225488.1	RP11-760D2.1
	1557493_x_at	ENSG00000225488.1	RP11-760D2.1
	1557498_a_at	ENSG00000241336.1	RP11-451G4.1
	1557506_a_at	ENSG00000260938.1	RP4-593C16.3
	1557507_at	ENSG00000248275.1	TRIM52-AS1
	1557511_at	ENSG00000260026.1	CTD-2015G9.1
	1557518_a_at	ENSG00000260293.1	RP11-715J22.6
	1557540_at	ENSG00000253123.2	RP11-527N22.1
	1557541_at	ENSG00000204860.4	FAM201A
	1557542_at	ENSG00000260947.1	RP11-384P7.7
	1557550_at	ENSG00000267339.1	LINC00906
	1557557_at	ENSG00000186056.5	MATN1-AS1
	1557558_s_at	ENSG00000186056.5	MATN1-AS1
	1557560_at	ENSG00000237021.2	RP3-486I3.7
	1557564_at	ENSG00000244926.2	ALKBH3-AS1
	1557565_a_at	ENSG00000244926.2	ALKBH3-AS1
	1557570_a_at	ENSG00000231453.1	AC018470.4
	1557588_at	ENSG00000205632.2	WI2-81516E3.1
	1557591_at	ENSG00000228021.3	RP11-383C5.3
	1557597_at	ENSG00000234610.1	LINC00624
	1557598_at	ENSG00000234715.1	CTB-107G13.1
	1557599_a_at	ENSG00000234715.1	CTB-107G13.1
	1557602_at	ENSG00000243083.1	LINC00870
	1557604_at	ENSG00000238033.1	AC002480.2
	1557605_a_at	ENSG00000238033.1	AC002480.2
	1557606_at	ENSG00000247131.1	RP11-588G21.2
	1557607_at	ENSG00000246640.1	RP11-1094H24.4
	1557608_a_at	ENSG00000246640.1	RP11-1094H24.4
	1557610_at	ENSG00000237399.3	PITRM1-AS1
	1557613_at	ENSG00000227398.3	KIF9-AS1
	1557617_at	ENSG00000237737.1	DCTN1-AS1
	1557631_at	ENSG00000250754.1	RP11-386B13.3
	1557644_at	ENSG00000267750.1	AC003102.3
	1557646_at	NR_039974	VWA8-AS1
	1557647_a_at	NR_039974	VWA8-AS1
	1557652_a_at	ENSG00000173811.6	CCDC13-AS1
	1557656_at	ENSG00000233208.1	LINC00642
	1557657_a_at	ENSG00000233208.1	LINC00642
	1557660_s_at	ENSG00000234736.1	FAM170B-AS1
	1557679_at	ENSG00000237647.4	ERICH1-AS1
	1557682_a_at	ENSG00000224286.1	RP11-297H3.4
	1557693_at	ENSG00000268364.1	SMC5-AS1
	1557702_at	ENSG00000223393.1	RP5-858B6.3
	1557709_at	ENSG00000261003.1	RP1-140C12.2
	1557717_at	NR_038878	LINC00550
	1557721_at	ENSG00000260328.1	RP11-416I2.1
	1557723_at	ENSG00000232909.1	RP3-510O8.4
	1557724_a_at	ENSG00000232909.1	RP3-510O8.4
	1557727_at	ENSG00000179818.9	PCBP1-AS1
	1557731_at	ENSG00000234721.2	AC125421.1
	1557733_a_at	ENSG00000233355.2	CHRM3-AS2
	1557734_s_at	ENSG00000235138.1	RP11-374P20.4
	1557741_at	ENSG00000227660.1	RP11-162J8.2
	1557742_a_at	ENSG00000227660.1	RP11-162J8.2
	1557753_at	ENSG00000246876.2	RP11-519M16.1
	1557761_s_at	ENSG00000237463.1	RP11-280O1.2
	1557765_at	ENSG00000250337.1	LINC01021
	1557779_at	ENSG00000231131.2	RP11-346D6.6
	1557783_at	ENSG00000267278.1	MAP3K14-AS1
	1557787_at	ENSG00000249521.1	CTD-2161F6.3
	1557788_a_at	ENSG00000175611.7	LINC00476
	1557791_at	ENSG00000260253.1	RP4-676L2.1
	1557802_at	ENSG00000231816.1	RP4-782L23.1
	1557821_at	ENSG00000259070.1	LINC00639
	1557822_at	ENSG00000250125.1	RP11-707A18.1
	1557823_s_at	ENSG00000250125.1	RP11-707A18.1
	1557825_at	ENSG00000260093.1	RP11-1E4.1
	1557826_at	ENSG00000247157.2	RP11-434C1.1
	1557827_at	ENSG00000236756.4	DNAJC9-AS1
	1557848_at	ENSG00000257762.1	RP11-626I20.3
	1557850_at	ENSG00000224116.2	INHBA-AS1
	1557856_at	ENSG00000228313.3	CTD-2555K7.4
	1557857_a_at	ENSG00000228313.3	CTD-2555K7.4
	1557862_at	ENSG00000236432.3	AC097662.2
	1557863_at	ENSG00000246740.2	CTD-2382E5.1
	1557864_x_at	ENSG00000246740.2	CTD-2382E5.1
	1557865_at	ENSG00000246422.2	CTD-2024I7.13
	1557871_at	ENSG00000224406.1	RP11-48F14.1
	1557873_at	ENSG00000247199.3	RP11-373N22.3
	1557874_at	NR_038986	GRID1-AS1
	1557875_at	ENSG00000260785.1	CASC17
	1557876_at	ENSG00000215231.3	LINC01020
	1557877_s_at	ENSG00000215231.3	LINC01020
	1557878_at	ENSG00000245213.2	RP11-10K16.1
	1557879_at	ENSG00000224090.1	AC097468.4
	1557881_at	ENSG00000223910.1	ZNF32-AS3
	1557890_at	ENSG00000233452.2	STXBP5-AS1
	1557891_s_at	ENSG00000233452.2	STXBP5-AS1
	1557892_at	ENSG00000237119.1	LINC01056
	1557893_a_at	ENSG00000237119.1	LINC01056
	1557896_at	ENSG00000224481.1	RP11-495P10.3
	1557921_s_at	ENSG00000258586.1	RP5-1021I20.2
	1557993_at	ENSG00000260682.2	7SK
	1557996_at	ENSG00000228434.1	AC004951.6
	1558007_s_at	ENSG00000260034.1	RP11-266L9.2
	1558028_x_at	ENSG00000260032.1	LINC00657
	1558118_at	ENSG00000237517.4	DGCR5
	1558123_at	ENSG00000235314.1	LINC00957
	1558128_at	ENSG00000260806.1	RP11-872J21.3
	1558144_at	ENSG00000214548.10	MEG3
	1558147_a_at	ENSG00000226137.3	BAIAP2-AS1
	1558148_x_at	ENSG00000226137.3	BAIAP2-AS1
	1558168_at	ENSG00000206417.4	H1FX-AS1
	1558195_at	ENSG00000258279.2	LINC00592
	1558212_at	ENSG00000236404.4	RP11-125B21.2
	1558216_at	ENSG00000272620.1	AFAP1-AS1
	1558225_at	ENSG00000260918.1	RP11-731J8.2
	1558226_a_at	ENSG00000260918.1	RP11-731J8.2
	1558234_at	ENSG00000267365.1	KCNJ2-AS1
	1558250_s_at	ENSG00000257742.1	RP11-350F4.2
	1558256_at	ENSG00000261824.2	LINC00662
	1558262_at	ENSG00000247595.2	SPTY2D1-AS1
	1558290_a_at	ENSG00000249859.3	PVT1
	1558308_at	ENSG00000249628.2	LINC00942
	1558320_at	ENSG00000243491.1	RP11-521D12.5
	1558336_at	ENSG00000254451.2	RP11-560G2.1
	1558354_s_at	ENSG00000226648.1	RP1-1J6.2
	1558381_a_at	ENSG00000236144.2	AD000090.2
	1558402_at	ENSG00000249201.2	CTD-3080P12.3
	1558404_at	ENSG00000260941.1	LINC00622
	1558423_at	ENSG00000188185.7	LINC00265
	1558425_x_at	ENSG00000188185.7	LINC00265
	1558430_at	ENSG00000260872.1	RP11-680G24.5
	1558436_a_at	ENSG00000260163.1	RP11-521O16.2
	1558437_at	ENSG00000227468.4	AL928742.12
	1558440_at	ENSG00000246792.2	RP11-68L18.1
	1558449_at	ENSG00000264895.1	RP11-421E14.2
	1558451_at	ENSG00000250131.1	RP11-130F10.1
	1558458_at	ENSG00000196295.7	AC005154.6
	1558459_s_at	ENSG00000196295.7	AC005154.6
	1558474_at	ENSG00000232611.1	RP11-1114A5.4
	1558480_at	ENSG00000271270.1	TMCC1-AS1
	1558481_s_at	ENSG00000271270.1	TMCC1-AS1
	1558496_at	ENSG00000241696.1	RP11-420J11.2
	1558497_a_at	ENSG00000241696.1	RP11-420J11.2
	1558512_at	ENSG00000261098.1	RP11-819C21.1
	1558515_at	ENSG00000230590.3	FTX
	1558529_s_at	ENSG00000228463.4	AP006222.2
	1558553_at	ENSG00000260417.1	CTD-2542L18.1
	1558571_at	ENSG00000231119.2	RP4-569M23.2
	1558574_at	ENSG00000261761.2	RP11-103J17.2
	1558577_at	ENSG00000234996.3	RP11-480I12.7
	1558595_at	ENSG00000229127.1	AC007038.7
	1558601_at	ENSG00000243197.3	TUSC7
	1558602_a_at	ENSG00000243197.3	TUSC7
	1558605_at	ENSG00000258768.2	CTD-2292M16.8
	1558623_at	ENSG00000230651.3	AC096655.2
	1558653_at	ENSG00000238133.2	MLK7-AS1
	1558660_at	ENSG00000224382.1	LINC00703
	1558661_at	ENSG00000230939.1	RP11-314C16.1
	1558666_at	ENSG00000224204.1	PHEX-AS1
	1558678_s_at	ENSG00000251562.3	MALAT1
	1558688_at	ENSG00000255145.1	RP11-60I3.5
	1558689_a_at	ENSG00000255145.1	RP11-60I3.5
	1558711_at	ENSG00000248019.2	FAM13A-AS1
	1558720_at	ENSG00000246451.2	RP11-894P9.1
	1558724_at	ENSG00000260664.1	AC004158.3
	1558728_at	ENSG00000261373.1	VPS9D1-AS1
	1558764_at	ENSG00000261202.1	RP3-496C20.1
	1558765_a_at	ENSG00000261202.1	RP3-496C20.1
	1558779_at	ENSG00000270021.1	CTC-203F4.2
	1558780_a_at	ENSG00000270021.1	CTC-203F4.2
	1558782_a_at	ENSG00000272145.1	RP4-739H11.4
	1558786_at	ENSG00000260787.1	RP11-797A18.4
	1558787_a_at	ENSG00000260787.1	RP11-797A18.4
	1558790_s_at	ENSG00000255559.1	ZNF252P-AS1
	1558791_at	ENSG00000213468.3	RP11-453F18__B.1
	1558793_at	ENSG00000237637.1	FRY-AS1
	1558794_at	ENSG00000223482.3	NUTM2A-AS1
	1558795_at	ENSG00000230910.2	RP3-525N10.2
	1558801_at	ENSG00000248092.3	NNT-AS1
	1558804_at	ENSG00000259826.1	RP11-467D6.1
	1558809_s_at	NR_040027 /// NR_040028	ZNF790-AS1
	1558821_s_at	ENSG00000259820.1	AC083843.1
	1558828_s_at	ENSG00000253864.1	AC131025.8
	1558832_at	ENSG00000227533.1	SLC2A1-AS1
	1558845_at	ENSG00000267251.1	AC139100.3
	1558847_at	ENSG00000260910.1	LINC00565
	1558848_at	ENSG00000256116.1	RP11-783K16.14
	1558881_at	ENSG00000259134.1	LINC00924
	1558890_at	ENSG00000244459.2	RP11-1398P2.1
	1558899_s_at	ENSG00000246763.2	RGMB-AS1
	1558903_at	ENSG00000267586.2	LINC00907
	1558906_a_at	ENSG00000223891.1	OSER1-AS1
	1558920_at	ENSG00000227028.2	SLC8A1-AS1
	1558930_at	ENSG00000233532.1	LINC00460
	1558938_at	ENSG00000259321.1	RP11-468E2.5
	1558950_at	ENSG00000255477.1	RP11-63D14.1
	1559002_at	ENSG00000231154.1	MORF4L2-AS1
	1559017_at	ENSG00000267506.1	RP11-13K12.1
	1559026_at	ENSG00000225361.3	PPP1R26-AS1
	1559028_at	ENSG00000265787.1	CYP4F35P
	1559033_at	ENSG00000250056.1	LINC01018
	1559061_at	ENSG00000250107.1	CACNA1G-AS1
	1559066_at	ENSG00000259953.1	RP11-4O1.2
	1559067_a_at	ENSG00000259953.1	RP11-4O1.2
	1559079_at	ENSG00000259831.1	LINC00567
	1559083_x_at	ENSG00000230699.2	RP11-54O7.1
	1559097_at	NR_015430	C14orf64
	1559102_at	ENSG00000260526.1	RP11-73K9.2
	1559103_s_at	ENSG00000260526.1	RP11-73K9.2
	1559110_at	ENSG00000226852.2	RP1-212P9.2
	1559124_at	ENSG00000227844.1	RP13-143G15.3
	1559129_a_at	ENSG00000230262.2	MIRLET7DHG
	1559133_at	ENSG00000268166.1	CTC-471F3.6
	1559134_a_at	ENSG00000268166.1	CTC-471F3.6
	1559144_x_at	ENSG00000188825.9	LINC00910
	1559145_at	ENSG00000228203.2	RNF144A-AS1
	1559163_at	ENSG00000224116.2	INHBA-AS1
	1559169_at	ENSG00000233478.1	RP1-187B23.1
	1559205_s_at	ENSG00000245954.2	RP11-18H21.1
	1559213_at	ENSG00000253898.1	RP11-51M18.1
	1559220_at	ENSG00000243224.1	RP5-1157M23.2
	1559221_at	ENSG00000228495.1	LINC01013
	1559237_a_at	ENSG00000247970.2	RP11-543C4.1
	1559240_at	ENSG00000246090.2	RP11-696N14.1
	1559254_at	ENSG00000224930.2	LINC00162
	1559276_at	ENSG00000265369.2	U3
	1559280_a_at	ENSG00000248329.1	RP11-366M4.3
	1559285_at	ENSG00000258959.1	RP11-1017G21.4
	1559288_at	ENSG00000236451.2	AC067956.1
	1559291_at	ENSG00000231459.1	LINC00032
	1559292_s_at	ENSG00000231459.1	LINC00032
	1559293_x_at	ENSG00000231459.1	LINC00032
	1559296_at	ENSG00000241684.1	ADAMTS9-AS2
	1559298_a_at	ENSG00000189419.5	SPATA41
	1559303_at	ENSG00000267014.1	CTD-2081K17.2
	1559315_s_at	ENSG00000246985.3	SOCS2-AS1
	1559316_at	ENSG00000251629.2	RP11-774D14.1
	1559321_at	ENSG00000249364.1	RP11-434D9.1
	1559322_at	ENSG00000266680.1	RP5-1148A21.3
	1559326_at	ENSG00000258498.2	DIO3OS
	1559333_at	ENSG00000228723.2	SRGAP3-AS2
	1559340_at	ENSG00000237548.1	TTLL11-IT1
	1559344_at	ENSG00000250062.1	RP11-778J15.1
	1559348_a_at	ENSG00000236914.3	RP11-1008C21.2
	1559352_a_at	ENSG00000265688.1	MAFG-AS1
	1559363_at	ENSG00000258867.1	RP11-300J18.3
	1559372_at	ENSG00000228397.1	RP1-224A6.3
	1559374_at	ENSG00000267222.1	RP11-194N12.2
	1559375_s_at	ENSG00000267222.1	RP11-194N12.2
	1559403_at	ENSG00000270362.1	HMGN3-AS1
	1559404_a_at	ENSG00000270362.1	HMGN3-AS1
	1559433_at	ENSG00000231290.1	APCDD1L-AS1
	1559443_s_at	ENSG00000259954.1	IL21R-AS1
	1559449_a_at	ENSG00000268362.1	CTD-2017D11.1
	1559470_at	ENSG00000228592.1	AP000459.4
	1559471_s_at	ENSG00000228592.1	AP000459.4
	1559483_at	ENSG00000230461.4	PROX1-AS1
	1559492_at	ENSG00000257698.1	RP11-620J15.3
	1559501_at	ENSG00000236830.2	CBR3-AS1
	1559510_at	ENSG00000223546.2	LINC00630
	1559514_at	ENSG00000232063.1	RP11-307E17.8
	1559521_at	ENSG00000270093.1	AP000473.8
	1559522_at	ENSG00000228697.1	RP5-968D22.1
	1559528_at	ENSG00000249592.1	RP11-440L14.1
	1559538_at	ENSG00000255474.1	RP11-234B24.2
	1559540_at	ENSG00000251575.2	CTD-2170G1.2
	1559542_a_at	ENSG00000253181.1	RP11-863K10.2
	1559543_at	ENSG00000231473.2	LINC00441
	1559544_s_at	ENSG00000231473.2	LINC00441
	1559573_at	ENSG00000249173.1	RP11-701P16.4
	1559578_at	ENSG00000263412.1	RP5-890E16.2
	1559579_at	ENSG00000259361.1	LINC00927
	1559593_a_at	ENSG00000269578.1	CTD-3222D19.5
	1559595_at	ENSG00000246363.2	RP11-13A1.1
	1559605_a_at	ENSG00000235997.2	AC109642.1
	1559617_at	ENSG00000224272.2	AC114730.3
	1559620_at	ENSG00000228624.3	RP3-399L15.3
	1559621_at	ENSG00000250075.1	RP11-584P21.2
	1559629_at	ENSG00000251536.2	RP11-572C21.1
	1559645_at	ENSG00000224939.1	LINC00184
	1559646_a_at	ENSG00000224939.1	LINC00184
	1559648_at	ENSG00000233093.1	LINC00892
	1559650_at	ENSG00000234336.2	JAZF1-AS1
	1559654_s_at	ENSG00000225083.1	GRTP1-AS1
	1559665_at	ENSG00000258390.1	RP11-1070N10.4
	1559667_at	ENSG00000260193.1	RP11-83N9.5
	1559668_s_at	ENSG00000260193.1	RP11-83N9.5
	1559670_at	ENSG00000240973.1	RP11-458K10.2
	1559675_at	ENSG00000228384.3	AC007040.6
	1559676_a_at	ENSG00000228384.3	AC007040.6
	1559678_s_at	ENSG00000245857.2	GS1-24F4.2
	1559679_a_at	ENSG00000255933.1	RP11-495K9.5
	1559712_at	ENSG00000231419.2	LINC00689
	1559713_at	ENSG00000250986.1	AC141928.1
	1559715_at	ENSG00000237222.3	AC090505.6
	1559725_at	ENSG00000227467.3	RP11-169D4.1
	1559765_a_at	ENSG00000237886.1	RP11-611D20.2
	1559766_at	ENSG00000246022.2	ALDH1L1-AS2
	1559787_at	ENSG00000234572.1	AC007880.1
	1559800_a_at	ENSG00000261442.1	RP11-709D24.6
	1559804_at	ENSG00000253205.1	CTD-3046C4.1
	1559806_at	ENSG00000260422.1	RP1-155D22.2
	1559813_at	ENSG00000260046.1	RP11-454K7.3
	1559826_a_at	ENSG00000242516.1	LINC00960
	1559827_at	ENSG00000242516.1	LINC00960
	1559861_at	ENSG00000231806.2	PCAT7
	1559865_at	ENSG00000261038.1	RP1-149C7.1
	1559871_s_at	ENSG00000255020.1	AF131216.5
	1559877_at	ENSG00000219159.3	AC011298.2
	1559880_at	ENSG00000253733.2	LZTS1-AS1
	1559884_at	ENSG00000240498.2	CDKN2B-AS1
	1559917_a_at	ENSG00000236830.2	CBR3-AS1
	1559920_a_at	ENSG00000185837.3	CECR5-AS1
	1559924_at	ENSG00000258096.1	RP11-474P2.2
	1559925_s_at	ENSG00000258096.1	RP11-474P2.2
	1559926_at	ENSG00000260830.1	RP11-524O1.4
	1559927_a_at	ENSG00000260830.1	RP11-524O1.4
	1559929_at	ENSG00000236751.1	RP1-30G7.2
	1559948_at	ENSG00000251239.1	CTB-22K21.2
	1559957_a_at	ENSG00000215447.3	BX322557.10
	1559965_at	ENSG00000253661.1	ZFHX4-AS1
	1559966_a_at	ENSG00000253661.1	ZFHX4-AS1
	1559976_at	ENSG00000247498.5	RP11-392P7.6
	1559986_at	ENSG00000244968.2	LIFR-AS1
	1559992_a_at	ENSG00000258548.1	LINC00645
	1560010_a_at	ENSG00000225953.2	SATB2-AS1
	1560019_at	ENSG00000262001.1	DLGAP1-AS2
	1560030_at	ENSG00000259462.1	RP11-752G15.3
	1560038_at	ENSG00000258525.1	RP11-829H16.3
	1560063_a_at	ENSG00000267892.1	CTD-2540F13.2
	1560081_at	ENSG00000245849.2	RAD51-AS1
	1560089_at	ENSG00000234771.2	RP11-395P17.3
	1560099_at	ENSG00000233098.4	RP11-344E13.3
	1560119_at	ENSG00000226091.3	LINC00937
	1560131_at	ENSG00000272568.1	CTB-113D17.1
	1560147_at	ENSG00000243836.1	WDR86-AS1
	1560156_at	ENSG00000257027.1	RP11-705C15.3
	1560161_at	ENSG00000259732.1	RP11-59H7.3
	1560164_at	ENSG00000235535.3	RP11-532N4.2
	1560168_at	ENSG00000244227.1	RP11-298O21.5
	1560181_at	ENSG00000267690.1	LDLRAD4-AS1
	1560198_at	ENSG00000196273.3	LINC00523
	1560202_at	ENSG00000247151.2	CSTF3-AS1
	1560207_at	ENSG00000253327.2	RAD21-AS1
	1560208_at	ENSG00000267577.1	CTD-2587H24.5
	1560213_at	NR_031762	HCP5B
	1560240_at	ENSG00000230836.1	AC104135.4
	1560241_at	ENSG00000261697.1	RP11-178L8.5
	1560246_at	ENSG00000246214.1	RP11-260E18.1
	1560250_s_at	ENSG00000263823.1	RP11-326K13.4
	1560251_at	ENSG00000246331.2	RP11-77I22.2
	1560255_at	ENSG00000181800.5	CELF2-AS1
	1560258_a_at	ENSG00000269397.1	CTB-92J24.2
	1560260_at	ENSG00000253955.1	CTB-33O18.3
	1560262_at	ENSG00000236304.1	AP001189.4
	1560278_at	ENSG00000254654.1	AC068858.1
	1560279_a_at	ENSG00000254654.1	AC068858.1
	1560282_at	ENSG00000249106.1	RP11-806K15.1
	1560284_at	ENSG00000259804.1	CTD-2012K14.7
	1560285_at	ENSG00000259727.1	RP11-1069G10.2
	1560286_s_at	ENSG00000259727.1	RP11-1069G10.2
	1560288_at	ENSG00000226747.2	AC007966.1
	1560298_at	ENSG00000250668.1	CTD-2296D1.2
	1560306_at	ENSG00000265625.1	RP11-68I3.11
	1560320_a_at	ENSG00000205885.3	C1RL-AS1
	1560337_at	ENSG00000253734.1	RP11-579E24.1
	1560352_at	ENSG00000226688.2	ENTPD1-AS1
	1560354_at	ENSG00000260774.1	CTD-2083E4.4
	1560378_at	NR_033368	GRIK1-AS2
	1560383_at	ENSG00000248115.1	RP11-752D24.2
	1560384_a_at	ENSG00000248115.1	RP11-752D24.2
	1560390_s_at	ENSG00000266904.1	LINC00663
	1560402_at	ENSG00000234741.3	GAS5
	1560410_at	ENSG00000264985.1	RP11-449L23.2
	1560412_at	ENSG00000234817.2	RP3-400B16.1
	1560413_at	ENSG00000235665.1	AC007464.1
	1560419_at	ENSG00000247853.2	RP5-940J5.6
	1560425_s_at	ENSG00000225706.1	RP11-75C9.1
	1560431_at	ENSG00000231242.1	RP11-87H9.3
	1560432_at	ENSG00000239265.1	CLRN1-AS1
	1560446_at	ENSG00000213971.3	RP11-15H20.6
	1560448_at	ENSG00000246334.2	PRR7-AS1
	1560449_at	ENSG00000248318.1	RP11-713M15.1
	1560472_at	ENSG00000225269.2	LINC00705
	1560482_at	ENSG00000257056.2	RP11-966I7.2
	1560491_at	ENSG00000241956.5	CTC-340A15.2
	1560496_at	ENSG00000256508.2	RP11-554A11.6
	1560499_at	NR_015430	C14orf64
	1560503_a_at	ENSG00000229950.1	TFAP2A-AS1
	1560513_at	ENSG00000261863.1	RP11-141J13.5
	1560514_at	ENSG00000240423.1	LINC00636
	1560520_at	ENSG00000225541.1	AC002480.5
	1560522_at	ENSG00000263724.1	DLGAP1-AS3
	1560523_at	ENSG00000232006.4	AC005537.2
	1560526_at	ENSG00000235751.3	MAGI2-IT1
	1560533_at	ENSG00000230427.1	RP11-313A24.1
	1560536_at	ENSG00000263235.1	RP11-461A8.4
	1560537_at	ENSG00000226031.1	FGF13-AS1
	1560538_at	ENSG00000232377.1	AC016910.1
	1560542_at	ENSG00000215424.5	MCM3AP-AS1
	1560548_at	ENSG00000229175.1	LINC00382
	1560560_at	ENSG00000232628.1	RP11-365O16.3
	1560563_at	ENSG00000263063.1	RP11-388C12.1
	1560565_at	ENSG00000249343.1	CTD-2275D24.2
	1560570_a_at	ENSG00000260331.1	RP11-111J6.2
	1560573_at	ENSG00000256128.1	LINC00944
	1560576_at	ENSG00000267147.1	CTC-548K16.1
	1560581_at	ENSG00000258119.1	RP11-804F13.1
	1560582_a_at	ENSG00000258119.1	RP11-804F13.1
	1560588_at	ENSG00000225794.1	AC073321.4
	1560589_a_at	ENSG00000254438.1	RP11-231N3.1
	1560617_at	ENSG00000232623.1	AP000266.7
	1560618_at	ENSG00000260256.1	AP001063.1
	1560625_s_at	ENSG00000225062.1	AC021016.6
	1560630_at	ENSG00000260519.1	RP11-109E24.2
	1560633_a_at	ENSG00000240770.1	C21orf91-OT1
	1560634_a_at	ENSG00000237479.1	AC007557.2
	1560637_at	ENSG00000260955.2	RP11-30L15.6
	1560638_a_at	ENSG00000260955.2	RP11-30L15.6
	1560652_at	ENSG00000261409.1	RP6-24A23.7
	1560654_at	ENSG00000240996.1	RP11-80H5.7
	1560673_at	ENSG00000232712.2	RP4-777D9.2
	1560690_at	ENSG00000227143.1	RP11-159H3.2
	1560692_at	ENSG00000224223.1	GS1-18A18.1
	1560697_at	ENSG00000236333.3	TRHDE-AS1
	1560698_a_at	ENSG00000236333.3	TRHDE-AS1
	1560707_at	ENSG00000246379.2	RP11-461O7.1
	1560714_at	ENSG00000224023.6	RP11-383C5.4
	1560716_at	ENSG00000248461.1	CTD-2207A17.1
	1560717_at	ENSG00000235731.1	AC124997.1
	1560725_at	ENSG00000244040.1	IL12A-AS1
	1560746_at	ENSG00000235927.2	NEXN-AS1
	1560751_at	ENSG00000260372.2	AQP4-AS1
	1560753_at	ENSG00000264990.1	RP11-215E13.2
	1560760_s_at	ENSG00000224308.1	RP1-13P20.6
	1560762_at	ENSG00000242258.1	LINC00996
	1560771_at	ENSG00000260988.1	RP11-285A1.1
	1560772_a_at	ENSG00000260988.1	RP11-285A1.1
	1560791_at	ENSG00000245928.2	RP11-630D6.5
	1560810_at	ENSG00000256699.1	RP11-669N7.3
	1560812_at	ENSG00000261095.1	RP11-899L11.1
	1560818_at	ENSG00000256128.1	LINC00944
	1560819_a_at	ENSG00000256128.1	LINC00944
	1560823_at	ENSG00000234111.2	RP11-364P22.1
	1560827_at	ENSG00000245975.2	RP11-30K9.6
	1560832_at	ENSG00000265843.2	LINC01029
	1560833_at	ENSG00000229311.1	RP11-475I24.8
	1560834_a_at	ENSG00000255794.2	RMST
	1560841_at	ENSG00000232648.3	RP11-367N14.2
	1560842_a_at	ENSG00000224743.2	TEX26-AS1
	1560848_at	ENSG00000261268.1	RP11-308D13.3
	1560850_at	ENSG00000235584.2	AC008268.1
	1560851_at	ENSG00000204187.5	LINC00619
	1560856_at	ENSG00000226272.1	ARHGAP26-AS1
	1560861_at	ENSG00000235300.3	AC090627.1
	1560862_at	ENSG00000230962.1	RP11-113E21.1
	1560863_a_at	ENSG00000261627.1	RP11-91I8.1
	1560870_a_at	ENSG00000259868.1	RP11-1012E15.1
	1560872_at	ENSG00000260695.1	RP11-513N24.1
	1560881_a_at	ENSG00000232401.1	LINC00112
	1560890_at	ENSG00000249307.1	LINC01088
	1560891_a_at	ENSG00000249307.1	LINC01088
	1560895_at	ENSG00000223438.1	RP1-171K16.5
	1560903_at	ENSG00000261462.1	CTA-254O6.1
	1560911_at	ENSG00000250632.1	RP3-513G18.2
	1560920_s_at	ENSG00000233800.2	RP11-295G24.4
	1560932_at	ENSG00000229951.1	AC104695.3
	1560939_at	ENSG00000224729.4	PCOLCE-AS1
	1560940_at	ENSG00000229558.1	SACS-AS1
	1560941_a_at	ENSG00000229558.1	SACS-AS1
	1560950_at	ENSG00000181211.1	HECW1-IT1
	1560954_at	ENSG00000260433.1	RP11-202D1.2
	1560958_s_at	ENSG00000223786.1	RP11-554D15.1
	1560959_a_at	ENSG00000260771.1	RP1-39J2.1
	1560964_at	ENSG00000259889.1	RP11-315F22.1
	1560978_at	ENSG00000261000.1	RP11-534L20.5
	1560979_a_at	ENSG00000260640.1	KB-1000E4.2
	1560982_at	ENSG00000261474.1	RP11-452L6.1
	1560988_a_at	ENSG00000260131.1	LINC00556
	1560996_at	ENSG00000261212.1	RP3-507I15.2
	1561003_at	ENSG00000259914.1	RP11-298D21.2
	1561029_at	ENSG00000233997.1	AP000475.2
	1561033_at	ENSG00000226803.3	RP11-203B9.4
	1561034_at	ENSG00000224127.1	RP11-510C10.2
	1561035_at	ENSG00000259540.1	RP11-526I2.1
	1561036_at	ENSG00000225518.2	RP11-396C23.2
	1561037_a_at	ENSG00000225518.2	RP11-396C23.2
	1561042_at	ENSG00000259758.1	CASC7
	1561044_at	ENSG00000237292.1	RP11-540K16.1
	1561045_a_at	ENSG00000237292.1	RP11-540K16.1
	1561050_a_at	ENSG00000255270.1	NAV2-IT1
	1561052_s_at	ENSG00000254129.1	CTD-2647L4.1
	1561055_at	ENSG00000261325.1	AC140542.2
	1561059_a_at	ENSG00000224074.3	LINC00691
	1561060_at	ENSG00000203643.3	AC012456.3
	1561061_at	ENSG00000245729.1	RP11-480D4.1
	1561062_a_at	ENSG00000259530.1	RP11-259A24.1
	1561069_at	ENSG00000229775.2	RP11-298H24.1
	1561078_at	ENSG00000260564.1	RP11-403N16.3
	1561083_at	ENSG00000260913.1	RP11-243E13.1
	1561084_at	ENSG00000250406.1	RP13-539F13.3
	1561085_at	ENSG00000236366.1	RP11-440G9.1
	1561086_at	ENSG00000230393.1	AC092667.2
	1561089_at	ENSG00000260515.1	CTD-2199O4.3
	1561090_at	ENSG00000266952.1	RP11-909B2.1
	1561091_at	ENSG00000228308.1	RP11-255G21.1
	1561096_at	ENSG00000249464.1	RP11-93L9.1
	1561098_at	ENSG00000248307.1	LINC00616
	1561101_at	NR_038902	JAKMIP2-AS1
	1561102_at	ENSG00000253871.1	RP11-756K15.2
	1561103_at	ENSG00000229913.1	RP11-378I13.1
	1561106_at	ENSG00000231028.4	LINC00271
	1561110_at	ENSG00000246982.2	RP1-179N16.6
	1561113_at	ENSG00000261242.1	CTD-2302E22.4
	1561127_at	ENSG00000205696.4	ADARB2-AS1
	1561141_at	ENSG00000261039.1	RP11-417E7.2
	1561185_at	ENSG00000147753.5	TTTY7
	1561207_at	ENSG00000267702.1	RP11-53B2.2
	1561210_at	ENSG00000249584.1	RP11-478P10.1
	1561211_at	ENSG00000226252.1	RP1-18D14.7
	1561212_at	ENSG00000234864.1	AL022344.5
	1561213_at	ENSG00000233973.1	RP4-598G3.1
	1561215_at	ENSG00000260742.1	RP11-366L5.1
	1561222_at	ENSG00000258169.1	LINC00485
	1561223_at	ENSG00000260759.1	RP11-677O4.2
	1561224_at	ENSG00000261623.1	RP11-189E14.4
	1561228_at	ENSG00000248872.1	RP11-344G13.1
	1561230_at	ENSG00000267784.1	RP11-171I2.1
	1561232_at	ENSG00000249375.3	CASC11
	1561233_at	ENSG00000245651.2	RP11-620J15.2
	1561244_at	ENSG00000260786.1	RP11-112L7.1
	1561245_at	ENSG00000253894.1	RP11-45K10.2
	1561247_at	ENSG00000259724.1	CTD-2643K12.3
	1561251_at	ENSG00000248118.1	LINC01019
	1561253_at	ENSG00000255970.1	RP11-43N5.1
	1561254_at	ENSG00000228742.5	RP5-884M6.1
	1561256_at	ENSG00000253510.1	RP5-991O23.1
	1561257_at	ENSG00000253640.1	CTD-2281E23.1
	1561261_at	ENSG00000260066.1	CTD-2587M23.1
	1561262_at	ENSG00000231422.2	RP11-80K21.3
	1561266_at	ENSG00000244675.2	AC108676.1
	1561273_at	ENSG00000251151.2	HOXC-AS3
	1561277_at	ENSG00000263547.1	RP11-1O2.1
	1561278_at	ENSG00000261432.1	RP11-360A18.2
	1561279_at	ENSG00000260059.1	RP11-231E19.1
	1561280_at	ENSG00000226235.1	LEMD1-AS1
	1561281_a_at	ENSG00000226235.1	LEMD1-AS1
	1561287_at	ENSG00000261206.1	LINC00561
	1561288_at	ENSG00000249917.2	LINC00536
	1561289_at	ENSG00000227555.1	RP11-406A20.4
	1561290_at	ENSG00000226983.2	AP000235.2
	1561292_at	ENSG00000261136.1	RP11-37C7.3
	1561294_a_at	ENSG00000214043.3	RP5-944M2.3
	1561303_at	ENSG00000258779.2	RP11-140I24.1
	1561305_at	ENSG00000248210.1	RP11-24I21.1
	1561307_at	ENSG00000230010.1	RP4-568F9.6
	1561309_x_at	ENSG00000230010.1	RP4-568F9.6
	1561311_at	ENSG00000261781.1	RP11-174G17.2
	1561314_at	ENSG00000248115.1	RP11-752D24.2
	1561318_at	ENSG00000261025.1	RP11-84D1.2
	1561319_at	ENSG00000248550.3	OTX2-AS1
	1561322_at	ENSG00000260995.1	RP11-165H23.1
	1561323_at	ENSG00000250658.1	RP11-138B4.1
	1561327_at	ENSG00000229214.1	LINC00242
	1561328_at	ENSG00000234474.2	RP11-501J20.2
	1561333_at	ENSG00000259998.1	RP11-753D20.4
	1561335_at	ENSG00000235407.1	RP11-470L19.2
	1561339_at	ENSG00000260930.1	RP11-214L13.1
	1561340_at	ENSG00000234173.1	RP11-257I14.1
	1561345_at	ENSG00000229699.1	RP1-140J1.1
	1561346_at	ENSG00000264451.1	RP11-433M22.2
	1561347_a_at	ENSG00000264451.1	RP11-433M22.2
	1561348_at	ENSG00000250608.1	RP11-933H2.4
	1561352_at	ENSG00000229563.2	RP11-245M24.1
	1561353_at	ENSG00000258803.1	RP11-624J12.1
	1561354_at	ENSG00000261035.1	RP11-151E14.1
	1561355_at	ENSG00000254815.1	RP11-496I9.1
	1561369_at	ENSG00000243902.2	RP1-63G5.5
	1561370_at	ENSG00000223522.1	AC093690.1
	1561373_at	NR_028390	PACRG-AS1
	1561375_at	ENSG00000266456.1	RP11-806L2.2
	1561383_at	ENSG00000235054.1	RP5-1166F10.1
	1561384_a_at	ENSG00000235054.1	RP5-1166F10.1
	1561389_at	ENSG00000226101.1	AC007461.2
	1561391_at	ENSG00000253302.1	STAU2-AS1
	1561398_at	ENSG00000234229.3	RP11-308N19.4
	1561400_at	ENSG00000266979.1	RP11-1072C15.2
	1561401_at	ENSG00000253298.1	AC008703.1
	1561402_at	ENSG00000243629.1	LINC00880
	1561408_at	ENSG00000243321.2	snoU13
	1561411_at	ENSG00000233410.1	RP11-16L9.3
	1561413_at	ENSG00000249035.2	CTB-113P19.1
	1561418_at	ENSG00000259450.1	RP11-265N7.1
	1561419_at	ENSG00000233360.4	Z83844.1
	1561420_a_at	ENSG00000233360.4	Z83844.1
	1561421_a_at	ENSG00000225946.1	RP11-395B7.2
	1561423_at	ENSG00000246662.2	LINC00535
	1561424_at	ENSG00000259251.2	RP11-643M14.1
	1561427_at	ENSG00000236340.1	AC000099.1
	1561431_at	ENSG00000260460.1	RP11-284F21.8
	1561432_at	ENSG00000255458.1	RP11-539G18.2
	1561436_at	ENSG00000265000.1	RP11-453A12.1
	1561437_at	ENSG00000229315.2	MCHR2-AS1
	1561439_at	ENSG00000261710.1	RP11-953B20.1
	1561440_at	ENSG00000225028.1	RP11-330M19.1
	1561445_at	ENSG00000261382.1	RP11-461L18.1
	1561446_at	ENSG00000248844.2	RP11-626H12.3
	1561448_at	ENSG00000241345.1	RP4-630C24.3
	1561450_at	ENSG00000261184.1	RP11-196O2.1
	1561454_at	ENSG00000250819.1	RP11-576E20.1
	1561455_at	ENSG00000267134.1	RP11-146N18.1
	1561459_at	ENSG00000233993.1	RP11-379J5.5
	1561460_at	ENSG00000233729.1	AC016909.1
	1561468_at	ENSG00000229702.1	RP1-274L7.1
	1561469_at	ENSG00000251323.2	RP11-452H21.4
	1561471_at	ENSG00000247624.2	CPEB2-AS1
	1561472_at	ENSG00000223492.1	RP11-15M15.1
	1561478_at	ENSG00000261666.1	LINC00560
	1561481_at	ENSG00000232837.1	AF064858.7
	1561487_at	ENSG00000259814.1	RP11-300A12.2
	1561488_at	ENSG00000260188.1	CTA-331P3.1
	1561490_at	ENSG00000197085.7	NPSR1-AS1
	1561491_at	ENSG00000247867.2	CTD-2530H12.1
	1561492_at	ENSG00000241369.1	CT64
	1561493_at	ENSG00000260392.1	RP11-1129I3.1
	1561506_at	ENSG00000235601.1	RP11-231K24.2
	1561508_at	ENSG00000267342.1	RP11-552F3.10
	1561511_at	ENSG00000261213.1	RP11-510C10.4
	1561513_at	ENSG00000259582.2	RP11-461F11.3
	1561516_at	ENSG00000228127.1	RP11-12L8.1
	1561518_at	ENSG00000259841.2	RP11-488I20.3
	1561519_at	ENSG00000239454.1	RP11-508O18.1
	1561525_at	ENSG00000241328.1	RP11-331K15.1
	1561527_at	ENSG00000237579.2	RP11-324L3.1
	1561528_at	ENSG00000249345.2	RP11-575F12.1
	1561529_at	ENSG00000260611.1	RP11-352B15.2
	1561530_at	ENSG00000237101.1	RP11-365O16.6
	1561531_at	ENSG00000239508.1	PLCH1-AS1
	1561532_at	ENSG00000245598.2	DACT3-AS1
	1561535_at	ENSG00000234007.1	AC020601.1
	1561536_at	ENSG00000256494.1	RP5-944M2.1
	1561537_at	ENSG00000182057.4	Z83851.3
	1561539_at	ENSG00000246523.3	RP11-736K20.6
	1561540_at	ENSG00000226620.3	LINC00343
	1561544_at	ENSG00000257510.1	RP11-609L23.1
	1561545_at	ENSG00000235397.1	EPN2-AS1
	1561546_at	ENSG00000225733.1	FGD5-AS1
	1561550_at	ENSG00000223646.1	AC002463.3
	1561553_at	ENSG00000231365.1	RP11-418J17.1
	1561554_at	ENSG00000227274.1	AC005358.3
	1561555_at	ENSG00000203601.3	LINC00970
	1561556_at	ENSG00000223842.1	RP11-135J2.3
	1561558_at	ENSG00000236671.3	PRKG1-AS1
	1561559_at	ENSG00000229494.1	AC012494.1
	1561560_at	ENSG00000260171.1	RP11-95H11.1
	1561562_at	ENSG00000245059.2	RP11-303E16.7
	1561572_at	ENSG00000250198.1	RP11-143A12.3
	1561573_at	ENSG00000225768.1	RP11-127O4.3
	1561575_at	ENSG00000225570.1	AC013733.4
	1561576_a_at	ENSG00000225570.1	AC013733.4
	1561577_at	ENSG00000232058.1	AC005772.2
	1561579_at	ENSG00000261449.1	RP11-589C21.5
	1561581_at	ENSG00000242622.1	RP11-18H7.1
	1561584_at	ENSG00000261368.1	RP11-96B5.4
	1561587_at	ENSG00000267586.2	LINC00907
	1561590_a_at	ENSG00000237159.1	CNTFR-AS1
	1561593_at	ENSG00000251199.1	RP11-400D2.2
	1561598_at	ENSG00000261117.1	RP11-333O1.1
	1561605_at	ENSG00000236378.1	RP11-394G3.2
	1561606_at	ENSG00000263938.1	RP11-579O24.3
	1561607_at	ENSG00000256577.1	RP11-283I3.2
	1561608_at	ENSG00000248176.1	RP11-472K22.1
	1561618_at	ENSG00000231538.1	AC068542.1
	1561619_at	ENSG00000259281.1	CTD-2632K10.1
	1561624_at	ENSG00000260457.2	RP11-723G8.1
	1561625_at	ENSG00000237658.1	RP5-968D22.3
	1561650_s_at	ENSG00000249781.2	CTD-2143L24.1
	1561666_a_at	ENSG00000230487.3	PSMG3-AS1
	1561671_at	ENSG00000261693.1	RP13-467H17.1
	1561676_at	ENSG00000226017.2	PRICKLE2-AS3
	1561678_at	ENSG00000233048.1	RP5-1069C8.2
	1561679_at	ENSG00000259776.1	RP11-544D21.2
	1561682_at	ENSG00000233061.1	TTLL7-IT1
	1561683_at	ENSG00000260505.1	RP11-410C4.5
	1561691_at	ENSG00000231023.2	LINC00326
	1561692_at	ENSG00000260816.1	RP11-319G9.3
	1561693_at	ENSG00000237463.1	RP11-280O1.2
	1561699_a_at	ENSG00000232684.1	ATP11A-AS1
	1561702_at	ENSG00000259870.1	RP11-753A21.2
	1561704_at	ENSG00000231304.1	AC107622.1
	1561705_at	ENSG00000246283.2	CTD-2036P10.3
	1561707_at	NR_024381	LINC00895
	1561713_at	ENSG00000260683.1	CTD-2076M15.1
	1561719_at	ENSG00000234597.1	AC010096.1
	1561723_at	ENSG00000241544.1	RP11-6F2.5
	1561726_s_at	ENSG00000238184.1	AC129929.5
	1561728_a_at	ENSG00000233208.1	LINC00642
	1561732_at	ENSG00000235643.1	RP1-69M21.2
	1561739_at	ENSG00000266289.1	RP11-1C8.6
	1561741_at	ENSG00000260088.1	RP11-92G12.3
	1561757_a_at	ENSG00000249196.2	RP11-669N7.2
	1561795_at	ENSG00000225535.2	AC068610.3
	1561850_at	ENSG00000247317.3	RP11-273G15.2
	1561868_at	ENSG00000261305.1	RP4-584D14.7
	1561877_at	ENSG00000229243.1	AC098973.1
	1561881_at	ENSG00000253658.1	RP11-600K15.1
	1561889_at	ENSG00000231114.1	AC078842.4
	1561891_at	ENSG00000259476.1	RP11-50C13.2
	1561896_at	ENSG00000255135.3	RP11-111M22.3
	1561897_at	ENSG00000259906.1	RP11-932O9.4
	1561909_at	ENSG00000254303.1	RP11-398G24.2
	1561916_at	ENSG00000226581.1	RP11-340I6.8
	1561967_at	ENSG00000244161.1	FLNB-AS1
	1561978_at	ENSG00000230725.1	RP4-738P15.1
	1561983_at	ENSG00000242512.4	RP11-416O18.1
	1561984_at	ENSG00000261683.1	LINC00838
	1562000_at	ENSG00000234721.2	AC125421.1
	1562011_at	ENSG00000225572.1	DOCK4-AS1
	1562023_at	ENSG00000224750.2	RP11-94M14.2
	1562029_at	ENSG00000250230.2	RP11-855O10.2
	1562030_at	ENSG00000236858.1	CTA-992D9.6
	1562032_at	ENSG00000181123.4	RP4-539M6.14
	1562034_at	ENSG00000234880.1	LINC00163
	1562036_at	ENSG00000260278.1	RP11-109G23.3
	1562038_at	ENSG00000259293.1	RP11-355N15.1
	1562044_at	ENSG00000246211.2	RP11-632K5.3
	1562046_at	ENSG00000229051.1	RP5-952N6.1
	1562049_at	ENSG00000231013.1	AC013275.2
	1562053_at	ENSG00000245213.2	RP11-10K16.1
	1562056_at	ENSG00000224959.1	AC017002.2
	1562058_at	ENSG00000256995.2	RP11-114G22.1
	1562065_at	ENSG00000267239.1	RP11-794M8.1
	1562073_at	ENSG00000249694.2	RP11-378A12.1
	1562078_at	ENSG00000254334.1	RP11-24P4.1
	1562080_at	ENSG00000226722.2	LINC00424
	1562081_a_at	ENSG00000226722.2	LINC00424
	1562103_at	ENSG00000226891.2	RP11-182I10.3
	1562107_at	ENSG00000230668.1	XXyac-YR29IB3.1
	1562116_at	ENSG00000228135.1	AC073128.10
	1562121_at	ENSG00000234661.2	CHL1-AS1
	1562122_at	ENSG00000258850.1	RP11-214N1.1
	1562152_at	ENSG00000224788.1	RP5-933E2.1
	1562153_a_at	ENSG00000249859.3	PVT1
	1562157_at	ENSG00000224995.1	RP5-991C6.3
	1562173_a_at	ENSG00000261057.1	LINC00555
	1562190_at	ENSG00000229102.1	RP11-360P21.2
	1562214_at	ENSG00000225493.1	AC092619.1
	1562219_at	ENSG00000204092.2	LINC00951
	1562220_at	ENSG00000261055.1	RP11-195M16.3
	1562222_at	ENSG00000259779.1	RP11-231E4.2
	1562247_at	ENSG00000261026.1	CTD-3247F14.2
	1562249_at	ENSG00000229153.1	EPHA1-AS1
	1562253_at	ENSG00000250033.1	SLC7A11-AS1
	1562263_at	ENSG00000253837.1	RP11-177H13.2
	1562264_at	ENSG00000224715.1	CITF22-49D8.1
	1562269_at	ENSG00000260303.1	RP11-203B7.2
	1562272_at	ENSG00000234210.1	AC006372.4
	1562274_at	ENSG00000260862.1	RP11-22H5.2
	1562288_at	ENSG00000227082.1	AL592494.5
	1562295_at	ENSG00000241684.1	ADAMTS9-AS2
	1562308_at	ENSG00000258754.3	CTD-3049M7.1
	1562320_at	ENSG00000255043.1	NAV2-AS5
	1562326_at	ENSG00000233723.3	AC007092.1
	1562336_at	ENSG00000177640.11	CASC2
	1562341_at	ENSG00000233008.1	RP11-475O6.1
	1562348_at	ENSG00000268658.1	LINC00664
	1562352_at	ENSG00000244738.1	RP11-373E16.3
	1562353_x_at	ENSG00000244738.1	RP11-373E16.3
	1562365_at	ENSG00000253614.1	RP11-513O17.3
	1562389_at	ENSG00000250241.1	RP11-9G1.3
	1562408_at	ENSG00000260777.1	CTD-2008P7.1
	1562409_s_at	ENSG00000260777.1	CTD-2008P7.1
	1562413_at	ENSG00000233220.3	LINC00167
	1562418_at	ENSG00000231236.2	AP001604.3
	1562424_at	ENSG00000233878.1	AC073133.1
	1562436_at	ENSG00000247473.1	CARS-AS1
	1562447_a_at	ENSG00000225361.3	PPP1R26-AS1
	1562449_s_at	ENSG00000224973.1	LARGE-AS1
	1562455_at	ENSG00000259175.1	RP11-379K22.2
	1562463_at	ENSG00000236049.1	AC104777.2
	1562469_at	NR_015410	LINC00340
	1562474_at	ENSG00000231365.1	RP11-418J17.1
	1562475_at	ENSG00000226674.4	TEX41
	1562478_at	ENSG00000228705.1	LINC00659
	1562480_at	ENSG00000259395.1	RP11-475A13.2
	1562491_at	ENSG00000250954.1	RP11-79E3.3
	1562501_at	ENSG00000259697.1	RP11-299H22.1
	1562509_at	ENSG00000251011.1	RP11-402L6.1
	1562510_at	ENSG00000237290.1	RP11-214L19.1
	1562514_at	ENSG00000261182.1	RP11-201A3.1
	1562520_at	ENSG00000255087.2	RP11-168K9.2
	1562523_at	ENSG00000238217.1	AC093590.1
	1562540_at	ENSG00000250456.1	AC006552.1
	1562543_at	ENSG00000236372.1	RP5-865N13.1
	1562549_at	ENSG00000233077.1	RP11-290F20.2
	1562557_at	ENSG00000264464.1	RP11-110H1.8
	1562558_at	ENSG00000231175.1	RP11-463J7.2
	1562566_at	ENSG00000231889.3	TRAF3IP2-AS1
	1562568_at	ENSG00000247228.2	RP11-296I10.3
	1562581_at	ENSG00000258573.1	RP11-14J7.6
	1562585_at	ENSG00000266988.1	RP11-749H17.1
	1562586_at	ENSG00000260542.1	RP13-379O24.2
	1562589_at	ENSG00000230523.1	RP3-437I16.1
	1562597_at	ENSG00000248150.1	RP1-167G20.1
	1562598_at	ENSG00000233871.1	DLG5-AS1
	1562601_at	ENSG00000205054.2	AC009236.1
	1562604_at	ENSG00000234690.2	AC073283.4
	1562606_a_at	ENSG00000245522.2	RP11-540A21.2
	1562610_at	ENSG00000230333.2	AC004538.3
	1562616_at	ENSG00000260217.1	RP11-809F4.3
	1562617_at	ENSG00000251045.1	CTC-321K16.4
	1562621_at	ENSG00000249328.2	RP11-26J3.1
	1562623_at	ENSG00000268532.1	RP11-514D23.1
	1562630_at	ENSG00000248529.1	RP11-2O17.2
	1562631_at	ENSG00000224743.2	TEX26-AS1
	1562632_at	ENSG00000219159.3	AC011298.2
	1562633_at	ENSG00000255794.2	RMST
	1562634_at	ENSG00000224832.1	AP000469.2
	1562638_at	ENSG00000250608.1	RP11-933H2.4
	1562640_at	ENSG00000253552.3	HOXA-AS2
	1562645_at	ENSG00000250448.1	RP11-19O2.2
	1562653_at	ENSG00000232900.1	RP4-697P8.3
	1562655_at	ENSG00000203527.2	Z99756.1
	1562661_at	ENSG00000224635.1	RP4-564F22.5
	1562664_at	ENSG00000237870.2	AC073130.1
	1562670_at	ENSG00000258742.1	RP11-862G15.1
	1562671_s_at	ENSG00000258742.1	RP11-862G15.1
	1562674_at	ENSG00000238107.1	RP11-495P10.5
	1562681_at	ENSG00000233930.3	KRTAP5-AS1
	1562689_at	ENSG00000232520.1	AC012507.3
	1562691_at	ENSG00000248464.1	RP11-473L15.2
	1562693_at	ENSG00000229766.2	RP5-971N18.3
	1562697_at	ENSG00000246526.2	RP11-539L10.2
	1562698_x_at	ENSG00000246526.2	RP11-539L10.2
	1562699_at	ENSG00000247416.2	RP11-629G13.1
	1562703_at	ENSG00000249816.2	LINC00964
	1562710_at	ENSG00000231079.3	AC105402.4
	1562716_at	ENSG00000230023.2	RP11-10N16.2
	1562717_at	ENSG00000236790.1	LINC00299
	1562718_at	ENSG00000234509.1	AP000253.1
	1562720_at	ENSG00000259664.1	CTD-2147F2.2
	1562724_at	ENSG00000253199.1	RP11-421P23.1
	1562729_at	ENSG00000261959.1	RP11-893F2.14
	1562730_a_at	ENSG00000261959.1	RP11-893F2.14
	1562733_at	ENSG00000225194.2	LINC00092
	1562737_at	ENSG00000249618.1	RP11-422J15.1
	1562738_a_at	ENSG00000259248.1	USP3-AS1
	1562739_at	ENSG00000253955.1	CTB-33O18.3
	1562740_at	ENSG00000242049.1	DNAJB8-AS1
	1562742_at	ENSG00000230817.1	RP4-601K24.1
	1562745_at	ENSG00000273356.1	RP11-804H8.6
	1562747_at	ENSG00000228013.1	RP11-350G8.5
	1562749_at	ENSG00000242048.2	RP13-452N2.1
	1562750_at	ENSG00000260677.1	RP11-546O6.4
	1562751_at	ENSG00000260972.1	RP1-58B11.1
	1562754_at	ENSG00000264660.1	RP11-381P6.1
	1562759_at	ENSG00000265399.1	RP13-270P17.2
	1562760_at	ENSG00000261249.1	RP11-19D2.2
	1562764_at	ENSG00000267466.1	RP11-13K12.5
	1562765_at	ENSG00000241313.2	WWTR1-AS1
	1562770_at	ENSG00000228741.2	RP11-309I15.1
	1562776_at	ENSG00000233694.1	AC007365.1
	1562785_at	ENSG00000246375.2	RP11-10L7.1
	1562786_at	ENSG00000267522.1	CTD-2621I17.6
	1562788_at	ENSG00000223823.1	RP11-465B22.5
	1562801_at	ENSG00000251538.1	RP11-166A12.1
	1562802_at	ENSG00000231814.2	LINC00210
	1562805_at	ENSG00000233338.1	TLR8-AS1
	1562810_at	ENSG00000229533.1	AC003986.5
	1562811_at	ENSG00000249326.1	CTD-2194D22.4
	1562812_at	ENSG00000223910.1	ZNF32-AS3
	1562821_a_at	ENSG00000235123.1	DSCAM-AS1
	1562822_at	ENSG00000235834.1	RP1-60N8.1
	1562823_at	ENSG00000223949.2	RP11-24J23.2
	1562826_at	ENSG00000232913.3	RP11-429H9.4
	1562827_at	ENSG00000258766.1	DIO2-AS1
	1562829_at	ENSG00000230324.1	RP4-705O1.1
	1562831_a_at	ENSG00000227165.3	WDR11-AS1
	1562841_at	ENSG00000230736.2	RP1-149A16.3
	1562844_at	ENSG00000237667.1	AC113607.1
	1562850_at	ENSG00000237764.2	RP11-3B12.2
	1562854_at	ENSG00000234437.1	RP1-206D15.3
	1562857_at	ENSG00000260832.1	CTD-3253I12.1
	1562860_at	ENSG00000236436.1	AC012361.1
	1562862_at	ENSG00000261251.1	RP3-388M5.9
	1562866_at	ENSG00000260761.1	RP11-184E9.2
	1562869_at	ENSG00000233399.2	RP11-111I12.1
	1562870_at	ENSG00000254588.1	RP11-1007G5.2
	1562873_at	ENSG00000259905.1	PWRN1
	1562876_s_at	ENSG00000222041.6	LINC00152
	1562880_at	ENSG00000261696.1	RP11-354P17.15
	1562885_at	ENSG00000258499.1	RP11-862G15.2
	1562893_at	ENSG00000244791.2	RP11-65D17.1
	1562895_at	ENSG00000233926.1	RP11-154D17.1
	1562901_at	ENSG00000248441.2	CTD-2536I1.1
	1562902_at	ENSG00000203395.2	AC015969.3
	1562908_at	ENSG00000227016.2	RP11-262K1.1
	1562909_at	ENSG00000203721.1	LINC00862
	1562914_a_at	ENSG00000167459.12	LINC00905
	1562915_at	ENSG00000254278.1	RP11-278I4.2
	1562916_at	ENSG00000230542.1	LINC00102
	1562922_at	ENSG00000245869.2	RP11-158I9.5
	1562923_at	ENSG00000257747.1	RP11-362A1.1
	1562924_at	ENSG00000254813.1	RP11-252C15.1
	1562927_at	ENSG00000260661.1	RP11-152L20.3
	1562930_at	ENSG00000205913.2	SRRM2-AS1
	1562934_at	ENSG00000260192.1	RP11-756H20.1
	1562942_at	ENSG00000256050.2	RP11-982M15.6
	1562943_at	ENSG00000235914.1	MACROD2-AS1
	1562950_at	ENSG00000266893.1	AC005616.1
	1562953_s_at	ENSG00000180769.4	WDFY3-AS2
	1562960_at	ENSG00000229414.2	KCNQ1-AS1
	1562961_at	ENSG00000267672.1	CTD-2293H3.1
	1562965_at	ENSG00000251517.1	RP11-109E24.1
	1562972_at	ENSG00000259150.1	LINC00929
	1562973_at	ENSG00000236513.1	RP11-707P20.1
	1562979_at	ENSG00000267650.1	CTD-2553C6.1
	1562982_at	ENSG00000238284.1	AC027269.2
	1562983_at	ENSG00000251383.1	RP11-542G1.3
	1562984_at	ENSG00000258039.2	RP11-406H4.1
	1562990_at	ENSG00000260094.1	LINC00564
	1562997_a_at	ENSG00000239482.2	RP11-90K6.1
	1563002_at	ENSG00000259788.1	RP11-359K18.3
	1563005_at	ENSG00000230550.1	RP11-74C13.3
	1563007_at	ENSG00000246084.2	CTD-2506J14.1
	1563013_at	ENSG00000255258.2	RP11-448P19.1
	1563019_at	ENSG00000262703.1	RP11-485G7.6
	1563027_at	ENSG00000225539.1	AC018799.1
	1563038_at	ENSG00000228560.1	RP11-550P17.5
	1563039_at	ENSG00000224973.1	LARGE-AS1
	1563040_s_at	ENSG00000224973.1	LARGE-AS1
	1563042_at	ENSG00000261070.1	RP11-554A11.8
	1563043_at	ENSG00000224514.1	LINC00620
	1563048_at	ENSG00000222044.1	RP5-1039K5.16
	1563053_at	ENSG00000225611.1	RP11-70C1.1
	1563059_at	ENSG00000236091.1	RP3-473B4.3
	1563062_at	ENSG00000233532.1	LINC00460
	1563064_at	ENSG00000260042.1	CTD-2034I21.1
	1563069_at	ENSG00000236332.1	AP001605.4
	1563071_at	ENSG00000237781.2	RP11-54A4.2
	1563072_at	ENSG00000251511.1	RP11-171N4.1
	1563073_at	ENSG00000236747.1	RP11-157D23.1
	1563074_at	ENSG00000242042.1	RP11-690C23.2
	1563078_at	ENSG00000229720.1	RP3-495K2.2
	1563079_at	ENSG00000174171.4	RP11-23P13.6
	1563082_at	ENSG00000230876.2	LINC00486
	1563083_s_at	ENSG00000230876.2	LINC00486
	1563086_at	ENSG00000255314.1	RP11-702F3.3
	1563092_at	ENSG00000261030.1	RP11-791M20.1
	1563099_at	ENSG00000246090.2	RP11-696N14.1
	1563103_at	ENSG00000232913.3	RP11-429H9.4
	1563107_at	ENSG00000233215.1	AP000472.2
	1563116_at	ENSG00000251329.1	RP11-240A16.1
	1563117_at	ENSG00000259837.1	RP11-672L10.1
	1563119_at	ENSG00000214105.2	CTD-2116F7.1
	1563120_at	ENSG00000204380.2	AC005042.4
	1563121_at	ENSG00000259847.1	RP11-95H3.1
	1563127_at	ENSG00000228888.1	RP4-764O22.2
	1563135_at	ENSG00000256362.1	RP11-955H22.3
	1563142_at	ENSG00000240687.1	RP11-521D12.1
	1563143_at	ENSG00000250748.2	RP11-230G5.2
	1563145_at	ENSG00000181995.7	LINC00301
	1563157_at	ENSG00000244203.2	FOXP1-AS1
	1563162_at	ENSG00000261013.1	CTD-2050B12.1
	1563165_at	ENSG00000250546.1	RP11-8L2.1
	1563168_at	ENSG00000253974.1	NRG1-IT1
	1563170_at	ENSG00000251542.1	CTC-313D10.1
	1563171_at	ENSG00000231373.1	RP11-466A17.1
	1563174_at	ENSG00000260720.1	RP11-271O3.1
	1563178_at	ENSG00000267761.2	CTD-2130O13.1
	1563179_at	ENSG00000254821.1	RP3-400B16.4
	1563185_at	ENSG00000235885.3	AC023115.2
	1563188_at	ENSG00000223587.1	AY269186.1
	1563190_at	ENSG00000267039.1	RP11-58G13.1
	1563219_at	ENSG00000245711.2	NADK2-AS1
	1563229_at	ENSG00000231607.4	DLEU2
	1563235_at	ENSG00000236230.1	RP11-400N13.1
	1563241_at	ENSG00000265845.2	RP11-20B24.5
	1563245_at	ENSG00000227659.1	CLYBL-AS2
	1563246_at	ENSG00000234435.1	RP11-125P18.1
	1563247_at	ENSG00000232655.1	CTA-397C4.2
	1563250_at	ENSG00000225942.1	AC093326.2
	1563254_a_at	ENSG00000234736.1	FAM170B-AS1
	1563255_at	ENSG00000234736.1	FAM170B-AS1
	1563260_at	ENSG00000204250.3	LINC00587
	1563263_at	ENSG00000261218.1	RP11-960L18.1
	1563265_at	ENSG00000229005.2	RP5-881L22.4
	1563271_at	ENSG00000259225.2	RP11-1008C21.1
	1563274_at	ENSG00000254839.1	AF131215.6
	1563287_at	ENSG00000251210.1	RP11-168E17.1
	1563296_at	ENSG00000224405.1	LINC00572
	1563297_s_at	ENSG00000259251.2	RP11-643M14.1
	1563298_at	ENSG00000225765.1	AC068535.3
	1563300_at	ENSG00000256115.1	RP11-319E16.1
	1563302_at	ENSG00000228391.1	AC011995.3
	1563310_a_at	ENSG00000258473.1	RP11-7F17.4
	1563316_at	ENSG00000228853.1	NEGR1-IT1
	1563340_at	ENSG00000260500.1	CTD-3193O13.1
	1563341_at	ENSG00000230612.1	AC004237.1
	1563344_at	ENSG00000269859.1	CTD-2537I9.16
	1563346_at	ENSG00000240770.1	C21orf91-OT1
	1563362_at	ENSG00000259981.1	AF096876.1
	1563367_at	ENSG00000264589.1	MAPT-AS1
	1563369_at	ENSG00000196668.3	LINC00173
	1563370_at	ENSG00000255479.1	RP11-672A2.6
	1563371_at	ENSG00000253887.1	RP11-10A14.7
	1563373_at	ENSG00000259687.1	RP11-293M10.5
	1563385_at	ENSG00000227342.1	LINC00307
	1563389_at	ENSG00000223442.1	AC004041.2
	1563396_x_at	ENSG00000249349.1	CTC-384G19.1
	1563397_at	ENSG00000238201.1	AC114752.3
	1563426_a_at	ENSG00000269038.1	AP001462.6
	1563427_at	ENSG00000232548.1	AC010744.1
	1563431_x_at	ENSG00000269292.1	CTB-12A17.3
	1563484_at	ENSG00000253311.1	AC011343.1
	1563489_at	ENSG00000249476.1	CTD-2587M2.1
	1563496_at	ENSG00000236548.1	RP11-510H23.1
	1563524_a_at	ENSG00000258730.1	ITPK1-AS1
	1563528_at	ENSG00000228016.1	RAPGEF4-AS1
	1563568_at	ENSG00000261446.1	LINC00559
	1563572_at	ENSG00000260902.1	RP11-95M5.1
	1563581_at	ENSG00000234492.4	RPL34-AS1
	1563610_at	ENSG00000254235.1	RP11-115J16.1
	1563632_at	ENSG00000224812.2	TMEM72-AS1
	1563635_at	ENSG00000235257.4	AC093415.2
	1563637_at	ENSG00000259895.1	RP11-715J22.2
	1563656_at	ENSG00000257431.1	RP11-263K4.3
	1563680_at	ENSG00000229498.1	AC105053.3
	1563681_at	ENSG00000260205.1	RP11-108B14.5
	1563707_at	ENSG00000257433.1	RP1-197B17.3
	1563728_at	ENSG00000231459.1	LINC00032
	1563742_at	ENSG00000223477.3	LINC00842
	1563745_a_at	ENSG00000224596.3	ZMIZ1-AS1
	1563776_at	ENSG00000245498.2	RP11-677M14.7
	1563781_at	ENSG00000196295.7	AC005154.6
	1563800_at	ENSG00000250303.2	RP11-356J5.12
	1563802_at	ENSG00000223907.1	RP11-439L8.4
	1563821_at	ENSG00000229404.1	LINC00858
	1563867_at	ENSG00000255240.1	RP11-142C4.6
	1563872_at	ENSG00000264515.1	CTC-525D6.1
	1563878_a_at	ENSG00000228141.2	AC105339.1
	1563898_at	ENSG00000247903.1	RP11-421F16.3
	1563904_at	ENSG00000232825.1	RP5-896L10.1
	1563913_at	ENSG00000243795.1	RP11-572M11.3
	1563916_at	ENSG00000227165.3	WDR11-AS1
	1563927_a_at	ENSG00000254102.1	RP11-21C4.1
	1563983_at	ENSG00000170919.11	TPT1-AS1
	1563993_at	ENSG00000253608.1	RP11-770E5.1
	1564017_at	ENSG00000183535.5	COL18A1-AS1
	1564051_at	ENSG00000245768.2	RP11-410D17.2
	1564056_at	ENSG00000259793.1	RP11-400N9.1
	1564060_at	NR_024246	LINC00934
	1564069_at	ENSG00000243766.3	HOTTIP
	1564070_s_at	ENSG00000243766.3	HOTTIP
	1564083_at	ENSG00000236714.1	AC005592.1
	1564097_at	ENSG00000241316.2	RP11-81N13.1
	1564109_at	ENSG00000249923.1	XXbac-B444P24.8
	1564112_at	ENSG00000235862.2	RP11-338C15.5
	1564122_at	ENSG00000262152.2	LINC00514
	1564131_a_at	ENSG00000226913.1	BSN-AS2
	1564139_at	ENSG00000245105.1	A2M-AS1
	1564144_at	ENSG00000260239.1	RP11-274H24.1
	1564149_at	ENSG00000237940.3	AC093642.3
	1564158_a_at	ENSG00000214353.3	VAC14-AS1
	1564175_at	ENSG00000242516.1	LINC00960
	1564178_at	ENSG00000233395.1	LINC00841
	1564200_at	ENSG00000235770.1	LINC00607
	1564203_at	ENSG00000265125.1	RP11-31I22.3
	1564204_at	NR_046135 /// NR_046136 /// NR_046137 /// NR_046138 /// NR_046139	LINC00869
	1564207_at	ENSG00000235314.1	LINC00957
	1564208_x_at	ENSG00000235314.1	LINC00957
	1564209_at	ENSG00000234962.1	LINC00700
	1564220_a_at	ENSG00000249550.2	RP11-438N16.1
	1564224_x_at	ENSG00000205885.3	C1RL-AS1
	1564242_at	ENSG00000230061.1	AP001065.2
	1564244_a_at	ENSG00000224973.1	LARGE-AS1
	1564253_at	ENSG00000263667.1	RP3-416J7.4
	1564257_at	ENSG00000180139.10	ACTA2-AS1
	1564262_at	ENSG00000272167.1	RP11-53A1.2
	1564263_at	ENSG00000235097.1	LINC00330
	1564264_at	ENSG00000261334.1	RP11-65J3.14
	1564277_a_at	ENSG00000182021.5	RP11-381O7.3
	1564281_at	ENSG00000250682.1	LINC00491
	1564282_a_at	ENSG00000250682.1	LINC00491
	1564287_at	ENSG00000231674.1	LINC00410
	1564291_at	ENSG00000260600.1	RP11-109D24.1
	1564295_at	ENSG00000231566.1	RP5-1158E12.3
	1564300_at	ENSG00000235455.1	IQCF5-AS1
	1564309_at	ENSG00000230876.2	LINC00486
	1564323_at	ENSG00000239205.1	RP11-747D18.1
	1564334_at	ENSG00000180422.3	LINC00304
	1564337_at	ENSG00000245008.3	RP11-744N12.3
	1564338_at	ENSG00000232564.1	RP4-591N18.2
	1564352_at	ENSG00000241832.1	CECR3
	1564359_a_at	ENSG00000233098.4	RP11-344E13.3
	1564360_a_at	ENSG00000233098.4	RP11-344E13.3
	1564371_a_at	ENSG00000177640.11	CASC2
	1564372_s_at	ENSG00000177640.11	CASC2
	1564373_a_at	ENSG00000262155.1	RP11-266L9.5
	1564392_at	ENSG00000224924.2	LINC00320
	1564401_at	ENSG00000235143.1	RP1-65J11.5
	1564402_at	ENSG00000264026.1	RP11-1124B17.1
	1564413_at	ENSG00000215866.3	RP11-426L16.8
	1564421_at	ENSG00000253267.1	RP11-666I19.2
	1564429_at	ENSG00000266505.1	RP11-629E24.2
	1564439_a_at	ENSG00000236301.4	MRGPRG-AS1
	1564443_at	ENSG00000231607.4	DLEU2
	1564444_at	ENSG00000179447.2	RP5-1027G4.3
	1564446_at	ENSG00000224271.1	RP11-191L9.4
	1564449_at	ENSG00000245248.3	USP2-AS1
	1564459_at	ENSG00000226122.1	AC018705.5
	1564460_at	ENSG00000235304.1	RP11-265P11.2
	1564466_at	ENSG00000234899.5	AC005152.2
	1564474_at	ENSG00000250802.2	ZBED3-AS1
	1564475_s_at	ENSG00000250802.2	ZBED3-AS1
	1564485_at	ENSG00000214145.2	LINC00887
	1564490_at	ENSG00000229081.1	RP11-432J24.6
	1564491_at	ENSG00000226574.1	SPANXA2-OT1
	1564539_at	ENSG00000214146.2	RP11-699L21.1
	1564552_at	ENSG00000264596.1	RP11-678G15.1
	1564559_at	ENSG00000265780.1	RP11-449L23.3
	1564595_at	ENSG00000234781.2	AC068535.4
	1564601_at	ENSG00000187156.4	LINC00221
	1564610_at	ENSG00000263609.1	RP11-1109M24.16
	1564670_at	ENSG00000197291.4	RAMP2-AS1
	1564685_a_at	ENSG00000225437.1	RP1-257A15.1
	1564691_at	ENSG00000231728.2	LL0XNC01-116E7.2
	1564701_at	ENSG00000235070.3	AC068138.1
	1564721_at	ENSG00000214803.3	RP11-37N22.1
	1564729_at	ENSG00000254980.1	RP11-794P6.6
	1564749_at	ENSG00000259968.2	RP11-428C6.2
	1564760_at	ENSG00000261379.1	RP11-395N3.1
	1564772_at	ENSG00000248762.2	RP11-31K23.2
	1564786_at	ENSG00000254967.2	RP11-680F20.6
	1564790_at	ENSG00000226367.1	ST7-AS2
	1564802_at	ENSG00000260060.1	RP11-388M20.1
	1564807_at	ENSG00000260971.3	RP11-504A18.1
	1564836_at	ENSG00000260064.1	RP11-18F14.4
	1564855_at	ENSG00000259176.1	RP11-69H14.6
	1564856_s_at	ENSG00000259176.1	RP11-69H14.6
	1564872_at	ENSG00000225498.1	AC002064.5
	1564878_at	ENSG00000259779.1	RP11-231E4.2
	1564881_at	ENSG00000250302.1	RP11-752D24.3
	1564887_at	ENSG00000260262.1	RP11-440L14.3
	1564909_at	ENSG00000237208.1	RP11-13E5.2
	1564936_at	ENSG00000260070.1	RP11-182J23.1
	1565073_at	ENSG00000265689.1	RP11-118G23.1
	1565150_at	ENSG00000259894.1	RP11-697E2.4
	1565152_at	ENSG00000264643.1	RP11-118G23.2
	1565265_at	ENSG00000255496.1	RP11-587D21.4
	1565424_at	ENSG00000236827.1	LINC00529
	1565554_at	NR_027022	LINC00628
	1565556_at	NR_027022	LINC00628
	1565581_at	ENSG00000260506.1	RP11-648F7.1
	1565585_at	ENSG00000267549.1	AC006116.17
	1565715_at	ENSG00000260304.1	RP11-388M20.6
	1565729_at	ENSG00000237058.1	RP13-436F16.1
	1565732_at	ENSG00000257433.1	RP1-197B17.3
	1565748_at	ENSG00000213971.3	RP11-15H20.6
	1565763_at	ENSG00000224743.2	TEX26-AS1
	1565775_at	ENSG00000260779.1	RP11-856M7.1
	1565784_at	ENSG00000226155.1	AC124944.3
	1565806_at	ENSG00000224023.6	RP11-383C5.4
	1566082_at	ENSG00000231970.1	RP11-452K12.7
	1566108_at	ENSG00000269984.1	RP11-362K14.5
	1566126_at	ENSG00000247699.2	CTB-127C13.1
	1566152_a_at	ENSG00000254602.1	AP000662.4
	1566169_at	ENSG00000261842.1	RP11-143I21.1
	1566219_at	ENSG00000233930.3	KRTAP5-AS1
	1566482_at	ENSG00000250280.2	RP11-305O6.3
	1566505_at	ENSG00000260565.2	ERVK13-1
	1566526_at	ENSG00000259361.1	LINC00927
	1566555_at	ENSG00000226137.3	BAIAP2-AS1
	1566557_at	ENSG00000226137.3	BAIAP2-AS1
	1566558_x_at	ENSG00000226137.3	BAIAP2-AS1
	1566586_at	ENSG00000267172.1	RP11-397A16.3
	1566605_at	ENSG00000259941.1	RP11-48G14.2
	1566643_a_at	ENSG00000267749.1	CTC-265F19.1
	1566656_a_at	ENSG00000224356.3	RP11-151A6.4
	1566689_at	ENSG00000267872.1	RP11-157B13.7
	1566737_at	ENSG00000233304.1	RP13-614K11.1
	1566760_at	ENSG00000233058.1	LINC00884
	1566761_a_at	ENSG00000233058.1	LINC00884
	1566830_at	ENSG00000245522.2	RP11-540A21.2
	1566831_at	ENSG00000246273.2	SBF2-AS1
	1566884_at	ENSG00000263624.1	RP11-45M22.3
	1566916_at	ENSG00000253521.1	HPYR1
	1566917_at	ENSG00000253521.1	HPYR1
	1566987_s_at	NR_027418	LINC00674
	1567183_s_at	ENSG00000189229.10	AC069277.2
	1567359_at	ENSG00000245573.3	BDNF-AS
	1567361_at	ENSG00000245573.3	BDNF-AS
	1567686_at	ENSG00000231004.2	CECR9
	1567687_at	ENSG00000231004.2	CECR9
	1568615_a_at	ENSG00000249700.4	SRD5A3-AS1
	1568625_at	ENSG00000260987.1	RP11-423G4.7
	1568633_a_at	ENSG00000260552.1	RP11-49I11.1
	1568635_at	ENSG00000226903.1	LINC00354
	1568636_a_at	ENSG00000226903.1	LINC00354
	1568640_at	ENSG00000179818.9	PCBP1-AS1
	1568647_at	ENSG00000269289.1	CTB-92J24.3
	1568648_a_at	ENSG00000269289.1	CTB-92J24.3
	1568650_a_at	ENSG00000251161.2	RP11-540O11.1
	1568660_a_at	ENSG00000258779.2	RP11-140I24.1
	1568662_at	ENSG00000260551.1	PWRN2
	1568663_a_at	ENSG00000260551.1	PWRN2
	1568683_at	ENSG00000260630.2	SNAI3-AS1
	1568685_at	ENSG00000260190.1	RP11-229P13.25
	1568689_at	ENSG00000225868.2	AC016582.2
	1568690_a_at	ENSG00000225868.2	AC016582.2
	1568691_at	ENSG00000224376.1	AC017104.6
	1568711_a_at	ENSG00000258220.1	RP11-38F22.1
	1568722_at	ENSG00000259163.1	RP11-1078H9.5
	1568730_at	ENSG00000237286.1	AC004906.3
	1568739_at	ENSG00000249781.2	CTD-2143L24.1
	1568745_at	ENSG00000231666.1	RP11-404O13.1
	1568746_a_at	ENSG00000231666.1	RP11-404O13.1
	1568749_at	ENSG00000233656.1	RP11-716O23.1
	1568768_s_at	NR_028308	BRE-AS1
	1568787_at	ENSG00000261777.1	RP11-529K1.2
	1568804_at	ENSG00000225420.1	AC104134.2
	1568807_a_at	ENSG00000227354.2	RBM26-AS1
	1568812_at	ENSG00000237166.1	AC007163.3
	1568813_at	ENSG00000226419.2	RP11-31F15.1
	1568832_a_at	ENSG00000260360.1	RP11-533E19.5
	1568844_at	ENSG00000253281.2	RP11-716D16.1
	1568848_at	ENSG00000226308.1	RP4-813D12.3
	1568849_at	ENSG00000261706.1	AP001505.9
	1568851_at	ENSG00000238078.1	RP11-295M18.2
	1568852_x_at	ENSG00000238078.1	RP11-295M18.2
	1568853_at	ENSG00000203288.3	RP11-98D18.9
	1568854_at	ENSG00000224843.2	LINC00240
	1568858_at	ENSG00000260751.2	CTD-2196E14.6
	1568864_at	ENSG00000267858.1	AC016629.8
	1568869_at	ENSG00000261758.1	RP11-102M11.2
	1568871_at	ENSG00000239519.1	CADM2-AS1
	1568872_at	ENSG00000229688.3	ISPD-AS1
	1568878_at	ENSG00000254187.1	CTB-78F1.1
	1568888_at	ENSG00000245498.2	RP11-677M14.7
	1568892_at	ENSG00000238198.1	RP11-31F15.2
	1568894_at	ENSG00000268240.1	RP11-678G14.4
	1568899_at	ENSG00000265692.1	RP13-516M14.4
	1568904_at	ENSG00000260019.1	RP11-218F4.1
	1568905_at	ENSG00000224081.3	LINC01057
	1568908_at	ENSG00000261856.1	CTD-2135D7.4
	1568915_at	ENSG00000230454.1	U73166.2
	1568919_at	ENSG00000225564.2	RP11-341A22.2
	1568921_at	ENSG00000253932.1	RP11-10C8.2
	1568932_at	ENSG00000260581.1	CTB-113P19.4
	1568938_at	ENSG00000224863.1	RP5-1109J22.2
	1568974_at	ENSG00000225391.1	RP11-55K22.5
	1569004_at	ENSG00000268001.1	CTC-241F20.3
	1569023_a_at	ENSG00000234787.3	LINC00458
	1569032_at	ENSG00000215447.3	BX322557.10
	1569078_at	ENSG00000263069.1	CTD-2047H16.4
	1569089_a_at	ENSG00000235314.1	LINC00957
	1569090_x_at	ENSG00000235314.1	LINC00957
	1569095_at	ENSG00000251230.1	RP11-701P16.5
	1569099_at	ENSG00000253490.1	AC145110.1
	1569100_a_at	ENSG00000253490.1	AC145110.1
	1569104_a_at	ENSG00000260236.1	RP11-708J19.1
	1569114_at	ENSG00000224738.1	AC099850.1
	1569127_at	ENSG00000263013.1	RP11-876N24.5
	1569182_at	ENSG00000260361.1	CTD-2313J17.5
	1569193_at	ENSG00000260855.1	RP11-439E19.10
	1569218_at	ENSG00000254266.1	RP11-594N15.2
	1569234_at	ENSG00000261033.1	RP11-209D14.2
	1569235_a_at	ENSG00000261033.1	RP11-209D14.2
	1569259_at	ENSG00000226759.3	RP4-737A23.2
	1569287_at	ENSG00000234787.3	LINC00458
	1569297_at	ENSG00000253595.1	CTD-3064M3.1
	1569305_a_at	ENSG00000261316.1	CTC-400I9.1
	1569318_at	ENSG00000266904.1	LINC00663
	1569322_at	ENSG00000237523.1	LINC00857
	1569330_at	ENSG00000247708.3	STX18-AS1
	1569332_at	ENSG00000214381.4	LINC00488
	1569339_s_at	ENSG00000258376.1	RP4-647C14.2
	1569341_at	ENSG00000203362.2	RP3-337H4.8
	1569365_a_at	ENSG00000241528.1	RP1-130H16.16
	1569372_at	ENSG00000230269.2	RP1-40E16.9
	1569378_at	ENSG00000249628.2	LINC00942
	1569403_at	ENSG00000203446.2	AC004988.1
	1569407_at	ENSG00000236065.2	RP1-117O3.2
	1569418_at	ENSG00000245870.2	LINC00682
	1569436_at	ENSG00000237361.2	LINC01071
	1569445_at	ENSG00000237517.4	DGCR5
	1569446_x_at	ENSG00000237517.4	DGCR5
	1569452_at	ENSG00000254815.1	RP11-496I9.1
	1569453_a_at	ENSG00000254815.1	RP11-496I9.1
	1569454_a_at	ENSG00000249196.2	RP11-669N7.2
	1569476_at	ENSG00000225930.3	AC026150.5
	1569478_s_at	ENSG00000267575.2	CTC-459F4.3
	1569486_at	ENSG00000233288.1	RP11-760D2.5
	1569502_s_at	ENSG00000227372.6	TP73-AS1
	1569515_a_at	ENSG00000266985.1	CTD-2329C7.2
	1569517_at	ENSG00000260509.2	RP11-271M24.2
	1569544_at	ENSG00000240405.1	RP11-460N16.1
	1569554_at	ENSG00000214770.2	RP11-544I20.2
	1569577_x_at	ENSG00000262185.1	RP11-462G12.1
	1569585_at	ENSG00000260476.1	RP11-254F7.1
	1569600_at	ENSG00000231607.4	DLEU2
	1569604_at	ENSG00000236423.1	RP13-15E13.1
	1569609_at	ENSG00000267290.1	AC092192.1
	1569615_at	ENSG00000260100.1	RP11-220I1.5
	1569620_s_at	ENSG00000261329.1	CTD-2049O4.1
	1569646_a_at	ENSG00000254960.2	KIRREL3-AS2
	1569647_at	ENSG00000224506.2	RP1-293L8.2
	1569659_at	ENSG00000231638.1	AC011738.4
	1569673_at	ENSG00000261578.1	RP11-21L23.2
	1569674_at	ENSG00000223546.2	LINC00630
	1569681_at	ENSG00000226383.1	AC093375.1
	1569685_at	ENSG00000231595.1	AC005224.2
	1569696_at	ENSG00000231163.1	RP5-1007G16.1
	1569698_s_at	ENSG00000232712.2	RP4-777D9.2
	1569712_at	ENSG00000249419.1	RP11-497K21.1
	1569713_at	ENSG00000247950.2	SEC24B-AS1
	1569716_at	ENSG00000235728.1	AC007349.5
	1569722_s_at	ENSG00000225778.1	PROSER2-AS1
	1569724_at	ENSG00000260949.1	KB-1836B5.1
	1569727_at	ENSG00000237013.1	AC010987.6
	1569728_at	ENSG00000226968.1	LINC00423
	1569738_at	ENSG00000232100.1	RP11-152L7.2
	1569741_at	ENSG00000261715.1	RP11-653G8.2
	1569745_at	ENSG00000223891.1	OSER1-AS1
	1569746_s_at	ENSG00000223891.1	OSER1-AS1
	1569753_at	ENSG00000256195.2	RP11-64D24.4
	1569755_at	ENSG00000230448.1	LINC00276
	1569756_at	ENSG00000257771.1	RP11-70F11.8
	1569763_at	ENSG00000236467.3	RP11-443A13.5
	1569765_at	ENSG00000227619.1	RP11-492E3.2
	1569767_at	ENSG00000262999.1	CTD-3088G3.6
	1569772_x_at	ENSG00000267839.1	AC020956.3
	1569780_at	ENSG00000236795.1	AC006004.1
	1569781_at	ENSG00000234828.3	RP11-526A4.1
	1569782_at	ENSG00000228392.1	RP11-343J18.1
	1569784_at	ENSG00000250626.2	RP11-756P10.2
	1569785_at	ENSG00000267414.1	RP11-456K23.1
	1569786_at	ENSG00000240893.1	RP11-572C15.5
	1569789_at	ENSG00000239440.1	RP11-260O18.1
	1569794_at	ENSG00000236526.1	RP4-742J24.2
	1569802_at	ENSG00000225731.1	AP001627.1
	1569805_at	ENSG00000249383.1	RP11-1018N14.1
	1569807_at	ENSG00000236720.1	RP11-63B19.1
	1569811_at	ENSG00000250341.1	RP11-785F11.1
	1569816_at	ENSG00000236461.1	RP11-523L1.2
	1569819_at	ENSG00000259905.1	PWRN1
	1569823_at	ENSG00000260790.1	RP11-21M24.2
	1569828_at	ENSG00000226527.1	AP000289.6
	1569831_at	ENSG00000253553.1	RP11-586K2.1
	1569833_at	ENSG00000245479.2	RP11-387D10.3
	1569835_at	ENSG00000267808.1	AC018755.17
	1569838_at	ENSG00000246394.3	RP11-386I8.6
	1569840_at	ENSG00000253165.1	CTD-2309H9.3
	1569841_x_at	ENSG00000253165.1	CTD-2309H9.3
	1569846_at	ENSG00000248975.2	CTD-2251F13.1
	1569849_at	ENSG00000231883.1	RP1-297M16.2
	1569858_at	ENSG00000227809.1	RP11-171A24.2
	1569859_at	ENSG00000227848.1	SUCLA2-AS1
	1569885_at	ENSG00000242759.2	LINC00882
	1569895_at	ENSG00000236423.1	RP13-15E13.1
	1569911_at	ENSG00000254275.2	RP11-89M16.1
	1569912_at	ENSG00000235023.1	AP001626.2
	1569923_s_at	ENSG00000250682.1	LINC00491
	1569935_at	ENSG00000269923.1	RP11-214K3.24
	1569936_a_at	ENSG00000269923.1	RP11-214K3.24
	1569953_at	ENSG00000261076.1	RP11-179B15.6
	1569954_at	ENSG00000233968.2	RP11-354E11.2
	1569958_at	ENSG00000234264.1	RP4-694A7.4
	1569961_at	ENSG00000267709.1	AC024592.9
	1569963_at	ENSG00000226706.1	RP11-426A6.5
	1569971_at	ENSG00000261364.1	RP11-59E19.4
	1569983_at	ENSG00000261498.1	LINC00566
	1569987_at	ENSG00000237152.2	DLEU7-AS1
	1570006_at	ENSG00000237638.1	AC007386.2
	1570013_at	ENSG00000267204.1	AC011518.1
	1570046_at	ENSG00000261646.1	RP11-489G11.3
	1570049_at	ENSG00000188825.9	LINC00910
	1570064_at	ENSG00000250596.1	RP11-440I14.2
	1570071_at	ENSG00000266677.1	RP11-258F1.1
	1570080_at	ENSG00000235527.2	RP5-1073O3.7
	1570082_x_at	ENSG00000235527.2	RP5-1073O3.7
	1570085_at	ENSG00000230319.1	AL022476.2
	1570105_at	ENSG00000260416.1	RP5-963E22.5
	1570106_at	ENSG00000225300.1	RP11-439E19.1
	1570111_at	ENSG00000175699.8	LINC00521
	1570116_at	ENSG00000230773.2	AC079807.4
	1570120_at	ENSG00000228933.3	RP11-268G12.1
	1570127_at	ENSG00000261615.2	CTD-2291D10.1
	1570131_at	ENSG00000232909.1	RP3-510O8.4
	1570133_at	ENSG00000268189.2	AC005785.2
	1570136_at	ENSG00000262119.1	RP11-483C6.1
	1570152_at	ENSG00000254587.1	RP11-360K13.1
	1570155_at	ENSG00000254300.1	RP11-706J10.1
	1570163_at	ENSG00000248730.1	EGFLAM-AS4
	1570167_at	ENSG00000267610.1	AC007787.2
	1570182_at	ENSG00000263499.1	RP11-118E18.4
	1570189_at	ENSG00000213373.3	LINC00671
	1570204_at	ENSG00000250802.2	ZBED3-AS1
	1570206_at	ENSG00000233569.1	RP11-500B12.1
	1570208_at	ENSG00000267586.2	LINC00907
	1570224_at	ENSG00000224017.1	AC005022.1
	1570226_at	ENSG00000250365.2	CTD-2213F21.2
	1570230_at	ENSG00000231172.2	AC007099.1
	1570234_at	ENSG00000258977.1	RP11-799P8.1
	1570262_at	ENSG00000248505.1	RP11-319E12.1
	1570267_at	ENSG00000267334.1	CTD-2534I21.8
	1570268_at	ENSG00000246541.2	RP11-363G15.2
	1570269_at	ENSG00000260142.1	RP11-764E7.1
	1570270_at	ENSG00000236373.1	RP11-15K3.1
	1570273_at	ENSG00000234653.1	AC079117.1
	1570285_at	ENSG00000238005.2	RP11-443B7.1
	1570291_at	ENSG00000223392.1	CLDN10-AS1
	1570292_at	ENSG00000244215.1	RP11-88I21.2
	1570297_at	ENSG00000261773.1	WI2-89031B12.1
	1570298_at	ENSG00000257568.1	RP11-863H1.1
	1570301_at	ENSG00000254288.1	RP11-6I2.3
	1570315_at	ENSG00000260880.2	HCCAT5
	1570316_at	ENSG00000267354.1	RP11-749H17.2
	1570326_at	ENSG00000261314.1	RP11-359E8.5
	1570330_at	ENSG00000261044.1	AP006547.3
	1570345_at	ENSG00000204148.3	LINC00474
	1570362_at	ENSG00000260651.1	AF213884.2
	1570372_at	ENSG00000258066.1	RP11-781A6.1
	1570375_at	ENSG00000233038.1	AC011899.9
	1570376_at	ENSG00000231419.2	LINC00689
	1570391_at	ENSG00000258551.1	RP11-661P17.1
	1570395_a_at	ENSG00000226711.2	FAM66C
	1570396_at	ENSG00000226711.2	FAM66C
	1570397_x_at	ENSG00000226711.2	FAM66C
	1570405_at	ENSG00000245719.1	RP11-34F13.2
	1570423_at	ENSG00000237975.2	FLG-AS1
	1570444_at	ENSG00000248596.2	RP11-844P9.2
	1570445_a_at	ENSG00000248596.2	RP11-844P9.2
	1570465_at	ENSG00000115934.11	RP11-153K16.2
	1570469_at	ENSG00000234323.1	RP11-308N19.1
	1570484_at	ENSG00000260569.2	RP11-669I1.1
	1570490_at	ENSG00000260377.1	RP11-646E18.4
	1570503_at	ENSG00000260209.1	RP11-680F20.10
	1570568_at	ENSG00000259439.1	RP11-89K21.1
	1570587_at	ENSG00000225442.2	MPRIP-AS1
	1570600_at	ENSG00000260996.1	RP13-122B23.8
	1570623_at	ENSG00000261654.1	RP11-96K19.4
	202091_at	ENSG00000260946.1	RP11-407G23.3
	203245_s_at	ENSG00000235106.4	LINC00094
	203993_x_at	ENSG00000184441.4	AP001062.7
	204486_at	ENSG00000269821.1	KCNQ1OT1
	205833_s_at	ENSG00000152931.7	PART1
	205834_s_at	ENSG00000152931.7	PART1
	205955_at	ENSG00000269176.1	RP11-727F15.12
	206954_at	ENSG00000183242.7	WT1-AS
	207028_at	ENSG00000233718.1	MYCNOS
	207063_at	ENSG00000176728.3	TTTY14
	207252_at	ENSG00000224975.1	INE1
	207259_at	ENSG00000167117.4	LINC00483
	207280_at	ENSG00000254835.1	RNF185-AS1
	207288_at	ENSGR0000236017.3	ASMTL-AS1
	207458_at	ENSG00000254389.2	RHPN1-AS1
	207894_s_at	ENSG00000187621.10	TCL6
	207963_at	ENSG00000229921.2	KIF25-AS1
	208136_s_at	ENSG00000263214.1	ZNF205-AS1
	208246_x_at	ENSG00000261519.2	Y_RNA
	208247_at	NR_024615	ERC2-IT1
	208301_at	ENSG00000269318.1	AC007292.3
	209697_at	ENSG00000251034.1	RP11-582J16.4
	209917_s_at	ENSG00000182165.13	TP53TG1
	210241_s_at	ENSG00000182165.13	TP53TG1
	210409_at	ENSG00000198221.7	MLLT4-AS1
	210464_at	ENSG00000215117.5	LINC00588
	210707_x_at	ENSG00000265479.1	DTX2P1-UPK3BP1-PMS2P11
	210794_s_at	ENSG00000214548.10	MEG3
	210886_x_at	ENSG00000182165.13	TP53TG1
	210922_at	ENSG00000269653.1	CTB-102L5.7
	211350_s_at	ENSG00000229921.2	KIF25-AS1
	211351_at	ENSG00000229921.2	KIF25-AS1
	211444_at	ENSG00000265242.1	RP11-649A18.7
	211614_at	ENSG00000254488.1	RP11-65G9.1
	212337_at	ENSG00000253352.4	TUG1
	212725_s_at	ENSG00000253352.4	TUG1
	212732_at	ENSG00000214548.10	MEG3
	212868_x_at	ENSG00000234608.3	MAPKAPK5-AS1
	212952_at	ENSG00000267458.1	CTC-425F1.4
	212957_s_at	ENSG00000235437.3	RP11-357C3.3
	213158_at	ENSG00000259976.1	RP11-553L6.5
	213310_at	ENSG00000259758.1	CASC7
	213339_at	ENSG00000227372.6	TP73-AS1
	213340_s_at	ENSG00000227372.6	TP73-AS1
	213486_at	NR_024086	COPG2IT1
	213525_at	ENSG00000239791.1	AC002310.7
	213536_s_at	ENSG00000261505.1	LA16c-358B7.3
	213569_at	ENSG00000258301.2	RP11-488C13.5
	213657_s_at	ENSG00000259291.1	RP11-617F23.1
	213685_at	ENSG00000236810.1	RP5-886K2.3
	213690_s_at	ENSG00000269352.1	AC018766.5
	213703_at	ENSG00000232931.1	LINC00342
	213739_at	ENSG00000260917.1	RP11-57H14.4
	213776_at	ENSG00000261087.1	KB-1460A1.5
	213788_s_at	ENSG00000235106.4	LINC00094
	213964_x_at	ENSG00000269609.1	RP11-18I14.10
	213972_at	ENSG00000247993.2	RP11-79P5.2
	214120_at	ENSG00000225465.6	RFPL1S
	214123_s_at	ENSG00000249673.2	NOP14-AS1
	214186_s_at	NR_002812	HCG26
	214202_at	ENSG00000248175.1	CTC-428G20.3
	214218_s_at	ENSG00000229807.5	XIST
	214238_at	ENSG00000260396.1	AC012065.7
	214304_x_at	ENSG00000259475.1	RP11-654A16.3
	214316_x_at	ENSG00000267458.1	CTC-425F1.4
	214344_at	NR_024006	LINC00950
	214345_at	ENSG00000250320.1	CTD-2269F5.1
	214376_at	ENSG00000261496.1	RP13-514E23.1
	214410_at	ENSG00000259720.1	RP11-348B17.1
	214657_s_at	ENSG00000245532.4	NEAT1
	214685_at	ENSG00000249673.2	NOP14-AS1
	214808_at	ENSG00000260336.1	RP11-395B7.7
	214834_at	ENSG00000270704.2	SNORD64
	214839_at	ENSG00000253230.2	LINC00599
	214854_at	ENSG00000267122.1	AC004490.1
	214857_at	ENSG00000269609.1	RP11-18I14.10
	214862_x_at	ENSG00000260400.1	RP11-119F7.5
	214896_at	ENSG00000259417.2	RP11-2E17.1
	214983_at	ENSG00000233864.3	TTTY15
	215003_at	ENSG00000273032.1	DGCR9
	215009_s_at	ENSG00000251022.2	THAP9-AS1
	215057_at	ENSG00000235703.1	LINC00894
	215105_at	NR_026928	N4BP2L2-IT2
	215118_s_at	ENSG00000253701.1	AL928768.3
	215126_at	ENSG00000259417.2	RP11-2E17.1
	215141_at	ENSG00000249673.2	NOP14-AS1
	215180_at	ENSG00000261478.1	RP11-429B14.4
	215185_at	ENSG00000204054.7	LINC00963
	215229_at	ENSG00000259577.1	RP11-430B1.2
	215244_at	ENSG00000237517.4	DGCR5
	215247_at	ENSG00000184115.12	RP13-1039J1.2
	215283_at	ENSG00000263753.2	LINC00667
	215298_at	ENSG00000251632.1	RP11-714L20.1
	215327_at	ENSG00000213994.3	RP11-414H17.5
	215335_at	ENSG00000267934.1	CTB-176F20.3
	215428_at	ENSG00000259644.1	RP11-680F8.4
	215502_at	ENSG00000260532.1	LA16c-381G6.1
	215504_x_at	ENSG00000229152.1	ANKRD10-IT1
	215513_at	NR_002768	HYMAI
	215565_at	ENSG00000224220.1	AC104699.1
	215590_x_at	ENSG00000229589.1	ACVR2B-AS1
	215627_at	ENSG00000234350.1	AC007405.4
	215629_s_at	ENSG00000231607.4	DLEU2
	215658_at	ENSG00000263429.3	LINC00675
	215725_at	ENSG00000273311.1	DGCR11
	215738_at	ENSG00000261097.1	LINC00563
	215756_at	ENSG00000233791.1	RP11-134P9.1
	215799_at	ENSG00000233360.4	Z83844.1
	215801_at	ENSG00000257310.1	RP11-496I2.2
	215825_at	ENSG00000260743.1	RP11-255C15.3
	215861_at	ENSG00000197670.5	RP4-724E16.2
	215872_at	ENSG00000258517.1	RP6-91H8.1
	215876_at	ENSG00000226334.1	RP11-217B7.2
	215929_at	ENSG00000235824.3	LINC00837
	215944_at	ENSG00000236268.1	RP11-170N11.1
	215951_at	ENSG00000259792.1	RP11-114H24.6
	215953_at	ENSG00000232860.3	SMG7-AS1
	215970_at	ENSG00000237250.3	RP11-193H5.1
	215972_at	ENSG00000152931.7	PART1
	215975_x_at	ENSG00000243055.1	GK-AS1
	215981_at	ENSG00000246863.2	RP11-325N19.3
	216062_at	ENSG00000255443.1	RP1-68D18.4
	216106_at	ENSG00000260619.1	RP11-775C24.3
	216110_x_at	ENSG00000228389.1	AC068039.4
	216188_at	ENSG00000233718.1	MYCNOS
	216209_at	ENSG00000249267.2	LINC00939
	216240_at	ENSG00000249859.3	PVT1
	216319_at	ENSG00000236673.1	RP11-69I8.2
	216404_at	ENSG00000230223.2	ATXN8OS
	216527_at	ENSG00000231074.4	HCG18
	216543_at	ENSG00000231216.1	GS1-600G8.3
	216596_at	ENSG00000225930.3	AC026150.5
	216667_at	ENSG00000136315.3	RP11-84C10.2
	216679_at	ENSG00000237775.1	DDR1-AS1
	216718_at	ENSG00000176075.6	LINC00302
	216719_s_at	ENSG00000249604.1	RP11-286E11.2
	216838_at	ENSG00000235437.3	RP11-357C3.3
	216849_at	ENSG00000235725.1	AC007389.3
	216870_x_at	ENSG00000231607.4	DLEU2
	216935_at	ENSG00000176075.6	LINC00302
	216991_at	ENSG00000267163.1	AC084219.3
	217050_at	ENSG00000236256.5	DIAPH2-AS1
	217054_at	ENSG00000225946.1	RP11-395B7.2
	217062_at	ENSG00000267395.1	AC074212.6
	217085_at	ENSG00000266968.1	RP11-116O18.1
	217406_at	ENSG00000241954.1	RP1-149A16.17
	217442_at	ENSG00000225670.3	CTA-134P22.2
	217443_at	ENSG00000246777.1	RP11-61A14.4
	217444_at	ENSG00000236772.1	RP5-1184F4.5
	217471_at	ENSG00000267659.1	RP11-118B18.1
	217481_x_at	ENSG00000264727.1	RP11-680C21.1
	217625_x_at	ENSG00000204054.7	LINC00963
	217682_at	ENSG00000262944.1	RP11-473I1.9
	219563_at	ENSG00000229645.4	LINC00341
	219731_at	ENSG00000226688.2	ENTPD1-AS1
	219791_s_at	ENSG00000237125.4	HAND2-AS1
	219817_at	ENSG00000234608.3	MAPKAPK5-AS1
	219839_x_at	ENSG00000187621.10	TCL6
	219840_s_at	ENSG00000187621.10	TCL6
	219865_at	ENSG00000218510.3	LINC00339
	219880_at	ENSG00000233937.2	CTC-338M12.4
	219881_s_at	ENSG00000233937.2	CTC-338M12.4
	220244_at	ENSG00000237697.2	LINC00312
	220263_at	ENSG00000164621.5	SMAD5-AS1
	220324_at	ENSG00000233237.2	LINC00472
	220352_x_at	ENSG00000261613.2	RP11-20I23.13
	220354_at	ENSG00000235280.2	MCF2L-AS1
	220399_at	ENSG00000225880.4	LINC00115
	220452_x_at	ENSG00000237438.2	CECR7
	220459_at	ENSG00000215424.5	MCM3AP-AS1
	220465_at	ENSG00000267296.2	CEBPA-AS1
	220479_at	NR_002763	CPS1-IT1
	220561_at	ENSG00000099869.6	IGF2-AS
	220629_at	ENSG00000237941.2	KCNQ1DN
	220660_at	ENSG00000204148.3	LINC00474
	220687_at	ENSG00000242687.2	AC004893.11
	220694_at	NR_002765	ASAP1-IT1
	220703_at	ENSG00000232656.3	IDI2-AS1
[truncated: 1,785 more rows]
