# Supplementary material for: Differential expression analysis at the individual level reveals a lncRNA prognostic signature for lung adenocarcinoma
Source: Mol Cancer. 2017 Jun 6;16:98. doi: 10.1186/s12943-017-0666-z (PMC5461634; doi:10.1186/s12943-017-0666-z)
Supplement: Supplementary file 3 — Detail information of differentially expressed lncRNAs identified based on microarray data. (XLSX 275 kb) [file 12943_2017_666_MOESM3_ESM.xlsx]

## Sheet: pair_info_array
	Table S5. Detail information of differentially expressed lncRNAs identified based on microarray data.
	DE lncRNA Ensembl ID	DE lncRNA symbol	Partner lncRNA Ensembl ID	Paired lncRNA symbol	DE direction	Principle in cancer	P	FDR	Cancer
	ENSG00000088970.11	PLK1S1	ENSG00000231419.2	LINC00689	up	PLK1S1 > LINC00689	0.0435911	0.0960508
	ENSG00000088970.11	PLK1S1	ENSG00000260992.1	DOCK9-AS2	up	PLK1S1 > DOCK9-AS2	0.0337681	0.0764751
	ENSG00000088970.11	PLK1S1	ENSG00000223891.1	OSER1-AS1	up	PLK1S1 > OSER1-AS1	0.0337681	0.0764751
	ENSG00000126005.11	MMP24-AS1	ENSG00000177410.8	ZFAS1	up	MMP24-AS1 > ZFAS1	0.000655666	0.00221787
	ENSG00000126005.11	MMP24-AS1	ENSG00000232388.2	LINC00493	up	MMP24-AS1 > LINC00493	0.00126624	0.00401135
	ENSG00000126005.11	MMP24-AS1	ENSG00000253352.4	TUG1	up	MMP24-AS1 > TUG1	0.036606	0.0824739
	ENSG00000130600.11	H19	ENSG00000237187.4	NR2F1-AS1	down	H19 < NR2F1-AS1	0.0110064	0.0282436	bladder cancer,breast cancer,chronic myeloid leukemia,colon cancer,colorectal cancer,esophageal cancer,esophageal squamous cell carcinoma,gastric cancer,gastric cardia adenocarcinoma,germ cell tumor,gestatiol choriocarcinoma,glioblastoma,glioma,hepatocellular carcinoma,liver cancer,medulloblastoma,meningioma,ovarian cancer,pancreatic ductal adenocarcinoma,prostate cancer,trophoblastic tumor,Wilms…
	ENSG00000130600.11	H19	ENSG00000227354.2	RBM26-AS1	down	H19 < RBM26-AS1	0.0187202	0.0453634
	ENSG00000130600.11	H19	ENSG00000230910.2	RP3-525N10.2	down	H19 < RP3-525N10.2	0.0262449	0.0612728
	ENSG00000142396.6	ERVK3-1	ENSG00000253948.1	RP11-410L14.2	down	ERVK3-1 < RP11-410L14.2	0.00491196	0.0136103
	ENSG00000142396.6	ERVK3-1	ENSG00000259820.1	AC083843.1	down	ERVK3-1 < AC083843.1	0.0089786	0.0233064
	ENSG00000142396.6	ERVK3-1	ENSG00000261490.1	RP11-448G15.3	down	ERVK3-1 < RP11-448G15.3	0.0272161	0.0633815
	ENSG00000149656.4	LINC00266-1	ENSG00000231154.1	MORF4L2-AS1	up	LINC00266-1 > MORF4L2-AS1	0.0441697	0.0969358
	ENSG00000149656.4	LINC00266-1	ENSG00000231889.3	TRAF3IP2-AS1	up	LINC00266-1 > TRAF3IP2-AS1	0.00302279	0.00886529
	ENSG00000149656.4	LINC00266-1	ENSG00000246662.2	LINC00535	up	LINC00266-1 > LINC00535	0.0149783	0.0372405
	ENSG00000152487.6	ARL5B-AS1	ENSG00000260947.1	RP11-384P7.7	down	ARL5B-AS1 < RP11-384P7.7	0.00441746	0.0125007
	ENSG00000152487.6	ARL5B-AS1	ENSG00000259540.1	RP11-526I2.1	down	ARL5B-AS1 < RP11-526I2.1	0.00441746	0.0125007
	ENSG00000152487.6	ARL5B-AS1	ENSG00000261355.1	RP11-698N11.4	down	ARL5B-AS1 < RP11-698N11.4	0.0290504	0.0673478
	ENSG00000153363.8	LINC00467	ENSG00000126005.11	MMP24-AS1	up	LINC00467 > MMP24-AS1	1.41794e-09	1.10335e-08	neuroblastoma
	ENSG00000153363.8	LINC00467	ENSG00000225733.1	FGD5-AS1	up	LINC00467 > FGD5-AS1	1.26514e-14	1.71972e-13
	ENSG00000153363.8	LINC00467	ENSG00000254635.1	WAC-AS1	up	LINC00467 > WAC-AS1	0.000357365	0.00126759
	ENSG00000163364.5	AC017048.3	ENSG00000245556.2	CTD-2037K23.2	up	AC017048.3 > CTD-2037K23.2	0.000178707	0.000673686
	ENSG00000163364.5	AC017048.3	ENSG00000224376.1	AC017104.6	up	AC017048.3 > AC017104.6	9.33613e-05	0.000370388
	ENSG00000163364.5	AC017048.3	ENSG00000242861.1	RP11-285F7.2	up	AC017048.3 > RP11-285F7.2	0.00126624	0.00401135
	ENSG00000166770.6	ZNF667-AS1	ENSG00000273015.1	LINC00938	down	ZNF667-AS1 < LINC00938	1.34082e-13	1.63676e-12
	ENSG00000166770.6	ZNF667-AS1	ENSG00000260257.1	RP5-1085F17.3	down	ZNF667-AS1 < RP5-1085F17.3	6.5365e-09	4.69822e-08
	ENSG00000166770.6	ZNF667-AS1	ENSG00000204054.7	LINC00963	down	ZNF667-AS1 < LINC00963	1.50193e-12	1.63959e-11
	ENSG00000167912.5	RP11-25K19.1	ENSG00000225733.1	FGD5-AS1	up	RP11-25K19.1 > FGD5-AS1	0.0337681	0.0764751
	ENSG00000167912.5	RP11-25K19.1	ENSG00000245532.4	NEAT1	up	RP11-25K19.1 > NEAT1	0.0089786	0.0233064
	ENSG00000167912.5	RP11-25K19.1	ENSG00000245556.2	CTD-2037K23.2	up	RP11-25K19.1 > CTD-2037K23.2	0.000655666	0.00221787
	ENSG00000170919.11	TPT1-AS1	ENSG00000237438.2	CECR7	up	TPT1-AS1 > CECR7	0.00788054	0.0210495
	ENSG00000170919.11	TPT1-AS1	ENSG00000227372.6	TP73-AS1	up	TPT1-AS1 > TP73-AS1	0.00465204	0.0129583
	ENSG00000170919.11	TPT1-AS1	ENSG00000265688.1	MAFG-AS1	up	TPT1-AS1 > MAFG-AS1	0.0427609	0.0946675
	ENSG00000174171.4	RP11-23P13.6	ENSG00000241544.1	RP11-6F2.5	down	RP11-23P13.6 < RP11-6F2.5	0.000783208	0.0026118
	ENSG00000174171.4	RP11-23P13.6	ENSG00000259116.1	RP11-973N13.4	down	RP11-23P13.6 < RP11-973N13.4	0.0193174	0.0464862
	ENSG00000174171.4	RP11-23P13.6	ENSG00000231013.1	AC013275.2	down	RP11-23P13.6 < AC013275.2	0.0337681	0.0764751
	ENSG00000174403.11	C20orf166-AS1	ENSG00000253352.4	TUG1	up	C20orf166-AS1 > TUG1	0.0173816	0.0423237
	ENSG00000174403.11	C20orf166-AS1	ENSG00000233137.2	RP11-220I1.1	up	C20orf166-AS1 > RP11-220I1.1	0.0435911	0.0960508
	ENSG00000174403.11	C20orf166-AS1	ENSG00000267296.2	CEBPA-AS1	up	C20orf166-AS1 > CEBPA-AS1	0.0173816	0.0423237
	ENSG00000175147.7	TMEM51-AS1	ENSG00000179743.2	RP11-169K16.9	up	TMEM51-AS1 > RP11-169K16.9	0.0247725	0.0583161
	ENSG00000175147.7	TMEM51-AS1	ENSG00000228794.4	RP11-206L10.11	up	TMEM51-AS1 > RP11-206L10.11	0.0258135	0.0604919
	ENSG00000175147.7	TMEM51-AS1	ENSG00000260992.1	DOCK9-AS2	up	TMEM51-AS1 > DOCK9-AS2	0.0084106	0.0223405
	ENSG00000175611.7	LINC00476	ENSG00000241544.1	RP11-6F2.5	down	LINC00476 < RP11-6F2.5	0.00391081	0.0112306
	ENSG00000175611.7	LINC00476	ENSG00000231013.1	AC013275.2	down	LINC00476 < AC013275.2	0.0337681	0.0764751
	ENSG00000175611.7	LINC00476	ENSG00000259540.1	RP11-526I2.1	down	LINC00476 < RP11-526I2.1	0.0370704	0.0833586
	ENSG00000175701.6	LINC00116	ENSG00000260260.1	RP11-304L19.5	up	LINC00116 > RP11-304L19.5	2.47429e-05	0.000108342
	ENSG00000175701.6	LINC00116	ENSG00000270170.1	NCBP2-AS2	up	LINC00116 > NCBP2-AS2	0.0024446	0.00728065
	ENSG00000177112.3	MRVI1-AS1	ENSG00000253352.4	TUG1	up	MRVI1-AS1 > TUG1	0.00465204	0.0129583
	ENSG00000177112.3	MRVI1-AS1	ENSG00000233137.2	RP11-220I1.1	up	MRVI1-AS1 > RP11-220I1.1	0.0435911	0.0960508
	ENSG00000177112.3	MRVI1-AS1	ENSG00000260260.1	RP11-304L19.5	up	MRVI1-AS1 > RP11-304L19.5	0.0337681	0.0764751
	ENSG00000177337.3	DLGAP1-AS1	ENSG00000253352.4	TUG1	up	DLGAP1-AS1 > TUG1	0.0337681	0.0764751
	ENSG00000177337.3	DLGAP1-AS1	ENSG00000270170.1	NCBP2-AS2	up	DLGAP1-AS1 > NCBP2-AS2	0.00241644	0.00720435
	ENSG00000177337.3	DLGAP1-AS1	ENSG00000247271.2	ZBED5-AS1	up	DLGAP1-AS1 > ZBED5-AS1	0.00241644	0.00720435
	ENSG00000177406.4	RP11-218M22.1	ENSG00000260060.1	RP11-388M20.1	down	RP11-218M22.1 < RP11-388M20.1	0.0173816	0.0423237
	ENSG00000177406.4	RP11-218M22.1	ENSG00000259417.2	RP11-2E17.1	down	RP11-218M22.1 < RP11-2E17.1	0.000195284	0.00072947
	ENSG00000177406.4	RP11-218M22.1	ENSG00000259116.1	RP11-973N13.4	down	RP11-218M22.1 < RP11-973N13.4	0.0089786	0.0233064
	ENSG00000177410.8	ZFAS1	ENSG00000232388.2	LINC00493	up	ZFAS1 > LINC00493	5.4931e-16	8.58489e-15	breast cancer,colorectal cancer,hepatocellular carcinoma
	ENSG00000177640.11	CASC2	ENSG00000231419.2	LINC00689	up	CASC2 > LINC00689	0.00339087	0.00987457	glioma
	ENSG00000177640.11	CASC2	ENSG00000257433.1	RP1-197B17.3	up	CASC2 > RP1-197B17.3	0.0262449	0.0612728
	ENSG00000177640.11	CASC2	ENSG00000232310.2	RP11-557H15.4	up	CASC2 > RP11-557H15.4	0.0427609	0.0946675
	ENSG00000177738.3	CTD-2201E18.3	ENSG00000126005.11	MMP24-AS1	up	CTD-2201E18.3 > MMP24-AS1	0.00465204	0.0129583
	ENSG00000177738.3	CTD-2201E18.3	ENSG00000225733.1	FGD5-AS1	up	CTD-2201E18.3 > FGD5-AS1	0.0089786	0.0233064
	ENSG00000177738.3	CTD-2201E18.3	ENSG00000234741.3	GAS5	up	CTD-2201E18.3 > GAS5	0.00125774	0.00399693
	ENSG00000178803.6	ADORA2A-AS1	ENSG00000179818.9	PCBP1-AS1	up	ADORA2A-AS1 > PCBP1-AS1	0.00236986	0.00716319
	ENSG00000178803.6	ADORA2A-AS1	ENSG00000235954.2	TTC28-AS1	up	ADORA2A-AS1 > TTC28-AS1	0.00441236	0.0125007
	ENSG00000178803.6	ADORA2A-AS1	ENSG00000273356.1	RP11-804H8.6	up	ADORA2A-AS1 > RP11-804H8.6	0.00441746	0.0125007
	ENSG00000178977.3	LINC00324	ENSG00000241990.1	RP6-109B7.3	up	LINC00324 > RP6-109B7.3	0.0193174	0.0464862
	ENSG00000178977.3	LINC00324	ENSG00000226950.2	DANCR	up	LINC00324 > DANCR	0.00675794	0.0183221
	ENSG00000178977.3	LINC00324	ENSG00000245694.4	CRNDE	up	LINC00324 > CRNDE	0.0258135	0.0604919
	ENSG00000179406.6	LINC00174	ENSG00000253352.4	TUG1	up	LINC00174 > TUG1	0.00465204	0.0129583
	ENSG00000179406.6	LINC00174	ENSG00000245556.2	CTD-2037K23.2	up	LINC00174 > CTD-2037K23.2	0.0089786	0.0233064
	ENSG00000179406.6	LINC00174	ENSG00000233137.2	RP11-220I1.1	up	LINC00174 > RP11-220I1.1	0.0435911	0.0960508
	ENSG00000179523.4	EIF3J-AS1	ENSG00000258274.1	RP11-887P2.5	down	EIF3J-AS1 < RP11-887P2.5	0.0337681	0.0764751
	ENSG00000179523.4	EIF3J-AS1	ENSG00000247708.3	STX18-AS1	down	EIF3J-AS1 < STX18-AS1	0.0337681	0.0764751
	ENSG00000179523.4	EIF3J-AS1	ENSG00000260060.1	RP11-388M20.1	down	EIF3J-AS1 < RP11-388M20.1	0.0089786	0.0233064
	ENSG00000179743.2	RP11-169K16.9	ENSG00000265479.1	DTX2P1-UPK3BP1-PMS2P11	up	RP11-169K16.9 > DTX2P1-UPK3BP1-PMS2P11	0.0337681	0.0764751
	ENSG00000179743.2	RP11-169K16.9	ENSG00000227372.6	TP73-AS1	up	RP11-169K16.9 > TP73-AS1	0.000342184	0.001225
	ENSG00000179743.2	RP11-169K16.9	ENSG00000226950.2	DANCR	up	RP11-169K16.9 > DANCR	0.0337681	0.0764751
	ENSG00000179818.9	PCBP1-AS1	ENSG00000259436.1	CTC-378H22.2	up	PCBP1-AS1 > CTC-378H22.2	0.0427609	0.0946675
	ENSG00000179818.9	PCBP1-AS1	ENSG00000239523.1	MYLK-AS1	up	PCBP1-AS1 > MYLK-AS1	0.00870346	0.0228952
	ENSG00000179818.9	PCBP1-AS1	ENSG00000236859.2	AC018737.1	up	PCBP1-AS1 > AC018737.1	0.00391081	0.0112306
	ENSG00000179859.7	AC025335.1	ENSG00000126005.11	MMP24-AS1	up	AC025335.1 > MMP24-AS1	0.00788054	0.0210495
	ENSG00000179859.7	AC025335.1	ENSG00000225733.1	FGD5-AS1	up	AC025335.1 > FGD5-AS1	0.00126624	0.00401135
	ENSG00000179859.7	AC025335.1	ENSG00000234741.3	GAS5	up	AC025335.1 > GAS5	0.00125774	0.00399693
	ENSG00000179935.5	LINC00652	ENSG00000230289.1	RP11-334J6.6	up	LINC00652 > RP11-334J6.6	0.0193174	0.0464862
	ENSG00000179935.5	LINC00652	ENSG00000237438.2	CECR7	up	LINC00652 > CECR7	7.24475e-08	4.57234e-07
	ENSG00000179935.5	LINC00652	ENSG00000227372.6	TP73-AS1	up	LINC00652 > TP73-AS1	0.000113999	0.000445288
	ENSG00000180139.10	ACTA2-AS1	ENSG00000269973.1	RP11-95D17.1	up	ACTA2-AS1 > RP11-95D17.1	0.00241644	0.00720435	lung adenocarcinoma
	ENSG00000180139.10	ACTA2-AS1	ENSG00000196295.7	AC005154.6	up	ACTA2-AS1 > AC005154.6	0.0173816	0.0423237
	ENSG00000180139.10	ACTA2-AS1	ENSG00000261373.1	VPS9D1-AS1	up	ACTA2-AS1 > VPS9D1-AS1	0.0173816	0.0423237
	ENSG00000180422.3	LINC00304	ENSG00000257433.1	RP1-197B17.3	up	LINC00304 > RP1-197B17.3	0.0129981	0.0329851
	ENSG00000180422.3	LINC00304	ENSG00000235954.2	TTC28-AS1	up	LINC00304 > TTC28-AS1	0.0089786	0.0233064
	ENSG00000180422.3	LINC00304	ENSG00000273356.1	RP11-804H8.6	up	LINC00304 > RP11-804H8.6	0.00125774	0.00399693
	ENSG00000180712.3	RP11-290F5.2	ENSG00000187621.10	TCL6	up	RP11-290F5.2 > TCL6	0.0251884	0.0591974
	ENSG00000180712.3	RP11-290F5.2	ENSG00000231419.2	LINC00689	up	RP11-290F5.2 > LINC00689	0.000783208	0.0026118
	ENSG00000180712.3	RP11-290F5.2	ENSG00000260630.2	SNAI3-AS1	up	RP11-290F5.2 > SNAI3-AS1	0.00391081	0.0112306
	ENSG00000180769.4	WDFY3-AS2	ENSG00000237975.2	FLG-AS1	down	WDFY3-AS2 < FLG-AS1	0.0089786	0.0233064
	ENSG00000180769.4	WDFY3-AS2	ENSG00000233967.2	RP11-250B2.3	down	WDFY3-AS2 < RP11-250B2.3	0.00241644	0.00720435
	ENSG00000180769.4	WDFY3-AS2	ENSG00000258274.1	RP11-887P2.5	down	WDFY3-AS2 < RP11-887P2.5	0.0149849	0.0372405
	ENSG00000180846.4	CSNK1G2-AS1	ENSG00000237438.2	CECR7	up	CSNK1G2-AS1 > CECR7	0.000716979	0.00240695
	ENSG00000180846.4	CSNK1G2-AS1	ENSG00000227372.6	TP73-AS1	up	CSNK1G2-AS1 > TP73-AS1	0.000272032	0.000996926
	ENSG00000180846.4	CSNK1G2-AS1	ENSG00000232388.2	LINC00493	up	CSNK1G2-AS1 > LINC00493	0.0337681	0.0764751
	ENSG00000181798.2	LINC00471	ENSG00000234690.2	AC073283.4	up	LINC00471 > AC073283.4	0.000511014	0.00177787
	ENSG00000181798.2	LINC00471	ENSG00000224116.2	INHBA-AS1	up	LINC00471 > INHBA-AS1	0.0258135	0.0604919
	ENSG00000181798.2	LINC00471	ENSG00000250608.1	RP11-933H2.4	up	LINC00471 > RP11-933H2.4	0.0439536	0.0965924
	ENSG00000181800.5	CELF2-AS1	ENSG00000235954.2	TTC28-AS1	up	CELF2-AS1 > TTC28-AS1	0.000189065	0.000708767
	ENSG00000181800.5	CELF2-AS1	ENSG00000215256.3	DHRS4-AS1	up	CELF2-AS1 > DHRS4-AS1	0.0173816	0.0423237
	ENSG00000181800.5	CELF2-AS1	ENSG00000232310.2	RP11-557H15.4	up	CELF2-AS1 > RP11-557H15.4	0.0142296	0.0356097
	ENSG00000182021.5	RP11-381O7.3	ENSG00000253352.4	TUG1	up	RP11-381O7.3 > TUG1	0.0337681	0.0764751
	ENSG00000182021.5	RP11-381O7.3	ENSG00000233137.2	RP11-220I1.1	up	RP11-381O7.3 > RP11-220I1.1	0.0173816	0.0423237
	ENSG00000182021.5	RP11-381O7.3	ENSG00000264920.1	RP11-6N17.4	up	RP11-381O7.3 > RP11-6N17.4	0.00465204	0.0129583
	ENSG00000182057.4	Z83851.3	ENSG00000234741.3	GAS5	up	Z83851.3 > GAS5	0.00125774	0.00399693
	ENSG00000182057.4	Z83851.3	ENSG00000177410.8	ZFAS1	up	Z83851.3 > ZFAS1	0.00241644	0.00720435
	ENSG00000182057.4	Z83851.3	ENSG00000253352.4	TUG1	up	Z83851.3 > TUG1	0.0140034	0.035182
	ENSG00000182165.13	TP53TG1	ENSG00000126005.11	MMP24-AS1	up	TP53TG1 > MMP24-AS1	2.2524e-08	1.51025e-07	non-small cell lung cancer
	ENSG00000182165.13	TP53TG1	ENSG00000225733.1	FGD5-AS1	up	TP53TG1 > FGD5-AS1	2.60867e-10	2.21728e-09
	ENSG00000182165.13	TP53TG1	ENSG00000254635.1	WAC-AS1	up	TP53TG1 > WAC-AS1	0.000202377	0.000753912
	ENSG00000182873.4	RP11-181G12.2	ENSG00000260651.1	AF213884.2	up	RP11-181G12.2 > AF213884.2	0.0337681	0.0764751
	ENSG00000182873.4	RP11-181G12.2	ENSG00000267575.2	CTC-459F4.3	up	RP11-181G12.2 > CTC-459F4.3	0.0439536	0.0965924
	ENSG00000182873.4	RP11-181G12.2	ENSG00000270170.1	NCBP2-AS2	up	RP11-181G12.2 > NCBP2-AS2	0.0173816	0.0423237
	ENSG00000184274.3	LINC00315	ENSG00000254635.1	WAC-AS1	up	LINC00315 > WAC-AS1	0.0173816	0.0423237
	ENSG00000184274.3	LINC00315	ENSG00000245556.2	CTD-2037K23.2	up	LINC00315 > CTD-2037K23.2	0.0337681	0.0764751
	ENSG00000184274.3	LINC00315	ENSG00000224376.1	AC017104.6	up	LINC00315 > AC017104.6	0.0173816	0.0423237
	ENSG00000185168.5	LINC00482	ENSG00000126005.11	MMP24-AS1	up	LINC00482 > MMP24-AS1	0.0089786	0.0233064
	ENSG00000185168.5	LINC00482	ENSG00000225733.1	FGD5-AS1	up	LINC00482 > FGD5-AS1	0.0337681	0.0764751
	ENSG00000185168.5	LINC00482	ENSG00000234741.3	GAS5	up	LINC00482 > GAS5	0.00241644	0.00720435
	ENSG00000185186.4	LINC00313	ENSG00000223891.1	OSER1-AS1	up	LINC00313 > OSER1-AS1	0.0173816	0.0423237
	ENSG00000185186.4	LINC00313	ENSG00000235954.2	TTC28-AS1	up	LINC00313 > TTC28-AS1	0.0173816	0.0423237
	ENSG00000185186.4	LINC00313	ENSG00000273356.1	RP11-804H8.6	up	LINC00313 > RP11-804H8.6	0.0142296	0.0356097
	ENSG00000185837.3	CECR5-AS1	ENSG00000258057.1	BCDIN3D-AS1	up	CECR5-AS1 > BCDIN3D-AS1	0.00271882	0.00804273
	ENSG00000185837.3	CECR5-AS1	ENSG00000222041.6	LINC00152	up	CECR5-AS1 > LINC00152	0.00491196	0.0136103
	ENSG00000185837.3	CECR5-AS1	ENSG00000182165.13	TP53TG1	up	CECR5-AS1 > TP53TG1	0.0337681	0.0764751
	ENSG00000186019.10	AC084219.4	ENSG00000260855.1	RP11-439E19.10	up	AC084219.4 > RP11-439E19.10	6.16468e-09	4.43856e-08
	ENSG00000186019.10	AC084219.4	ENSG00000224116.2	INHBA-AS1	up	AC084219.4 > INHBA-AS1	0.00441236	0.0125007
	ENSG00000186019.10	AC084219.4	ENSG00000196951.6	RP11-425I13.3	up	AC084219.4 > RP11-425I13.3	0.0258135	0.0604919
	ENSG00000186056.5	MATN1-AS1	ENSG00000179818.9	PCBP1-AS1	up	MATN1-AS1 > PCBP1-AS1	1.11002e-06	5.95013e-06
	ENSG00000186056.5	MATN1-AS1	ENSG00000261879.1	RP11-333E1.1	up	MATN1-AS1 > RP11-333E1.1	0.00391242	0.0112306
	ENSG00000186056.5	MATN1-AS1	ENSG00000243055.1	GK-AS1	up	MATN1-AS1 > GK-AS1	0.0435911	0.0960508
	ENSG00000187621.10	TCL6	ENSG00000235954.2	TTC28-AS1	up	TCL6 > TTC28-AS1	0.0089786	0.0233064	acute T-lymphocytic leukemia
	ENSG00000187621.10	TCL6	ENSG00000269293.2	ZSCAN16-AS1	up	TCL6 > ZSCAN16-AS1	0.0435911	0.0960508
	ENSG00000187621.10	TCL6	ENSG00000261824.2	LINC00662	up	TCL6 > LINC00662	0.0290504	0.0673478
	ENSG00000188185.7	LINC00265	ENSG00000179818.9	PCBP1-AS1	up	LINC00265 > PCBP1-AS1	4.12053e-06	2.03079e-05
	ENSG00000188185.7	LINC00265	ENSG00000179743.2	RP11-169K16.9	up	LINC00265 > RP11-169K16.9	0.00788054	0.0210495
	ENSG00000188185.7	LINC00265	ENSG00000268061.1	NAPA-AS1	up	LINC00265 > NAPA-AS1	0.0435911	0.0960508
	ENSG00000188206.5	HNRNPU-AS1	ENSG00000232388.2	LINC00493	up	HNRNPU-AS1 > LINC00493	0.0211031	0.0504385
	ENSG00000188206.5	HNRNPU-AS1	ENSG00000238142.1	RP11-108M9.4	up	HNRNPU-AS1 > RP11-108M9.4	0.0155662	0.0385973
	ENSG00000188206.5	HNRNPU-AS1	ENSG00000253352.4	TUG1	up	HNRNPU-AS1 > TUG1	0.0024446	0.00728065
	ENSG00000188660.3	LINC00319	ENSG00000237438.2	CECR7	up	LINC00319 > CECR7	0.00125774	0.00399693
	ENSG00000188660.3	LINC00319	ENSG00000227372.6	TP73-AS1	up	LINC00319 > TP73-AS1	0.0337681	0.0764751
	ENSG00000188660.3	LINC00319	ENSG00000235314.1	LINC00957	up	LINC00319 > LINC00957	0.00465204	0.0129583
	ENSG00000188825.9	LINC00910	ENSG00000231473.2	LINC00441	up	LINC00910 > LINC00441	5.18295e-22	1.47931e-20
	ENSG00000188825.9	LINC00910	ENSG00000224356.3	RP11-151A6.4	up	LINC00910 > RP11-151A6.4	0.000306715	0.00111722
	ENSG00000188825.9	LINC00910	ENSG00000250802.2	ZBED3-AS1	up	LINC00910 > ZBED3-AS1	3.85725e-11	3.60527e-10
	ENSG00000189223.9	AC016683.6	ENSG00000260940.1	RP4-575N6.5	down	AC016683.6 < RP4-575N6.5	0.0427609	0.0946675
	ENSG00000189223.9	AC016683.6	ENSG00000227502.2	RP1-249H1.4	down	AC016683.6 < RP1-249H1.4	0.0441697	0.0969358
	ENSG00000189223.9	AC016683.6	ENSG00000231119.2	RP4-569M23.2	down	AC016683.6 < RP4-569M23.2	0.00675794	0.0183221
	ENSG00000189238.4	LINC00943	ENSG00000260526.1	RP11-73K9.2	down	LINC00943 < RP11-73K9.2	0.00788054	0.0210495
	ENSG00000189238.4	LINC00943	ENSG00000233967.2	RP11-250B2.3	down	LINC00943 < RP11-250B2.3	0.00465204	0.0129583
	ENSG00000189238.4	LINC00943	ENSG00000258274.1	RP11-887P2.5	down	LINC00943 < RP11-887P2.5	0.00125774	0.00399693
	ENSG00000189419.5	SPATA41	ENSG00000232909.1	RP3-510O8.4	up	SPATA41 > RP3-510O8.4	0.0149783	0.0372405
	ENSG00000189419.5	SPATA41	ENSG00000253123.2	RP11-527N22.1	up	SPATA41 > RP11-527N22.1	0.000783208	0.0026118
	ENSG00000189419.5	SPATA41	ENSG00000240288.3	GHRLOS	up	SPATA41 > GHRLOS	0.00241644	0.00720435
	ENSG00000196295.7	AC005154.6	ENSG00000224376.1	AC017104.6	up	AC005154.6 > AC017104.6	0.00675794	0.0183221
	ENSG00000196295.7	AC005154.6	ENSG00000265479.1	DTX2P1-UPK3BP1-PMS2P11	up	AC005154.6 > DTX2P1-UPK3BP1-PMS2P11	0.0173816	0.0423237
	ENSG00000196295.7	AC005154.6	ENSG00000226950.2	DANCR	up	AC005154.6 > DANCR	0.0337681	0.0764751
	ENSG00000196421.3	LINC00176	ENSG00000267575.2	CTC-459F4.3	up	LINC00176 > CTC-459F4.3	0.0173816	0.0423237
	ENSG00000196421.3	LINC00176	ENSG00000237438.2	CECR7	up	LINC00176 > CECR7	0.000272032	0.000996926
	ENSG00000196421.3	LINC00176	ENSG00000224945.1	RP11-82L18.2	up	LINC00176 > RP11-82L18.2	0.0337681	0.0764751
	ENSG00000196559.3	LINC00610	ENSG00000224743.2	TEX26-AS1	up	LINC00610 > TEX26-AS1	0.00339087	0.00987457
	ENSG00000196559.3	LINC00610	ENSG00000231889.3	TRAF3IP2-AS1	up	LINC00610 > TRAF3IP2-AS1	0.00441746	0.0125007
	ENSG00000196559.3	LINC00610	ENSG00000237463.1	RP11-280O1.2	up	LINC00610 > RP11-280O1.2	0.00870346	0.0228952
	ENSG00000196668.3	LINC00173	ENSG00000235453.3	TOPORS-AS1	up	LINC00173 > TOPORS-AS1	0.0337681	0.0764751	hepatocellular carcinoma
	ENSG00000196668.3	LINC00173	ENSG00000179818.9	PCBP1-AS1	up	LINC00173 > PCBP1-AS1	9.27199e-14	1.15254e-12
	ENSG00000196668.3	LINC00173	ENSG00000263753.2	LINC00667	up	LINC00173 > LINC00667	0.0247725	0.0583161
	ENSG00000196810.4	CTBP1-AS2	ENSG00000234741.3	GAS5	up	CTBP1-AS2 > GAS5	0.00465204	0.0129583
	ENSG00000196810.4	CTBP1-AS2	ENSG00000177410.8	ZFAS1	up	CTBP1-AS2 > ZFAS1	0.0089786	0.0233064
	ENSG00000196810.4	CTBP1-AS2	ENSG00000253352.4	TUG1	up	CTBP1-AS2 > TUG1	0.00241644	0.00720435
	ENSG00000196951.6	RP11-425I13.3	ENSG00000231419.2	LINC00689	up	RP11-425I13.3 > LINC00689	0.0193174	0.0464862
	ENSG00000196951.6	RP11-425I13.3	ENSG00000226091.3	LINC00937	up	RP11-425I13.3 > LINC00937	0.0427609	0.0946675
	ENSG00000196951.6	RP11-425I13.3	ENSG00000222041.6	LINC00152	up	RP11-425I13.3 > LINC00152	0.00788054	0.0210495
	ENSG00000197291.4	RAMP2-AS1	ENSG00000261019.1	RP11-111K18.2	down	RAMP2-AS1 < RP11-111K18.2	0.000607055	0.00208536
	ENSG00000197291.4	RAMP2-AS1	ENSG00000259070.1	LINC00639	down	RAMP2-AS1 < LINC00639	0.036606	0.0824739
	ENSG00000197291.4	RAMP2-AS1	ENSG00000249700.4	SRD5A3-AS1	down	RAMP2-AS1 < SRD5A3-AS1	0.036606	0.0824739
	ENSG00000197670.5	RP4-724E16.2	ENSG00000235453.3	TOPORS-AS1	up	RP4-724E16.2 > TOPORS-AS1	0.0089786	0.0233064
	ENSG00000197670.5	RP4-724E16.2	ENSG00000267058.1	RP11-15A1.3	up	RP4-724E16.2 > RP11-15A1.3	0.0173816	0.0423237
	ENSG00000197670.5	RP4-724E16.2	ENSG00000179818.9	PCBP1-AS1	up	RP4-724E16.2 > PCBP1-AS1	0.00125774	0.00399693
	ENSG00000198221.7	MLLT4-AS1	ENSG00000177112.3	MRVI1-AS1	up	MLLT4-AS1 > MRVI1-AS1	0.0272161	0.0633815
	ENSG00000198221.7	MLLT4-AS1	ENSG00000270673.1	YTHDF3-AS1	up	MLLT4-AS1 > YTHDF3-AS1	0.0441697	0.0969358
	ENSG00000198221.7	MLLT4-AS1	ENSG00000236859.2	AC018737.1	up	MLLT4-AS1 > AC018737.1	0.00125774	0.00399693
	ENSG00000198468.3	FLVCR1-AS1	ENSG00000126005.11	MMP24-AS1	up	FLVCR1-AS1 > MMP24-AS1	0.00125774	0.00399693
	ENSG00000198468.3	FLVCR1-AS1	ENSG00000225733.1	FGD5-AS1	up	FLVCR1-AS1 > FGD5-AS1	1.22105e-05	5.61128e-05
	ENSG00000198468.3	FLVCR1-AS1	ENSG00000254635.1	WAC-AS1	up	FLVCR1-AS1 > WAC-AS1	0.0173816	0.0423237
	ENSG00000203288.3	RP11-98D18.9	ENSG00000253352.4	TUG1	up	RP11-98D18.9 > TUG1	0.0337681	0.0764751
	ENSG00000203288.3	RP11-98D18.9	ENSG00000245556.2	CTD-2037K23.2	up	RP11-98D18.9 > CTD-2037K23.2	0.000655666	0.00221787
	ENSG00000203288.3	RP11-98D18.9	ENSG00000224376.1	AC017104.6	up	RP11-98D18.9 > AC017104.6	0.000178707	0.000673686
	ENSG00000203362.2	RP3-337H4.8	ENSG00000179818.9	PCBP1-AS1	up	RP3-337H4.8 > PCBP1-AS1	0.0427609	0.0946675
	ENSG00000203362.2	RP3-337H4.8	ENSG00000223764.2	RP11-54O7.3	up	RP3-337H4.8 > RP11-54O7.3	0.0427609	0.0946675
	ENSG00000203362.2	RP3-337H4.8	ENSG00000232310.2	RP11-557H15.4	up	RP3-337H4.8 > RP11-557H15.4	0.0193174	0.0464862
	ENSG00000203446.2	AC004988.1	ENSG00000233593.2	RP4-665J23.1	down	AC004988.1 < RP4-665J23.1	0.0336048	0.0764751
	ENSG00000203446.2	AC004988.1	ENSG00000260578.1	CTD-2541J13.1	down	AC004988.1 < CTD-2541J13.1	0.00441236	0.0125007
	ENSG00000203446.2	AC004988.1	ENSG00000256193.1	LINC00507	down	AC004988.1 < LINC00507	8.32557e-05	0.000333945
	ENSG00000203497.2	PDCD4-AS1	ENSG00000231013.1	AC013275.2	down	PDCD4-AS1 < AC013275.2	0.0337681	0.0764751
	ENSG00000203497.2	PDCD4-AS1	ENSG00000256234.1	RP11-283G6.4	down	PDCD4-AS1 < RP11-283G6.4	0.00675794	0.0183221
	ENSG00000203497.2	PDCD4-AS1	ENSG00000269202.1	RP4-614O4.12	down	PDCD4-AS1 < RP4-614O4.12	0.0441697	0.0969358
	ENSG00000203706.4	SERTAD4-AS1	ENSG00000225733.1	FGD5-AS1	up	SERTAD4-AS1 > FGD5-AS1	0.0337681	0.0764751
	ENSG00000203706.4	SERTAD4-AS1	ENSG00000245556.2	CTD-2037K23.2	up	SERTAD4-AS1 > CTD-2037K23.2	0.000614531	0.00210914
	ENSG00000203706.4	SERTAD4-AS1	ENSG00000265479.1	DTX2P1-UPK3BP1-PMS2P11	up	SERTAD4-AS1 > DTX2P1-UPK3BP1-PMS2P11	0.000342184	0.001225
	ENSG00000203709.5	C1orf132	ENSG00000262089.1	RP11-589P10.5	down	C1orf132 < RP11-589P10.5	2.11135e-23	6.86589e-22
	ENSG00000203709.5	C1orf132	ENSG00000259673.1	IQCH-AS1	down	C1orf132 < IQCH-AS1	4.61569e-14	5.92347e-13
	ENSG00000203709.5	C1orf132	ENSG00000273015.1	LINC00938	down	C1orf132 < LINC00938	6.78786e-15	9.50075e-14
	ENSG00000203721.1	LINC00862	ENSG00000177640.11	CASC2	up	LINC00862 > CASC2	0.0119508	0.0304489
	ENSG00000203721.1	LINC00862	ENSG00000261428.1	RP11-16P6.1	up	LINC00862 > RP11-16P6.1	0.0300125	0.0694053
	ENSG00000203721.1	LINC00862	ENSG00000226031.1	FGF13-AS1	up	LINC00862 > FGF13-AS1	0.0117763	0.0300565
	ENSG00000203739.3	RP11-296O14.3	ENSG00000270170.1	NCBP2-AS2	up	RP11-296O14.3 > NCBP2-AS2	0.0089786	0.0233064
	ENSG00000203739.3	RP11-296O14.3	ENSG00000247271.2	ZBED5-AS1	up	RP11-296O14.3 > ZBED5-AS1	0.0089786	0.0233064
	ENSG00000203739.3	RP11-296O14.3	ENSG00000182057.4	Z83851.3	up	RP11-296O14.3 > Z83851.3	0.0193174	0.0464862
	ENSG00000203808.6	BVES-AS1	ENSG00000256802.2	RP11-680F8.1	up	BVES-AS1 > RP11-680F8.1	0.0435911	0.0960508
	ENSG00000203808.6	BVES-AS1	ENSG00000244040.1	IL12A-AS1	up	BVES-AS1 > IL12A-AS1	0.0258135	0.0604919
	ENSG00000203808.6	BVES-AS1	ENSG00000249816.2	LINC00964	up	BVES-AS1 > LINC00964	0.00717487	0.0193881
	ENSG00000203865.5	ATP1A1OS	ENSG00000224376.1	AC017104.6	up	ATP1A1OS > AC017104.6	0.0272161	0.0633815
	ENSG00000203865.5	ATP1A1OS	ENSG00000267296.2	CEBPA-AS1	up	ATP1A1OS > CEBPA-AS1	0.0173816	0.0423237
	ENSG00000203865.5	ATP1A1OS	ENSG00000260651.1	AF213884.2	up	ATP1A1OS > AF213884.2	0.00010732	0.000420527
	ENSG00000204054.7	LINC00963	ENSG00000259417.2	RP11-2E17.1	down	LINC00963 < RP11-2E17.1	0.0247725	0.0583161	prostate cancer
	ENSG00000204054.7	LINC00963	ENSG00000231312.2	AC007246.3	down	LINC00963 < AC007246.3	0.0337681	0.0764751
	ENSG00000204054.7	LINC00963	ENSG00000241163.3	LINC00877	down	LINC00963 < LINC00877	0.0337681	0.0764751
	ENSG00000204241.3	RP11-713P17.3	ENSG00000261879.1	RP11-333E1.1	up	RP11-713P17.3 > RP11-333E1.1	0.000178707	0.000673686
	ENSG00000204241.3	RP11-713P17.3	ENSG00000268061.1	NAPA-AS1	up	RP11-713P17.3 > NAPA-AS1	0.0089786	0.0233064
	ENSG00000204241.3	RP11-713P17.3	ENSG00000243055.1	GK-AS1	up	RP11-713P17.3 > GK-AS1	0.00465204	0.0129583
	ENSG00000204272.6	RP11-622K12.1	ENSG00000245694.4	CRNDE	up	RP11-622K12.1 > CRNDE	7.58319e-06	3.58926e-05
	ENSG00000204272.6	RP11-622K12.1	ENSG00000254635.1	WAC-AS1	up	RP11-622K12.1 > WAC-AS1	0.0446144	0.0977857
	ENSG00000204380.2	AC005042.4	ENSG00000224376.1	AC017104.6	up	AC005042.4 > AC017104.6	0.0337681	0.0764751
	ENSG00000204380.2	AC005042.4	ENSG00000261183.1	RP11-532F12.5	up	AC005042.4 > RP11-532F12.5	0.0337681	0.0764751
	ENSG00000204380.2	AC005042.4	ENSG00000267296.2	CEBPA-AS1	up	AC005042.4 > CEBPA-AS1	0.0173816	0.0423237
	ENSG00000204623.4	ZNRD1-AS1	ENSG00000261879.1	RP11-333E1.1	up	ZNRD1-AS1 > RP11-333E1.1	0.0427609	0.0946675
	ENSG00000204623.4	ZNRD1-AS1	ENSG00000223764.2	RP11-54O7.3	up	ZNRD1-AS1 > RP11-54O7.3	0.0262449	0.0612728
	ENSG00000204623.4	ZNRD1-AS1	ENSG00000246640.1	RP11-1094H24.4	up	ZNRD1-AS1 > RP11-1094H24.4	0.0251884	0.0591974
	ENSG00000204758.3	CTC-308K20.1	ENSG00000231473.2	LINC00441	up	CTC-308K20.1 > LINC00441	2.52603e-07	1.47526e-06
	ENSG00000204758.3	CTC-308K20.1	ENSG00000250802.2	ZBED3-AS1	up	CTC-308K20.1 > ZBED3-AS1	0.00491196	0.0136103
	ENSG00000204758.3	CTC-308K20.1	ENSG00000225216.2	AC007362.3	up	CTC-308K20.1 > AC007362.3	0.00163893	0.005114
	ENSG00000204860.4	FAM201A	ENSG00000187621.10	TCL6	up	FAM201A > TCL6	0.036606	0.0824739
	ENSG00000204860.4	FAM201A	ENSG00000261879.1	RP11-333E1.1	up	FAM201A > RP11-333E1.1	0.0337681	0.0764751
	ENSG00000204860.4	FAM201A	ENSG00000231419.2	LINC00689	up	FAM201A > LINC00689	0.0435911	0.0960508
	ENSG00000204934.6	ATP6V0E2-AS1	ENSG00000179743.2	RP11-169K16.9	up	ATP6V0E2-AS1 > RP11-169K16.9	0.0439536	0.0965924
	ENSG00000204934.6	ATP6V0E2-AS1	ENSG00000228794.4	RP11-206L10.11	up	ATP6V0E2-AS1 > RP11-206L10.11	0.00811523	0.0216318
	ENSG00000204934.6	ATP6V0E2-AS1	ENSG00000270015.1	RP11-540B6.6	up	ATP6V0E2-AS1 > RP11-540B6.6	0.0204703	0.0491004
	ENSG00000205054.2	AC009236.1	ENSG00000253352.4	TUG1	up	AC009236.1 > TUG1	0.0337681	0.0764751
	ENSG00000205054.2	AC009236.1	ENSG00000245556.2	CTD-2037K23.2	up	AC009236.1 > CTD-2037K23.2	0.00788054	0.0210495
	ENSG00000205054.2	AC009236.1	ENSG00000267296.2	CEBPA-AS1	up	AC009236.1 > CEBPA-AS1	0.0173816	0.0423237
	ENSG00000205056.8	RP11-693J15.5	ENSG00000257433.1	RP1-197B17.3	up	RP11-693J15.5 > RP1-197B17.3	0.0247725	0.0583161
	ENSG00000205056.8	RP11-693J15.5	ENSG00000270607.1	RP11-359E10.1	up	RP11-693J15.5 > RP11-359E10.1	0.00788054	0.0210495
	ENSG00000205056.8	RP11-693J15.5	ENSG00000249673.2	NOP14-AS1	up	RP11-693J15.5 > NOP14-AS1	0.0173816	0.0423237
	ENSG00000205181.5	LINC00654	ENSG00000268061.1	NAPA-AS1	up	LINC00654 > NAPA-AS1	0.0427609	0.0946675
	ENSG00000205181.5	LINC00654	ENSG00000273356.1	RP11-804H8.6	up	LINC00654 > RP11-804H8.6	0.00491196	0.0136103
	ENSG00000205181.5	LINC00654	ENSG00000214870.4	AC004540.5	up	LINC00654 > AC004540.5	0.0247725	0.0583161
	ENSG00000205559.3	CHKB-AS1	ENSG00000177410.8	ZFAS1	up	CHKB-AS1 > ZFAS1	0.0337681	0.0764751
	ENSG00000205559.3	CHKB-AS1	ENSG00000253352.4	TUG1	up	CHKB-AS1 > TUG1	0.00465204	0.0129583
	ENSG00000205559.3	CHKB-AS1	ENSG00000245556.2	CTD-2037K23.2	up	CHKB-AS1 > CTD-2037K23.2	0.000178707	0.000673686
	ENSG00000205837.3	LINC00487	ENSG00000258169.1	LINC00485	down	LINC00487 < LINC00485	0.00242628	0.00722997
	ENSG00000205885.3	C1RL-AS1	ENSG00000267296.2	CEBPA-AS1	up	C1RL-AS1 > CEBPA-AS1	0.00465204	0.0129583
	ENSG00000205885.3	C1RL-AS1	ENSG00000270170.1	NCBP2-AS2	up	C1RL-AS1 > NCBP2-AS2	0.0173816	0.0423237
	ENSG00000205885.3	C1RL-AS1	ENSG00000237438.2	CECR7	up	C1RL-AS1 > CECR7	4.23509e-06	2.07931e-05
	ENSG00000205913.2	SRRM2-AS1	ENSG00000265479.1	DTX2P1-UPK3BP1-PMS2P11	up	SRRM2-AS1 > DTX2P1-UPK3BP1-PMS2P11	0.0089786	0.0233064
	ENSG00000205913.2	SRRM2-AS1	ENSG00000227372.6	TP73-AS1	up	SRRM2-AS1 > TP73-AS1	0.0385879	0.0864388
	ENSG00000205913.2	SRRM2-AS1	ENSG00000232388.2	LINC00493	up	SRRM2-AS1 > LINC00493	0.0337681	0.0764751
	ENSG00000206195.6	AP000525.9	ENSG00000126005.11	MMP24-AS1	up	AP000525.9 > MMP24-AS1	1.41794e-09	1.10335e-08
	ENSG00000206195.6	AP000525.9	ENSG00000225733.1	FGD5-AS1	up	AP000525.9 > FGD5-AS1	9.82508e-12	9.8373e-11
	ENSG00000206195.6	AP000525.9	ENSG00000234741.3	GAS5	up	AP000525.9 > GAS5	2.54729e-05	0.000110796
	ENSG00000206417.4	H1FX-AS1	ENSG00000179743.2	RP11-169K16.9	up	H1FX-AS1 > RP11-169K16.9	0.00241644	0.00720435
	ENSG00000206417.4	H1FX-AS1	ENSG00000268061.1	NAPA-AS1	up	H1FX-AS1 > NAPA-AS1	0.0337681	0.0764751
	ENSG00000206417.4	H1FX-AS1	ENSG00000228794.4	RP11-206L10.11	up	H1FX-AS1 > RP11-206L10.11	0.00241644	0.00720435
	ENSG00000212694.4	AC084018.1	ENSG00000234741.3	GAS5	up	AC084018.1 > GAS5	0.0337681	0.0764751
	ENSG00000212694.4	AC084018.1	ENSG00000253352.4	TUG1	up	AC084018.1 > TUG1	0.00465204	0.0129583
	ENSG00000212694.4	AC084018.1	ENSG00000233137.2	RP11-220I1.1	up	AC084018.1 > RP11-220I1.1	0.0247725	0.0583161
	ENSG00000212766.5	LINC00277	ENSG00000270170.1	NCBP2-AS2	up	LINC00277 > NCBP2-AS2	0.0337681	0.0764751	Ewing sarcoma
	ENSG00000212766.5	LINC00277	ENSG00000247271.2	ZBED5-AS1	up	LINC00277 > ZBED5-AS1	0.0173816	0.0423237
	ENSG00000212766.5	LINC00277	ENSG00000228106.1	RP11-452F19.3	up	LINC00277 > RP11-452F19.3	0.0337681	0.0764751
	ENSG00000212978.5	AC016747.3	ENSG00000245532.4	NEAT1	up	AC016747.3 > NEAT1	0.00125774	0.00399693
	ENSG00000212978.5	AC016747.3	ENSG00000245556.2	CTD-2037K23.2	up	AC016747.3 > CTD-2037K23.2	4.50629e-08	2.90661e-07
	ENSG00000212978.5	AC016747.3	ENSG00000224376.1	AC017104.6	up	AC016747.3 > AC017104.6	1.78544e-10	1.5435e-09
	ENSG00000213373.3	LINC00671	ENSG00000257433.1	RP1-197B17.3	up	LINC00671 > RP1-197B17.3	0.00788054	0.0210495
	ENSG00000213373.3	LINC00671	ENSG00000235954.2	TTC28-AS1	up	LINC00671 > TTC28-AS1	0.0173816	0.0423237
	ENSG00000213373.3	LINC00671	ENSG00000232909.1	RP3-510O8.4	up	LINC00671 > RP3-510O8.4	0.00391242	0.0112306
	ENSG00000213468.3	RP11-453F18__B.1	ENSG00000263753.2	LINC00667	up	RP11-453F18__B.1 > LINC00667	0.0337681	0.0764751
	ENSG00000213468.3	RP11-453F18__B.1	ENSG00000259943.1	RP1-39G22.7	up	RP11-453F18__B.1 > RP1-39G22.7	0.0337681	0.0764751
	ENSG00000213468.3	RP11-453F18__B.1	ENSG00000234608.3	MAPKAPK5-AS1	up	RP11-453F18__B.1 > MAPKAPK5-AS1	0.0089786	0.0233064
	ENSG00000213904.4	LIPE-AS1	ENSG00000177410.8	ZFAS1	up	LIPE-AS1 > ZFAS1	0.0337681	0.0764751
	ENSG00000213904.4	LIPE-AS1	ENSG00000253352.4	TUG1	up	LIPE-AS1 > TUG1	0.00241644	0.00720435
	ENSG00000213904.4	LIPE-AS1	ENSG00000233137.2	RP11-220I1.1	up	LIPE-AS1 > RP11-220I1.1	0.00465204	0.0129583
	ENSG00000213971.3	RP11-15H20.6	ENSG00000270607.1	RP11-359E10.1	up	RP11-15H20.6 > RP11-359E10.1	1.06749e-11	1.06232e-10
	ENSG00000213971.3	RP11-15H20.6	ENSG00000246640.1	RP11-1094H24.4	up	RP11-15H20.6 > RP11-1094H24.4	1.38216e-10	1.21393e-09
	ENSG00000213971.3	RP11-15H20.6	ENSG00000232909.1	RP3-510O8.4	up	RP11-15H20.6 > RP3-510O8.4	1.98334e-07	1.17744e-06
	ENSG00000214146.2	RP11-699L21.1	ENSG00000235954.2	TTC28-AS1	up	RP11-699L21.1 > TTC28-AS1	0.0337681	0.0764751
	ENSG00000214146.2	RP11-699L21.1	ENSG00000250802.2	ZBED3-AS1	up	RP11-699L21.1 > ZBED3-AS1	0.0247214	0.0583161
	ENSG00000214146.2	RP11-699L21.1	ENSG00000225216.2	AC007362.3	up	RP11-699L21.1 > AC007362.3	0.00729472	0.019674
	ENSG00000214293.4	RSBN1L-AS1	ENSG00000245532.4	NEAT1	up	RSBN1L-AS1 > NEAT1	0.0086145	0.0227641	glioblastoma
	ENSG00000214293.4	RSBN1L-AS1	ENSG00000245556.2	CTD-2037K23.2	up	RSBN1L-AS1 > CTD-2037K23.2	3.22849e-05	0.000138192
	ENSG00000214293.4	RSBN1L-AS1	ENSG00000242861.1	RP11-285F7.2	up	RSBN1L-AS1 > RP11-285F7.2	0.00278156	0.00820339
	ENSG00000214401.4	KANSL1-AS1	ENSG00000261087.1	KB-1460A1.5	up	KANSL1-AS1 > KB-1460A1.5	0.0427609	0.0946675
	ENSG00000214401.4	KANSL1-AS1	ENSG00000248932.1	RP11-319G6.1	up	KANSL1-AS1 > RP11-319G6.1	0.0427609	0.0946675
	ENSG00000214401.4	KANSL1-AS1	ENSG00000229228.1	LINC00582	up	KANSL1-AS1 > LINC00582	0.0251884	0.0591974
	ENSG00000214548.10	MEG3	ENSG00000270170.1	NCBP2-AS2	up	MEG3 > NCBP2-AS2	0.0337681	0.0764751	acute myeloid leukemia,bladder cancer,breast cancer,cervical cancer,chronic myeloid leukemia,clear cell rel cell carcinoma,colon cancer,colorectal cancer,epithelial ovarian cancer,gastric cancer,glioma,hepatocellular carcinoma,meningioma,neuroblastoma,non-functioning pituitary adenoma,oral squamous cell carcinoma,papillary thyroid carcinoma,phaeochromocytoma,pituitary adenoma,prostate cancer,tong…
	ENSG00000214548.10	MEG3	ENSG00000228106.1	RP11-452F19.3	up	MEG3 > RP11-452F19.3	0.00465204	0.0129583
	ENSG00000214548.10	MEG3	ENSG00000265479.1	DTX2P1-UPK3BP1-PMS2P11	up	MEG3 > DTX2P1-UPK3BP1-PMS2P11	0.00465204	0.0129583
	ENSG00000214770.2	RP11-544I20.2	ENSG00000230102.3	RP11-407B7.1	up	RP11-544I20.2 > RP11-407B7.1	0.00870346	0.0228952
	ENSG00000214770.2	RP11-544I20.2	ENSG00000245213.2	RP11-10K16.1	up	RP11-544I20.2 > RP11-10K16.1	0.0262449	0.0612728
	ENSG00000214770.2	RP11-544I20.2	ENSG00000244926.2	ALKBH3-AS1	up	RP11-544I20.2 > ALKBH3-AS1	0.0427609	0.0946675
	ENSG00000214851.4	LINC00612	ENSG00000250802.2	ZBED3-AS1	up	LINC00612 > ZBED3-AS1	0.00497059	0.0137472
	ENSG00000214851.4	LINC00612	ENSG00000226674.4	TEX41	up	LINC00612 > TEX41	0.0198928	0.0477679
	ENSG00000214851.4	LINC00612	ENSG00000231889.3	TRAF3IP2-AS1	up	LINC00612 > TRAF3IP2-AS1	0.00391242	0.0112306
	ENSG00000214870.4	AC004540.5	ENSG00000261655.1	CTD-3064M3.3	up	AC004540.5 > CTD-3064M3.3	0.0427609	0.0946675
	ENSG00000214870.4	AC004540.5	ENSG00000255145.1	RP11-60I3.5	up	AC004540.5 > RP11-60I3.5	0.0193174	0.0464862
	ENSG00000214870.4	AC004540.5	ENSG00000265479.1	DTX2P1-UPK3BP1-PMS2P11	up	AC004540.5 > DTX2P1-UPK3BP1-PMS2P11	0.0337681	0.0764751
	ENSG00000215068.3	AC025171.1	ENSG00000126005.11	MMP24-AS1	up	AC025171.1 > MMP24-AS1	0.00179377	0.0055385
	ENSG00000215068.3	AC025171.1	ENSG00000241990.1	RP6-109B7.3	up	AC025171.1 > RP6-109B7.3	0.00182631	0.0056297
	ENSG00000215068.3	AC025171.1	ENSG00000245532.4	NEAT1	up	AC025171.1 > NEAT1	0.0450823	0.0987175
	ENSG00000215256.3	DHRS4-AS1	ENSG00000233137.2	RP11-220I1.1	up	DHRS4-AS1 > RP11-220I1.1	0.0024446	0.00728065
	ENSG00000215256.3	DHRS4-AS1	ENSG00000253352.4	TUG1	up	DHRS4-AS1 > TUG1	4.87741e-05	0.000202923
	ENSG00000215424.5	MCM3AP-AS1	ENSG00000187621.10	TCL6	up	MCM3AP-AS1 > TCL6	1.42279e-21	3.89146e-20
	ENSG00000215424.5	MCM3AP-AS1	ENSG00000179818.9	PCBP1-AS1	up	MCM3AP-AS1 > PCBP1-AS1	1.59517e-07	9.58741e-07
	ENSG00000215424.5	MCM3AP-AS1	ENSG00000261879.1	RP11-333E1.1	up	MCM3AP-AS1 > RP11-333E1.1	1.22105e-05	5.61128e-05
	ENSG00000215447.3	BX322557.10	ENSG00000237438.2	CECR7	up	BX322557.10 > CECR7	0.0337681	0.0764751
	ENSG00000215447.3	BX322557.10	ENSG00000273311.1	DGCR11	up	BX322557.10 > DGCR11	0.00125774	0.00399693
	ENSG00000215447.3	BX322557.10	ENSG00000269352.1	AC018766.5	up	BX322557.10 > AC018766.5	0.0337681	0.0764751
	ENSG00000215483.4	LINC00598	ENSG00000179818.9	PCBP1-AS1	up	LINC00598 > PCBP1-AS1	4.58691e-05	0.000192518
	ENSG00000215483.4	LINC00598	ENSG00000259943.1	RP1-39G22.7	up	LINC00598 > RP1-39G22.7	0.0337681	0.0764751
	ENSG00000215483.4	LINC00598	ENSG00000228794.4	RP11-206L10.11	up	LINC00598 > RP11-206L10.11	0.0337681	0.0764751
	ENSG00000215769.4	hsa-mir-6080	ENSG00000228106.1	RP11-452F19.3	up	hsa-mir-6080 > RP11-452F19.3	0.0337681	0.0764751
	ENSG00000215769.4	hsa-mir-6080	ENSG00000265479.1	DTX2P1-UPK3BP1-PMS2P11	up	hsa-mir-6080 > DTX2P1-UPK3BP1-PMS2P11	0.0173816	0.0423237
	ENSG00000215769.4	hsa-mir-6080	ENSG00000227372.6	TP73-AS1	up	hsa-mir-6080 > TP73-AS1	0.0173816	0.0423237
	ENSG00000215808.2	RP11-371I1.2	ENSG00000179818.9	PCBP1-AS1	up	RP11-371I1.2 > PCBP1-AS1	0.0173816	0.0423237
	ENSG00000215808.2	RP11-371I1.2	ENSG00000261879.1	RP11-333E1.1	up	RP11-371I1.2 > RP11-333E1.1	0.0337681	0.0764751
	ENSG00000215808.2	RP11-371I1.2	ENSG00000231459.1	LINC00032	up	RP11-371I1.2 > LINC00032	0.0131447	0.0333156
	ENSG00000215866.3	RP11-426L16.8	ENSG00000270170.1	NCBP2-AS2	up	RP11-426L16.8 > NCBP2-AS2	0.0173816	0.0423237
	ENSG00000215866.3	RP11-426L16.8	ENSG00000265479.1	DTX2P1-UPK3BP1-PMS2P11	up	RP11-426L16.8 > DTX2P1-UPK3BP1-PMS2P11	0.00241644	0.00720435
	ENSG00000215866.3	RP11-426L16.8	ENSG00000227372.6	TP73-AS1	up	RP11-426L16.8 > TP73-AS1	0.0439536	0.0965924
	ENSG00000216863.5	LY86-AS1	ENSG00000224356.3	RP11-151A6.4	up	LY86-AS1 > RP11-151A6.4	0.0427609	0.0946675
	ENSG00000216863.5	LY86-AS1	ENSG00000238005.2	RP11-443B7.1	up	LY86-AS1 > RP11-443B7.1	0.0427609	0.0946675
	ENSG00000216863.5	LY86-AS1	ENSG00000213971.3	RP11-15H20.6	up	LY86-AS1 > RP11-15H20.6	0.0427609	0.0946675
	ENSG00000218510.3	LINC00339	ENSG00000126005.11	MMP24-AS1	up	LINC00339 > MMP24-AS1	3.22849e-05	0.000138192
	ENSG00000218510.3	LINC00339	ENSG00000225733.1	FGD5-AS1	up	LINC00339 > FGD5-AS1	1.48737e-07	8.98549e-07
	ENSG00000218510.3	LINC00339	ENSG00000254635.1	WAC-AS1	up	LINC00339 > WAC-AS1	0.00465204	0.0129583
	ENSG00000219665.4	CTD-2006C1.2	ENSG00000230289.1	RP11-334J6.6	up	CTD-2006C1.2 > RP11-334J6.6	0.00870346	0.0228952
	ENSG00000219665.4	CTD-2006C1.2	ENSG00000270081.1	RP5-935K16.1	up	CTD-2006C1.2 > RP5-935K16.1	0.0272161	0.0633815
	ENSG00000219665.4	CTD-2006C1.2	ENSG00000233901.1	RP11-65J3.1	up	CTD-2006C1.2 > RP11-65J3.1	0.0427609	0.0946675
	ENSG00000221817.5	RP11-137L10.6	ENSG00000261373.1	VPS9D1-AS1	up	RP11-137L10.6 > VPS9D1-AS1	0.0173816	0.0423237
	ENSG00000221817.5	RP11-137L10.6	ENSG00000179743.2	RP11-169K16.9	up	RP11-137L10.6 > RP11-169K16.9	0.0450823	0.0987175
	ENSG00000221817.5	RP11-137L10.6	ENSG00000215068.3	AC025171.1	up	RP11-137L10.6 > AC025171.1	0.0337681	0.0764751
	ENSG00000222041.6	LINC00152	ENSG00000268061.1	NAPA-AS1	up	LINC00152 > NAPA-AS1	0.0272161	0.0633815	gastric cancer,hepatocellular carcinoma,pancreatic cancer
	ENSG00000222041.6	LINC00152	ENSG00000177112.3	MRVI1-AS1	up	LINC00152 > MRVI1-AS1	0.0193174	0.0464862
	ENSG00000222041.6	LINC00152	ENSG00000239523.1	MYLK-AS1	up	LINC00152 > MYLK-AS1	0.00175252	0.00542165
	ENSG00000223393.1	RP5-858B6.3	ENSG00000179818.9	PCBP1-AS1	up	RP5-858B6.3 > PCBP1-AS1	0.0119508	0.0304489
	ENSG00000223393.1	RP5-858B6.3	ENSG00000233871.1	DLG5-AS1	up	RP5-858B6.3 > DLG5-AS1	0.0173816	0.0423237
	ENSG00000223393.1	RP5-858B6.3	ENSG00000273356.1	RP11-804H8.6	up	RP5-858B6.3 > RP11-804H8.6	0.00020015	0.000746509
	ENSG00000223403.3	MEG9	ENSG00000234608.3	MAPKAPK5-AS1	up	MEG9 > MAPKAPK5-AS1	0.0337681	0.0764751
	ENSG00000223403.3	MEG9	ENSG00000235954.2	TTC28-AS1	up	MEG9 > TTC28-AS1	0.00788054	0.0210495
	ENSG00000223403.3	MEG9	ENSG00000215256.3	DHRS4-AS1	up	MEG9 > DHRS4-AS1	0.0337681	0.0764751
	ENSG00000223442.1	AC004041.2	ENSG00000196951.6	RP11-425I13.3	up	AC004041.2 > RP11-425I13.3	0.0247214	0.0583161
	ENSG00000223442.1	AC004041.2	ENSG00000231459.1	LINC00032	up	AC004041.2 > LINC00032	0.0435911	0.0960508
	ENSG00000223442.1	AC004041.2	ENSG00000231473.2	LINC00441	up	AC004041.2 > LINC00441	0.000349585	0.00124467
	ENSG00000223478.1	RP11-545E17.3	ENSG00000126005.11	MMP24-AS1	up	RP11-545E17.3 > MMP24-AS1	0.00125774	0.00399693
	ENSG00000223478.1	RP11-545E17.3	ENSG00000225733.1	FGD5-AS1	up	RP11-545E17.3 > FGD5-AS1	0.00278156	0.00820339
	ENSG00000223478.1	RP11-545E17.3	ENSG00000241990.1	RP6-109B7.3	up	RP11-545E17.3 > RP6-109B7.3	0.0337681	0.0764751
	ENSG00000223482.3	NUTM2A-AS1	ENSG00000261183.1	RP11-532F12.5	up	NUTM2A-AS1 > RP11-532F12.5	0.0173816	0.0423237
	ENSG00000223482.3	NUTM2A-AS1	ENSG00000267296.2	CEBPA-AS1	up	NUTM2A-AS1 > CEBPA-AS1	0.00465204	0.0129583
	ENSG00000223482.3	NUTM2A-AS1	ENSG00000238164.2	RP3-395M20.8	up	NUTM2A-AS1 > RP3-395M20.8	0.00126624	0.00401135
	ENSG00000223522.1	AC093690.1	ENSG00000268006.1	PTOV1-AS1	up	AC093690.1 > PTOV1-AS1	0.00675794	0.0183221
	ENSG00000223522.1	AC093690.1	ENSG00000267287.1	RP11-567M16.1	up	AC093690.1 > RP11-567M16.1	0.0262449	0.0612728
	ENSG00000223522.1	AC093690.1	ENSG00000232909.1	RP3-510O8.4	up	AC093690.1 > RP3-510O8.4	0.00391081	0.0112306
	ENSG00000223546.2	LINC00630	ENSG00000246982.2	RP1-179N16.6	up	LINC00630 > RP1-179N16.6	0.00044007	0.00154396
	ENSG00000223546.2	LINC00630	ENSG00000234690.2	AC073283.4	up	LINC00630 > AC073283.4	0.00058294	0.00201269
	ENSG00000223546.2	LINC00630	ENSG00000260855.1	RP11-439E19.10	up	LINC00630 > RP11-439E19.10	4.04451e-08	2.63578e-07
	ENSG00000223561.2	AC003090.1	ENSG00000258274.1	RP11-887P2.5	down	AC003090.1 < RP11-887P2.5	0.00465204	0.0129583
	ENSG00000223561.2	AC003090.1	ENSG00000231013.1	AC013275.2	down	AC003090.1 < AC013275.2	0.0089786	0.0233064
	ENSG00000223561.2	AC003090.1	ENSG00000260977.1	RP11-333I13.1	down	AC003090.1 < RP11-333I13.1	0.0163992	0.0405538
	ENSG00000223573.2	TINCR	ENSG00000231013.1	AC013275.2	down	TINCR < AC013275.2	0.0337681	0.0764751	gastric cancer
	ENSG00000223573.2	TINCR	ENSG00000249307.1	LINC01088	down	TINCR < LINC01088	0.0173816	0.0423237
	ENSG00000223573.2	TINCR	ENSG00000256234.1	RP11-283G6.4	down	TINCR < RP11-283G6.4	0.0427609	0.0946675
	ENSG00000223745.3	RP4-717I23.3	ENSG00000126005.11	MMP24-AS1	up	RP4-717I23.3 > MMP24-AS1	0.000189065	0.000708767
	ENSG00000223745.3	RP4-717I23.3	ENSG00000225733.1	FGD5-AS1	up	RP4-717I23.3 > FGD5-AS1	0.00481797	0.0133911
	ENSG00000223745.3	RP4-717I23.3	ENSG00000234741.3	GAS5	up	RP4-717I23.3 > GAS5	0.00125774	0.00399693
	ENSG00000223749.3	MIR503HG	ENSG00000253352.4	TUG1	up	MIR503HG > TUG1	0.0337681	0.0764751
	ENSG00000223749.3	MIR503HG	ENSG00000245556.2	CTD-2037K23.2	up	MIR503HG > CTD-2037K23.2	0.0337681	0.0764751
	ENSG00000223749.3	MIR503HG	ENSG00000233137.2	RP11-220I1.1	up	MIR503HG > RP11-220I1.1	0.0337681	0.0764751
	ENSG00000223764.2	RP11-54O7.3	ENSG00000235453.3	TOPORS-AS1	up	RP11-54O7.3 > TOPORS-AS1	0.0337681	0.0764751
	ENSG00000223764.2	RP11-54O7.3	ENSG00000269973.1	RP11-95D17.1	up	RP11-54O7.3 > RP11-95D17.1	0.00788054	0.0210495
	ENSG00000223764.2	RP11-54O7.3	ENSG00000196295.7	AC005154.6	up	RP11-54O7.3 > AC005154.6	0.0337681	0.0764751
	ENSG00000223768.1	LINC00205	ENSG00000267296.2	CEBPA-AS1	up	LINC00205 > CEBPA-AS1	9.33613e-05	0.000370388
	ENSG00000223768.1	LINC00205	ENSG00000270170.1	NCBP2-AS2	up	LINC00205 > NCBP2-AS2	0.0173816	0.0423237
	ENSG00000223768.1	LINC00205	ENSG00000247271.2	ZBED5-AS1	up	LINC00205 > ZBED5-AS1	0.0173816	0.0423237
	ENSG00000223797.1	ENTPD3-AS1	ENSG00000231419.2	LINC00689	up	ENTPD3-AS1 > LINC00689	0.0149783	0.0372405
	ENSG00000223797.1	ENTPD3-AS1	ENSG00000260630.2	SNAI3-AS1	up	ENTPD3-AS1 > SNAI3-AS1	0.0251884	0.0591974
	ENSG00000223797.1	ENTPD3-AS1	ENSG00000257433.1	RP1-197B17.3	up	ENTPD3-AS1 > RP1-197B17.3	0.0272161	0.0633815
	ENSG00000223799.1	IL10RB-AS1	ENSG00000179859.7	AC025335.1	up	IL10RB-AS1 > AC025335.1	0.0337681	0.0764751
	ENSG00000223799.1	IL10RB-AS1	ENSG00000177738.3	CTD-2201E18.3	up	IL10RB-AS1 > CTD-2201E18.3	0.0435911	0.0960508
	ENSG00000223799.1	IL10RB-AS1	ENSG00000261795.1	RP11-90P13.1	up	IL10RB-AS1 > RP11-90P13.1	0.0149783	0.0372405
	ENSG00000223891.1	OSER1-AS1	ENSG00000265479.1	DTX2P1-UPK3BP1-PMS2P11	up	OSER1-AS1 > DTX2P1-UPK3BP1-PMS2P11	0.0089786	0.0233064
	ENSG00000223891.1	OSER1-AS1	ENSG00000227372.6	TP73-AS1	up	OSER1-AS1 > TP73-AS1	0.0337681	0.0764751
	ENSG00000223891.1	OSER1-AS1	ENSG00000232388.2	LINC00493	up	OSER1-AS1 > LINC00493	0.0173816	0.0423237
	ENSG00000223949.2	RP11-24J23.2	ENSG00000260855.1	RP11-439E19.10	up	RP11-24J23.2 > RP11-439E19.10	0.00182631	0.0056297
	ENSG00000223949.2	RP11-24J23.2	ENSG00000260955.2	RP11-30L15.6	up	RP11-24J23.2 > RP11-30L15.6	0.0211031	0.0504385
	ENSG00000223949.2	RP11-24J23.2	ENSG00000233968.2	RP11-354E11.2	up	RP11-24J23.2 > RP11-354E11.2	0.0301219	0.0696
	ENSG00000223960.2	AC009948.5	ENSG00000273356.1	RP11-804H8.6	up	AC009948.5 > RP11-804H8.6	0.0337681	0.0764751
	ENSG00000223960.2	AC009948.5	ENSG00000247317.3	RP11-273G15.2	up	AC009948.5 > RP11-273G15.2	0.0427609	0.0946675
	ENSG00000223960.2	AC009948.5	ENSG00000226091.3	LINC00937	up	AC009948.5 > LINC00937	0.00675794	0.0183221
	ENSG00000224020.1	MIR181A2HG	ENSG00000235106.4	LINC00094	up	MIR181A2HG > LINC00094	0.00296312	0.00871512
	ENSG00000224020.1	MIR181A2HG	ENSG00000232388.2	LINC00493	up	MIR181A2HG > LINC00493	0.0337681	0.0764751
	ENSG00000224020.1	MIR181A2HG	ENSG00000253738.1	GS1-251I9.4	up	MIR181A2HG > GS1-251I9.4	0.0241806	0.0572415
	ENSG00000224023.6	RP11-383C5.4	ENSG00000187621.10	TCL6	up	RP11-383C5.4 > TCL6	1.26516e-05	5.79749e-05
	ENSG00000224023.6	RP11-383C5.4	ENSG00000270607.1	RP11-359E10.1	up	RP11-383C5.4 > RP11-359E10.1	1.12706e-08	7.85358e-08
	ENSG00000224023.6	RP11-383C5.4	ENSG00000249673.2	NOP14-AS1	up	RP11-383C5.4 > NOP14-AS1	0.000342184	0.001225
	ENSG00000224032.2	EPB41L4A-AS1	ENSG00000259673.1	IQCH-AS1	down	EPB41L4A-AS1 < IQCH-AS1	3.66034e-07	2.09112e-06
	ENSG00000224032.2	EPB41L4A-AS1	ENSG00000273015.1	LINC00938	down	EPB41L4A-AS1 < LINC00938	4.87741e-05	0.000202923
	ENSG00000224032.2	EPB41L4A-AS1	ENSG00000255455.2	RP11-890B15.3	down	EPB41L4A-AS1 < RP11-890B15.3	3.77873e-13	4.39817e-12
	ENSG00000224043.3	AC016725.4	ENSG00000233058.1	LINC00884	up	AC016725.4 > LINC00884	0.00491196	0.0136103
	ENSG00000224043.3	AC016725.4	ENSG00000214870.4	AC004540.5	up	AC016725.4 > AC004540.5	0.00441236	0.0125007
	ENSG00000224043.3	AC016725.4	ENSG00000226091.3	LINC00937	up	AC016725.4 > LINC00937	0.0272161	0.0633815
	ENSG00000224046.1	AC005076.5	ENSG00000267575.2	CTC-459F4.3	up	AC005076.5 > CTC-459F4.3	0.0446144	0.0977857
	ENSG00000224046.1	AC005076.5	ENSG00000270170.1	NCBP2-AS2	up	AC005076.5 > NCBP2-AS2	0.0337681	0.0764751
	ENSG00000224046.1	AC005076.5	ENSG00000246526.2	RP11-539L10.2	up	AC005076.5 > RP11-539L10.2	0.00104732	0.00342162
	ENSG00000224081.3	LINC01057	ENSG00000179818.9	PCBP1-AS1	up	LINC01057 > PCBP1-AS1	2.05876e-06	1.06276e-05	colorectal cancer
	ENSG00000224081.3	LINC01057	ENSG00000261879.1	RP11-333E1.1	up	LINC01057 > RP11-333E1.1	0.00126624	0.00401135
	ENSG00000224081.3	LINC01057	ENSG00000260992.1	DOCK9-AS2	up	LINC01057 > DOCK9-AS2	0.0173816	0.0423237
	ENSG00000224086.3	LL22NC03-86G7.1	ENSG00000259116.1	RP11-973N13.4	down	LL22NC03-86G7.1 < RP11-973N13.4	0.0435911	0.0960508
	ENSG00000224086.3	LL22NC03-86G7.1	ENSG00000175611.7	LINC00476	down	LL22NC03-86G7.1 < LINC00476	9.56533e-06	4.46987e-05
	ENSG00000224086.3	LL22NC03-86G7.1	ENSG00000257176.1	RP11-996F15.2	down	LL22NC03-86G7.1 < RP11-996F15.2	3.96062e-08	2.59367e-07
	ENSG00000224116.2	INHBA-AS1	ENSG00000187621.10	TCL6	up	INHBA-AS1 > TCL6	0.00391081	0.0112306
	ENSG00000224116.2	INHBA-AS1	ENSG00000231419.2	LINC00689	up	INHBA-AS1 > LINC00689	0.000349057	0.00124416
	ENSG00000224116.2	INHBA-AS1	ENSG00000260630.2	SNAI3-AS1	up	INHBA-AS1 > SNAI3-AS1	0.00391081	0.0112306
	ENSG00000224137.1	AC079767.4	ENSG00000248092.3	NNT-AS1	up	AC079767.4 > NNT-AS1	0.00216562	0.00660763
	ENSG00000224165.1	DNAJC27-AS1	ENSG00000223891.1	OSER1-AS1	up	DNAJC27-AS1 > OSER1-AS1	0.0193174	0.0464862
	ENSG00000224165.1	DNAJC27-AS1	ENSG00000214870.4	AC004540.5	up	DNAJC27-AS1 > AC004540.5	0.0262449	0.0612728
	ENSG00000224165.1	DNAJC27-AS1	ENSG00000247317.3	RP11-273G15.2	up	DNAJC27-AS1 > RP11-273G15.2	0.0193174	0.0464862
	ENSG00000224189.2	HOXD-AS1	ENSG00000245532.4	NEAT1	up	HOXD-AS1 > NEAT1	0.0335428	0.0764751	neuroblastoma
	ENSG00000224189.2	HOXD-AS1	ENSG00000245556.2	CTD-2037K23.2	up	HOXD-AS1 > CTD-2037K23.2	0.00505437	0.0139493
	ENSG00000224189.2	HOXD-AS1	ENSG00000224376.1	AC017104.6	up	HOXD-AS1 > AC017104.6	8.33754e-08	5.21416e-07
	ENSG00000224259.1	RP11-48O20.4	ENSG00000237438.2	CECR7	up	RP11-48O20.4 > CECR7	0.00465204	0.0129583
	ENSG00000224259.1	RP11-48O20.4	ENSG00000227372.6	TP73-AS1	up	RP11-48O20.4 > TP73-AS1	0.0089786	0.0233064
	ENSG00000224259.1	RP11-48O20.4	ENSG00000235314.1	LINC00957	up	RP11-48O20.4 > LINC00957	0.0089786	0.0233064
	ENSG00000224281.4	SLC25A5-AS1	ENSG00000235453.3	TOPORS-AS1	up	SLC25A5-AS1 > TOPORS-AS1	0.0337681	0.0764751
	ENSG00000224281.4	SLC25A5-AS1	ENSG00000263753.2	LINC00667	up	SLC25A5-AS1 > LINC00667	0.0089786	0.0233064
	ENSG00000224281.4	SLC25A5-AS1	ENSG00000179743.2	RP11-169K16.9	up	SLC25A5-AS1 > RP11-169K16.9	0.0335428	0.0764751
	ENSG00000224356.3	RP11-151A6.4	ENSG00000235954.2	TTC28-AS1	up	RP11-151A6.4 > TTC28-AS1	0.00465204	0.0129583
	ENSG00000224356.3	RP11-151A6.4	ENSG00000235381.1	RP11-477D19.2	up	RP11-151A6.4 > RP11-477D19.2	0.0133759	0.0338063
	ENSG00000224356.3	RP11-151A6.4	ENSG00000261824.2	LINC00662	up	RP11-151A6.4 > LINC00662	0.0140034	0.035182
	ENSG00000224376.1	AC017104.6	ENSG00000234741.3	GAS5	up	AC017104.6 > GAS5	0.0439536	0.0965924
	ENSG00000224376.1	AC017104.6	ENSG00000254635.1	WAC-AS1	up	AC017104.6 > WAC-AS1	0.0446144	0.0977857
	ENSG00000224376.1	AC017104.6	ENSG00000177410.8	ZFAS1	up	AC017104.6 > ZFAS1	0.00241644	0.00720435
	ENSG00000224596.3	ZMIZ1-AS1	ENSG00000261183.1	RP11-532F12.5	up	ZMIZ1-AS1 > RP11-532F12.5	0.0435911	0.0960508
	ENSG00000224596.3	ZMIZ1-AS1	ENSG00000267296.2	CEBPA-AS1	up	ZMIZ1-AS1 > CEBPA-AS1	0.0140034	0.035182
	ENSG00000224596.3	ZMIZ1-AS1	ENSG00000238164.2	RP3-395M20.8	up	ZMIZ1-AS1 > RP3-395M20.8	0.0086145	0.0227641
	ENSG00000224635.1	RP4-564F22.5	ENSG00000263753.2	LINC00667	up	RP4-564F22.5 > LINC00667	0.0337681	0.0764751
	ENSG00000224635.1	RP4-564F22.5	ENSG00000179743.2	RP11-169K16.9	up	RP4-564F22.5 > RP11-169K16.9	0.00126624	0.00401135
	ENSG00000224635.1	RP4-564F22.5	ENSG00000228794.4	RP11-206L10.11	up	RP4-564F22.5 > RP11-206L10.11	4.58691e-05	0.000192518
	ENSG00000224660.1	SH3BP5-AS1	ENSG00000215417.6	MIR17HG	down	SH3BP5-AS1 < MIR17HG	0.0427609	0.0946675
	ENSG00000224660.1	SH3BP5-AS1	ENSG00000235652.3	RP11-545I5.3	down	SH3BP5-AS1 < RP11-545I5.3	0.0337681	0.0764751
	ENSG00000224660.1	SH3BP5-AS1	ENSG00000259134.1	LINC00924	down	SH3BP5-AS1 < LINC00924	0.0427609	0.0946675
	ENSG00000224699.4	LAMTOR5-AS1	ENSG00000237438.2	CECR7	up	LAMTOR5-AS1 > CECR7	0.0173816	0.0423237
	ENSG00000224699.4	LAMTOR5-AS1	ENSG00000227372.6	TP73-AS1	up	LAMTOR5-AS1 > TP73-AS1	0.0337681	0.0764751
	ENSG00000224699.4	LAMTOR5-AS1	ENSG00000235314.1	LINC00957	up	LAMTOR5-AS1 > LINC00957	0.0173816	0.0423237
	ENSG00000224729.4	PCOLCE-AS1	ENSG00000254635.1	WAC-AS1	up	PCOLCE-AS1 > WAC-AS1	0.0089786	0.0233064
	ENSG00000224729.4	PCOLCE-AS1	ENSG00000253352.4	TUG1	up	PCOLCE-AS1 > TUG1	0.0089786	0.0233064
	ENSG00000224729.4	PCOLCE-AS1	ENSG00000245556.2	CTD-2037K23.2	up	PCOLCE-AS1 > CTD-2037K23.2	0.000339919	0.001225
	ENSG00000224738.1	AC099850.1	ENSG00000248441.2	CTD-2536I1.1	down	AC099850.1 < CTD-2536I1.1	0.0337681	0.0764751
	ENSG00000224738.1	AC099850.1	ENSG00000264705.1	RP11-674P19.2	down	AC099850.1 < RP11-674P19.2	0.00870346	0.0228952
	ENSG00000224738.1	AC099850.1	ENSG00000233008.1	RP11-475O6.1	down	AC099850.1 < RP11-475O6.1	0.0337681	0.0764751
	ENSG00000224743.2	TEX26-AS1	ENSG00000179818.9	PCBP1-AS1	up	TEX26-AS1 > PCBP1-AS1	0.0439536	0.0965924
	ENSG00000224743.2	TEX26-AS1	ENSG00000234608.3	MAPKAPK5-AS1	up	TEX26-AS1 > MAPKAPK5-AS1	0.0337681	0.0764751
	ENSG00000224743.2	TEX26-AS1	ENSG00000257433.1	RP1-197B17.3	up	TEX26-AS1 > RP1-197B17.3	2.05216e-05	9.12758e-05
	ENSG00000224805.2	LINC00853	ENSG00000179818.9	PCBP1-AS1	up	LINC00853 > PCBP1-AS1	0.00104732	0.00342162
	ENSG00000224805.2	LINC00853	ENSG00000261879.1	RP11-333E1.1	up	LINC00853 > RP11-333E1.1	0.000980706	0.00322275
	ENSG00000224805.2	LINC00853	ENSG00000257433.1	RP1-197B17.3	up	LINC00853 > RP1-197B17.3	0.000531112	0.0018428
	ENSG00000224812.2	TMEM72-AS1	ENSG00000245556.2	CTD-2037K23.2	up	TMEM72-AS1 > CTD-2037K23.2	0.0140034	0.035182
	ENSG00000224812.2	TMEM72-AS1	ENSG00000238164.2	RP3-395M20.8	up	TMEM72-AS1 > RP3-395M20.8	0.0084106	0.0223405
	ENSG00000224812.2	TMEM72-AS1	ENSG00000264920.1	RP11-6N17.4	up	TMEM72-AS1 > RP11-6N17.4	0.0089786	0.0233064
	ENSG00000224818.1	RP11-134G8.8	ENSG00000126005.11	MMP24-AS1	up	RP11-134G8.8 > MMP24-AS1	0.0337681	0.0764751
	ENSG00000224818.1	RP11-134G8.8	ENSG00000234741.3	GAS5	up	RP11-134G8.8 > GAS5	0.0173816	0.0423237
	ENSG00000224818.1	RP11-134G8.8	ENSG00000177410.8	ZFAS1	up	RP11-134G8.8 > ZFAS1	0.00465204	0.0129583
	ENSG00000224843.2	LINC00240	ENSG00000260992.1	DOCK9-AS2	up	LINC00240 > DOCK9-AS2	0.0337681	0.0764751
	ENSG00000224843.2	LINC00240	ENSG00000223891.1	OSER1-AS1	up	LINC00240 > OSER1-AS1	0.0337681	0.0764751
	ENSG00000224843.2	LINC00240	ENSG00000257433.1	RP1-197B17.3	up	LINC00240 > RP1-197B17.3	0.00788054	0.0210495
	ENSG00000224875.2	AC083949.1	ENSG00000126005.11	MMP24-AS1	up	AC083949.1 > MMP24-AS1	0.00465204	0.0129583
	ENSG00000224875.2	AC083949.1	ENSG00000225733.1	FGD5-AS1	up	AC083949.1 > FGD5-AS1	0.0435911	0.0960508
	ENSG00000224875.2	AC083949.1	ENSG00000234741.3	GAS5	up	AC083949.1 > GAS5	0.00125774	0.00399693
	ENSG00000224897.2	RP11-3B12.1	ENSG00000234492.4	RPL34-AS1	up	RP11-3B12.1 > RPL34-AS1	0.0364031	0.0820694
	ENSG00000224897.2	RP11-3B12.1	ENSG00000257859.1	RP11-266E14.1	up	RP11-3B12.1 > RP11-266E14.1	0.0435911	0.0960508
	ENSG00000224897.2	RP11-3B12.1	ENSG00000254602.1	AP000662.4	up	RP11-3B12.1 > AP000662.4	0.0149849	0.0372405
	ENSG00000224905.2	AP001347.6	ENSG00000179818.9	PCBP1-AS1	up	AP001347.6 > PCBP1-AS1	1.51048e-06	7.92131e-06
	ENSG00000224905.2	AP001347.6	ENSG00000261879.1	RP11-333E1.1	up	AP001347.6 > RP11-333E1.1	0.0301219	0.0696
	ENSG00000224905.2	AP001347.6	ENSG00000243055.1	GK-AS1	up	AP001347.6 > GK-AS1	0.00241644	0.00720435
	ENSG00000224945.1	RP11-82L18.2	ENSG00000234741.3	GAS5	up	RP11-82L18.2 > GAS5	0.0435911	0.0960508
	ENSG00000224945.1	RP11-82L18.2	ENSG00000177410.8	ZFAS1	up	RP11-82L18.2 > ZFAS1	0.0173816	0.0423237
	ENSG00000224945.1	RP11-82L18.2	ENSG00000233137.2	RP11-220I1.1	up	RP11-82L18.2 > RP11-220I1.1	0.00491196	0.0136103
	ENSG00000224950.1	RP5-1086K13.1	ENSG00000241014.1	RP11-244H3.1	up	RP5-1086K13.1 > RP11-244H3.1	0.0427609	0.0946675
	ENSG00000224950.1	RP5-1086K13.1	ENSG00000258920.1	FOXN3-AS1	up	RP5-1086K13.1 > FOXN3-AS1	0.0427609	0.0946675
	ENSG00000224950.1	RP5-1086K13.1	ENSG00000205885.3	C1RL-AS1	up	RP5-1086K13.1 > C1RL-AS1	0.0193174	0.0464862
	ENSG00000224958.1	PGM5-AS1	ENSG00000259417.2	RP11-2E17.1	down	PGM5-AS1 < RP11-2E17.1	0.00302279	0.00886529
	ENSG00000224958.1	PGM5-AS1	ENSG00000257176.1	RP11-996F15.2	down	PGM5-AS1 < RP11-996F15.2	0.00465204	0.0129583
	ENSG00000224958.1	PGM5-AS1	ENSG00000223573.2	TINCR	down	PGM5-AS1 < TINCR	0.0029791	0.00875211
	ENSG00000224959.1	AC017002.2	ENSG00000250075.1	RP11-584P21.2	down	AC017002.2 < RP11-584P21.2	0.0193174	0.0464862
	ENSG00000224959.1	AC017002.2	ENSG00000248079.2	DPH6-AS1	down	AC017002.2 < DPH6-AS1	0.0427609	0.0946675
	ENSG00000224959.1	AC017002.2	ENSG00000250131.1	RP11-130F10.1	down	AC017002.2 < RP11-130F10.1	0.00391081	0.0112306
	ENSG00000224975.1	INE1	ENSG00000253352.4	TUG1	up	INE1 > TUG1	0.0089786	0.0233064
	ENSG00000224975.1	INE1	ENSG00000233137.2	RP11-220I1.1	up	INE1 > RP11-220I1.1	0.0247725	0.0583161
	ENSG00000224975.1	INE1	ENSG00000260260.1	RP11-304L19.5	up	INE1 > RP11-304L19.5	0.0173816	0.0423237
	ENSG00000225083.1	GRTP1-AS1	ENSG00000237438.2	CECR7	up	GRTP1-AS1 > CECR7	0.00278156	0.00820339
	ENSG00000225083.1	GRTP1-AS1	ENSG00000235106.4	LINC00094	up	GRTP1-AS1 > LINC00094	0.0337681	0.0764751
	ENSG00000225083.1	GRTP1-AS1	ENSG00000235919.3	ASH1L-AS1	up	GRTP1-AS1 > ASH1L-AS1	0.00465204	0.0129583
	ENSG00000225138.3	CTD-2228K2.7	ENSG00000126005.11	MMP24-AS1	up	CTD-2228K2.7 > MMP24-AS1	0.00465204	0.0129583
	ENSG00000225138.3	CTD-2228K2.7	ENSG00000225733.1	FGD5-AS1	up	CTD-2228K2.7 > FGD5-AS1	0.0149849	0.0372405
	ENSG00000225138.3	CTD-2228K2.7	ENSG00000241990.1	RP6-109B7.3	up	CTD-2228K2.7 > RP6-109B7.3	0.0173816	0.0423237
	ENSG00000225194.2	LINC00092	ENSG00000230289.1	RP11-334J6.6	up	LINC00092 > RP11-334J6.6	0.0441697	0.0969358
	ENSG00000225194.2	LINC00092	ENSG00000260651.1	AF213884.2	up	LINC00092 > AF213884.2	0.0427609	0.0946675
	ENSG00000225194.2	LINC00092	ENSG00000270170.1	NCBP2-AS2	up	LINC00092 > NCBP2-AS2	0.0337681	0.0764751
	ENSG00000225216.2	AC007362.3	ENSG00000257433.1	RP1-197B17.3	up	AC007362.3 > RP1-197B17.3	0.0439536	0.0965924
	ENSG00000225216.2	AC007362.3	ENSG00000235954.2	TTC28-AS1	up	AC007362.3 > TTC28-AS1	0.0089786	0.0233064
	ENSG00000225216.2	AC007362.3	ENSG00000269293.2	ZSCAN16-AS1	up	AC007362.3 > ZSCAN16-AS1	0.0435911	0.0960508
	ENSG00000225265.1	RP11-378J18.3	ENSG00000267575.2	CTC-459F4.3	up	RP11-378J18.3 > CTC-459F4.3	0.0337681	0.0764751
	ENSG00000225265.1	RP11-378J18.3	ENSG00000237438.2	CECR7	up	RP11-378J18.3 > CECR7	1.47686e-06	7.75784e-06
	ENSG00000225265.1	RP11-378J18.3	ENSG00000234705.1	HMGA1P4	up	RP11-378J18.3 > HMGA1P4	0.0173816	0.0423237
	ENSG00000225285.1	RP4-758J18.10	ENSG00000253352.4	TUG1	up	RP4-758J18.10 > TUG1	0.00241644	0.00720435
	ENSG00000225285.1	RP4-758J18.10	ENSG00000245556.2	CTD-2037K23.2	up	RP4-758J18.10 > CTD-2037K23.2	0.0211031	0.0504385
	ENSG00000225285.1	RP4-758J18.10	ENSG00000261183.1	RP11-532F12.5	up	RP4-758J18.10 > RP11-532F12.5	0.00441746	0.0125007
	ENSG00000225361.3	PPP1R26-AS1	ENSG00000179818.9	PCBP1-AS1	up	PPP1R26-AS1 > PCBP1-AS1	0.000150712	0.000579149
	ENSG00000225361.3	PPP1R26-AS1	ENSG00000243055.1	GK-AS1	up	PPP1R26-AS1 > GK-AS1	0.0173816	0.0423237
	ENSG00000225361.3	PPP1R26-AS1	ENSG00000260992.1	DOCK9-AS2	up	PPP1R26-AS1 > DOCK9-AS2	0.0435911	0.0960508
	ENSG00000225434.2	RP11-63P12.6	ENSG00000233137.2	RP11-220I1.1	up	RP11-63P12.6 > RP11-220I1.1	0.0337681	0.0764751
	ENSG00000225434.2	RP11-63P12.6	ENSG00000260651.1	AF213884.2	up	RP11-63P12.6 > AF213884.2	0.00179377	0.0055385
	ENSG00000225434.2	RP11-63P12.6	ENSG00000264920.1	RP11-6N17.4	up	RP11-63P12.6 > RP11-6N17.4	0.0089786	0.0233064
	ENSG00000225439.2	BOLA3-AS1	ENSG00000179818.9	PCBP1-AS1	up	BOLA3-AS1 > PCBP1-AS1	0.000607055	0.00208536
	ENSG00000225439.2	BOLA3-AS1	ENSG00000260992.1	DOCK9-AS2	up	BOLA3-AS1 > DOCK9-AS2	0.00067378	0.00227054
	ENSG00000225439.2	BOLA3-AS1	ENSG00000270015.1	RP11-540B6.6	up	BOLA3-AS1 > RP11-540B6.6	0.0337681	0.0764751
	ENSG00000225470.2	JPX	ENSG00000245556.2	CTD-2037K23.2	up	JPX > CTD-2037K23.2	0.00851496	0.0225711
	ENSG00000225470.2	JPX	ENSG00000267296.2	CEBPA-AS1	up	JPX > CEBPA-AS1	0.00391242	0.0112306
	ENSG00000225470.2	JPX	ENSG00000260260.1	RP11-304L19.5	up	JPX > RP11-304L19.5	0.00870346	0.0228952
	ENSG00000225511.2	LINC00475	ENSG00000253352.4	TUG1	up	LINC00475 > TUG1	0.0173816	0.0423237
	ENSG00000225511.2	LINC00475	ENSG00000233137.2	RP11-220I1.1	up	LINC00475 > RP11-220I1.1	0.0173816	0.0423237
	ENSG00000225511.2	LINC00475	ENSG00000264920.1	RP11-6N17.4	up	LINC00475 > RP11-6N17.4	0.0337681	0.0764751
	ENSG00000225518.2	RP11-396C23.2	ENSG00000179818.9	PCBP1-AS1	up	RP11-396C23.2 > PCBP1-AS1	4.41348e-30	2.62311e-28
	ENSG00000225518.2	RP11-396C23.2	ENSG00000179743.2	RP11-169K16.9	up	RP11-396C23.2 > RP11-169K16.9	4.87741e-05	0.000202923
	ENSG00000225518.2	RP11-396C23.2	ENSG00000268061.1	NAPA-AS1	up	RP11-396C23.2 > NAPA-AS1	0.0337681	0.0764751
	ENSG00000225535.2	AC068610.3	ENSG00000224356.3	RP11-151A6.4	up	AC068610.3 > RP11-151A6.4	0.0427609	0.0946675
	ENSG00000225535.2	AC068610.3	ENSG00000261379.1	RP11-395N3.1	up	AC068610.3 > RP11-395N3.1	0.0272161	0.0633815
	ENSG00000225535.2	AC068610.3	ENSG00000254602.1	AP000662.4	up	AC068610.3 > AP000662.4	0.0137046	0.0345997
	ENSG00000225541.1	AC002480.5	ENSG00000223891.1	OSER1-AS1	up	AC002480.5 > OSER1-AS1	0.0427609	0.0946675
	ENSG00000225541.1	AC002480.5	ENSG00000250320.1	CTD-2269F5.1	up	AC002480.5 > CTD-2269F5.1	0.0133759	0.0338063
	ENSG00000225541.1	AC002480.5	ENSG00000268584.1	RP11-464F9.20	up	AC002480.5 > RP11-464F9.20	0.0427609	0.0946675
	ENSG00000225706.1	RP11-75C9.1	ENSG00000258169.1	LINC00485	down	RP11-75C9.1 < LINC00485	0.0140034	0.035182
	ENSG00000225706.1	RP11-75C9.1	ENSG00000269938.1	RP11-214K3.20	down	RP11-75C9.1 < RP11-214K3.20	0.00126624	0.00401135
	ENSG00000225706.1	RP11-75C9.1	ENSG00000258867.1	RP11-300J18.3	down	RP11-75C9.1 < RP11-300J18.3	0.00271882	0.00804273
	ENSG00000225733.1	FGD5-AS1	ENSG00000177410.8	ZFAS1	up	FGD5-AS1 > ZFAS1	0.00788054	0.0210495
	ENSG00000225733.1	FGD5-AS1	ENSG00000232388.2	LINC00493	up	FGD5-AS1 > LINC00493	0.00125774	0.00399693
	ENSG00000225733.1	FGD5-AS1	ENSG00000253352.4	TUG1	up	FGD5-AS1 > TUG1	0.0439536	0.0965924
	ENSG00000225742.1	RP11-513G11.4	ENSG00000245532.4	NEAT1	up	RP11-513G11.4 > NEAT1	0.0089786	0.0233064
	ENSG00000225742.1	RP11-513G11.4	ENSG00000245556.2	CTD-2037K23.2	up	RP11-513G11.4 > CTD-2037K23.2	0.000655666	0.00221787
	ENSG00000225742.1	RP11-513G11.4	ENSG00000224376.1	AC017104.6	up	RP11-513G11.4 > AC017104.6	0.00465204	0.0129583
	ENSG00000225778.1	PROSER2-AS1	ENSG00000222041.6	LINC00152	up	PROSER2-AS1 > LINC00152	0.00125774	0.00399693
	ENSG00000225778.1	PROSER2-AS1	ENSG00000269940.1	RP11-73M18.7	up	PROSER2-AS1 > RP11-73M18.7	0.00125774	0.00399693
	ENSG00000225778.1	PROSER2-AS1	ENSG00000231711.2	LINC00899	up	PROSER2-AS1 > LINC00899	0.0337681	0.0764751
	ENSG00000225783.2	MIAT	ENSG00000126005.11	MMP24-AS1	up	MIAT > MMP24-AS1	0.0435911	0.0960508
	ENSG00000225783.2	MIAT	ENSG00000225733.1	FGD5-AS1	up	MIAT > FGD5-AS1	0.0258135	0.0604919
	ENSG00000225783.2	MIAT	ENSG00000234741.3	GAS5	up	MIAT > GAS5	0.0173816	0.0423237
	ENSG00000225791.2	TRAM2-AS1	ENSG00000126005.11	MMP24-AS1	up	TRAM2-AS1 > MMP24-AS1	0.000342184	0.001225
	ENSG00000225791.2	TRAM2-AS1	ENSG00000225733.1	FGD5-AS1	up	TRAM2-AS1 > FGD5-AS1	0.024166	0.0572223
	ENSG00000225791.2	TRAM2-AS1	ENSG00000234741.3	GAS5	up	TRAM2-AS1 > GAS5	0.00465204	0.0129583
	ENSG00000225868.2	AC016582.2	ENSG00000256802.2	RP11-680F8.1	up	AC016582.2 > RP11-680F8.1	0.0089786	0.0233064
	ENSG00000225868.2	AC016582.2	ENSG00000231473.2	LINC00441	up	AC016582.2 > LINC00441	0.00104732	0.00342162
	ENSG00000225868.2	AC016582.2	ENSG00000230939.1	RP11-314C16.1	up	AC016582.2 > RP11-314C16.1	0.0089786	0.0233064
	ENSG00000225880.4	LINC00115	ENSG00000237438.2	CECR7	up	LINC00115 > CECR7	0.0173816	0.0423237
	ENSG00000225880.4	LINC00115	ENSG00000235314.1	LINC00957	up	LINC00115 > LINC00957	0.00441746	0.0125007
	ENSG00000225880.4	LINC00115	ENSG00000273311.1	DGCR11	up	LINC00115 > DGCR11	0.0337681	0.0764751
	ENSG00000225889.3	AC074289.1	ENSG00000237438.2	CECR7	up	AC074289.1 > CECR7	0.000189065	0.000708767
	ENSG00000225889.3	AC074289.1	ENSG00000227372.6	TP73-AS1	up	AC074289.1 > TP73-AS1	0.0235592	0.0559184
	ENSG00000225889.3	AC074289.1	ENSG00000235919.3	ASH1L-AS1	up	AC074289.1 > ASH1L-AS1	0.0173816	0.0423237
	ENSG00000225891.1	RP3-476K8.3	ENSG00000179818.9	PCBP1-AS1	up	RP3-476K8.3 > PCBP1-AS1	5.78147e-08	3.68512e-07
	ENSG00000225891.1	RP3-476K8.3	ENSG00000261879.1	RP11-333E1.1	up	RP3-476K8.3 > RP11-333E1.1	0.000127031	0.00049261
	ENSG00000225891.1	RP3-476K8.3	ENSG00000179743.2	RP11-169K16.9	up	RP3-476K8.3 > RP11-169K16.9	0.00441746	0.0125007
	ENSG00000225978.2	HAR1A	ENSG00000212694.4	AC084018.1	up	HAR1A > AC084018.1	0.0337681	0.0764751
	ENSG00000225978.2	HAR1A	ENSG00000227398.3	KIF9-AS1	up	HAR1A > KIF9-AS1	0.0337681	0.0764751
	ENSG00000225978.2	HAR1A	ENSG00000179743.2	RP11-169K16.9	up	HAR1A > RP11-169K16.9	0.00125774	0.00399693
	ENSG00000225986.1	RP3-340N1.5	ENSG00000225733.1	FGD5-AS1	up	RP3-340N1.5 > FGD5-AS1	0.0173816	0.0423237
	ENSG00000225986.1	RP3-340N1.5	ENSG00000177410.8	ZFAS1	up	RP3-340N1.5 > ZFAS1	0.0337681	0.0764751
	ENSG00000225986.1	RP3-340N1.5	ENSG00000253352.4	TUG1	up	RP3-340N1.5 > TUG1	0.00465204	0.0129583
	ENSG00000226031.1	FGF13-AS1	ENSG00000257433.1	RP1-197B17.3	up	FGF13-AS1 > RP1-197B17.3	0.0335428	0.0764751
	ENSG00000226031.1	FGF13-AS1	ENSG00000232909.1	RP3-510O8.4	up	FGF13-AS1 > RP3-510O8.4	0.00675794	0.0183221
	ENSG00000226031.1	FGF13-AS1	ENSG00000273356.1	RP11-804H8.6	up	FGF13-AS1 > RP11-804H8.6	0.0173816	0.0423237
	ENSG00000226051.2	ZNF503-AS1	ENSG00000225733.1	FGD5-AS1	up	ZNF503-AS1 > FGD5-AS1	0.0337681	0.0764751
	ENSG00000226051.2	ZNF503-AS1	ENSG00000234741.3	GAS5	up	ZNF503-AS1 > GAS5	0.0089786	0.0233064
	ENSG00000226051.2	ZNF503-AS1	ENSG00000177410.8	ZFAS1	up	ZNF503-AS1 > ZFAS1	0.00241644	0.00720435
	ENSG00000226091.3	LINC00937	ENSG00000227372.6	TP73-AS1	up	LINC00937 > TP73-AS1	0.0173816	0.0423237
	ENSG00000226091.3	LINC00937	ENSG00000235314.1	LINC00957	up	LINC00937 > LINC00957	0.0337681	0.0764751
	ENSG00000226091.3	LINC00937	ENSG00000235453.3	TOPORS-AS1	up	LINC00937 > TOPORS-AS1	0.0337681	0.0764751
	ENSG00000226137.3	BAIAP2-AS1	ENSG00000253352.4	TUG1	up	BAIAP2-AS1 > TUG1	0.0337681	0.0764751
	ENSG00000226137.3	BAIAP2-AS1	ENSG00000270170.1	NCBP2-AS2	up	BAIAP2-AS1 > NCBP2-AS2	0.00125774	0.00399693
	ENSG00000226137.3	BAIAP2-AS1	ENSG00000247271.2	ZBED5-AS1	up	BAIAP2-AS1 > ZBED5-AS1	4.58691e-05	0.000192518
	ENSG00000226155.1	AC124944.3	ENSG00000179818.9	PCBP1-AS1	up	AC124944.3 > PCBP1-AS1	0.00441236	0.0125007
	ENSG00000226155.1	AC124944.3	ENSG00000261879.1	RP11-333E1.1	up	AC124944.3 > RP11-333E1.1	0.00125774	0.00399693
	ENSG00000226155.1	AC124944.3	ENSG00000179743.2	RP11-169K16.9	up	AC124944.3 > RP11-169K16.9	0.000655666	0.00221787
	ENSG00000226237.1	RP11-276H19.1	ENSG00000226496.1	LINC00323	down	RP11-276H19.1 < LINC00323	0.0247725	0.0583161
	ENSG00000226237.1	RP11-276H19.1	ENSG00000248441.2	CTD-2536I1.1	down	RP11-276H19.1 < CTD-2536I1.1	0.000344418	0.00123116
	ENSG00000226237.1	RP11-276H19.1	ENSG00000237975.2	FLG-AS1	down	RP11-276H19.1 < FLG-AS1	0.0138302	0.0348932
	ENSG00000226312.3	CFLAR-AS1	ENSG00000273356.1	RP11-804H8.6	up	CFLAR-AS1 > RP11-804H8.6	0.00465204	0.0129583
	ENSG00000226312.3	CFLAR-AS1	ENSG00000269293.2	ZSCAN16-AS1	up	CFLAR-AS1 > ZSCAN16-AS1	0.00505437	0.0139493
	ENSG00000226312.3	CFLAR-AS1	ENSG00000261824.2	LINC00662	up	CFLAR-AS1 > LINC00662	0.00278156	0.00820339
	ENSG00000226328.2	CTA-217C2.1	ENSG00000267296.2	CEBPA-AS1	up	CTA-217C2.1 > CEBPA-AS1	0.0173816	0.0423237
	ENSG00000226328.2	CTA-217C2.1	ENSG00000238164.2	RP3-395M20.8	up	CTA-217C2.1 > RP3-395M20.8	0.00788054	0.0210495
	ENSG00000226328.2	CTA-217C2.1	ENSG00000260651.1	AF213884.2	up	CTA-217C2.1 > AF213884.2	0.000178707	0.000673686
	ENSG00000226332.2	RP11-157P1.4	ENSG00000177410.8	ZFAS1	up	RP11-157P1.4 > ZFAS1	0.0337681	0.0764751
	ENSG00000226332.2	RP11-157P1.4	ENSG00000253352.4	TUG1	up	RP11-157P1.4 > TUG1	0.0247725	0.0583161
	ENSG00000226332.2	RP11-157P1.4	ENSG00000233137.2	RP11-220I1.1	up	RP11-157P1.4 > RP11-220I1.1	0.0247725	0.0583161
	ENSG00000226334.1	RP11-217B7.2	ENSG00000250320.1	CTD-2269F5.1	up	RP11-217B7.2 > CTD-2269F5.1	0.0427609	0.0946675
	ENSG00000226334.1	RP11-217B7.2	ENSG00000240875.1	LINC00886	up	RP11-217B7.2 > LINC00886	0.0427609	0.0946675
	ENSG00000226334.1	RP11-217B7.2	ENSG00000268584.1	RP11-464F9.20	up	RP11-217B7.2 > RP11-464F9.20	0.0427609	0.0946675
	ENSG00000226363.3	AC009336.24	ENSG00000224376.1	AC017104.6	up	AC009336.24 > AC017104.6	0.0173816	0.0423237
	ENSG00000226363.3	AC009336.24	ENSG00000267296.2	CEBPA-AS1	up	AC009336.24 > CEBPA-AS1	0.00241644	0.00720435
	ENSG00000226363.3	AC009336.24	ENSG00000236423.1	RP13-15E13.1	up	AC009336.24 > RP13-15E13.1	0.0173816	0.0423237
	ENSG00000226380.3	MIR29B1	ENSG00000235954.2	TTC28-AS1	up	MIR29B1 > TTC28-AS1	0.0084106	0.0223405
	ENSG00000226380.3	MIR29B1	ENSG00000215256.3	DHRS4-AS1	up	MIR29B1 > DHRS4-AS1	0.0337681	0.0764751
	ENSG00000226380.3	MIR29B1	ENSG00000235437.3	RP11-357C3.3	up	MIR29B1 > RP11-357C3.3	0.00441236	0.0125007
	ENSG00000226381.3	RP11-119F19.2	ENSG00000245556.2	CTD-2037K23.2	up	RP11-119F19.2 > CTD-2037K23.2	0.00851496	0.0225711
	ENSG00000226381.3	RP11-119F19.2	ENSG00000224376.1	AC017104.6	up	RP11-119F19.2 > AC017104.6	2.47429e-05	0.000108342
	ENSG00000226381.3	RP11-119F19.2	ENSG00000242861.1	RP11-285F7.2	up	RP11-119F19.2 > RP11-285F7.2	0.0247725	0.0583161
	ENSG00000226383.1	AC093375.1	ENSG00000179818.9	PCBP1-AS1	up	AC093375.1 > PCBP1-AS1	3.22849e-05	0.000138192
	ENSG00000226383.1	AC093375.1	ENSG00000261879.1	RP11-333E1.1	up	AC093375.1 > RP11-333E1.1	0.0300125	0.0694053
	ENSG00000226383.1	AC093375.1	ENSG00000179743.2	RP11-169K16.9	up	AC093375.1 > RP11-169K16.9	0.00441746	0.0125007
	ENSG00000226386.1	PARD3-AS1	ENSG00000261442.1	RP11-709D24.6	up	PARD3-AS1 > RP11-709D24.6	0.0446144	0.0977857
	ENSG00000226386.1	PARD3-AS1	ENSG00000227165.3	WDR11-AS1	up	PARD3-AS1 > WDR11-AS1	0.0446144	0.0977857
	ENSG00000226386.1	PARD3-AS1	ENSG00000262152.2	LINC00514	up	PARD3-AS1 > LINC00514	0.00242628	0.00722997
	ENSG00000226419.2	RP11-31F15.1	ENSG00000269938.1	RP11-214K3.20	down	RP11-31F15.1 < RP11-214K3.20	0.00441746	0.0125007
	ENSG00000226419.2	RP11-31F15.1	ENSG00000258867.1	RP11-300J18.3	down	RP11-31F15.1 < RP11-300J18.3	0.0247725	0.0583161
	ENSG00000226419.2	RP11-31F15.1	ENSG00000244968.2	LIFR-AS1	down	RP11-31F15.1 < LIFR-AS1	0.0435911	0.0960508
	ENSG00000226471.2	CTA-292E10.6	ENSG00000237438.2	CECR7	up	CTA-292E10.6 > CECR7	0.0335428	0.0764751
	ENSG00000226471.2	CTA-292E10.6	ENSG00000229891.1	Z83851.1	up	CTA-292E10.6 > Z83851.1	0.0337681	0.0764751
	ENSG00000226471.2	CTA-292E10.6	ENSG00000179859.7	AC025335.1	up	CTA-292E10.6 > AC025335.1	0.0335428	0.0764751
	ENSG00000226645.1	AP006216.10	ENSG00000231013.1	AC013275.2	down	AP006216.10 < AC013275.2	0.0084106	0.0223405
	ENSG00000226645.1	AP006216.10	ENSG00000236526.1	RP4-742J24.2	down	AP006216.10 < RP4-742J24.2	0.0235592	0.0559184
	ENSG00000226648.1	RP1-1J6.2	ENSG00000233008.1	RP11-475O6.1	down	RP1-1J6.2 < RP11-475O6.1	0.0204703	0.0491004
	ENSG00000226648.1	RP1-1J6.2	ENSG00000235927.2	NEXN-AS1	down	RP1-1J6.2 < NEXN-AS1	0.0193174	0.0464862
	ENSG00000226648.1	RP1-1J6.2	ENSG00000236526.1	RP4-742J24.2	down	RP1-1J6.2 < RP4-742J24.2	0.036606	0.0824739
	ENSG00000226674.4	TEX41	ENSG00000270607.1	RP11-359E10.1	up	TEX41 > RP11-359E10.1	1.11459e-05	5.17341e-05
	ENSG00000226674.4	TEX41	ENSG00000232909.1	RP3-510O8.4	up	TEX41 > RP3-510O8.4	0.00314632	0.00920845
	ENSG00000226674.4	TEX41	ENSG00000273356.1	RP11-804H8.6	up	TEX41 > RP11-804H8.6	0.0337681	0.0764751
	ENSG00000226688.2	ENTPD1-AS1	ENSG00000203865.5	ATP1A1OS	up	ENTPD1-AS1 > ATP1A1OS	0.0427609	0.0946675
	ENSG00000226688.2	ENTPD1-AS1	ENSG00000259943.1	RP1-39G22.7	up	ENTPD1-AS1 > RP1-39G22.7	0.0173816	0.0423237
	ENSG00000226688.2	ENTPD1-AS1	ENSG00000255517.2	CTD-3074O7.5	up	ENTPD1-AS1 > CTD-3074O7.5	0.00870346	0.0228952
	ENSG00000226752.3	PSMD5-AS1	ENSG00000236423.1	RP13-15E13.1	up	PSMD5-AS1 > RP13-15E13.1	0.00870346	0.0228952
	ENSG00000226752.3	PSMD5-AS1	ENSG00000230289.1	RP11-334J6.6	up	PSMD5-AS1 > RP11-334J6.6	0.0262449	0.0612728
	ENSG00000226752.3	PSMD5-AS1	ENSG00000227619.1	RP11-492E3.2	up	PSMD5-AS1 > RP11-492E3.2	0.00391081	0.0112306
	ENSG00000226754.1	RP5-1024G6.5	ENSG00000179818.9	PCBP1-AS1	up	RP5-1024G6.5 > PCBP1-AS1	1.69702e-17	3.0921e-16
	ENSG00000226754.1	RP5-1024G6.5	ENSG00000174403.11	C20orf166-AS1	up	RP5-1024G6.5 > C20orf166-AS1	0.0173816	0.0423237
	ENSG00000226754.1	RP5-1024G6.5	ENSG00000212694.4	AC084018.1	up	RP5-1024G6.5 > AC084018.1	0.0173816	0.0423237
	ENSG00000226756.1	AC007365.3	ENSG00000253352.4	TUG1	up	AC007365.3 > TUG1	0.0337681	0.0764751
	ENSG00000226756.1	AC007365.3	ENSG00000233137.2	RP11-220I1.1	up	AC007365.3 > RP11-220I1.1	0.0089786	0.0233064
	ENSG00000226756.1	AC007365.3	ENSG00000264920.1	RP11-6N17.4	up	AC007365.3 > RP11-6N17.4	0.00465204	0.0129583
	ENSG00000226803.3	RP11-203B9.4	ENSG00000230102.3	RP11-407B7.1	up	RP11-203B9.4 > RP11-407B7.1	0.0427609	0.0946675
	ENSG00000226803.3	RP11-203B9.4	ENSG00000244926.2	ALKBH3-AS1	up	RP11-203B9.4 > ALKBH3-AS1	0.0427609	0.0946675
	ENSG00000226803.3	RP11-203B9.4	ENSG00000232860.3	SMG7-AS1	up	RP11-203B9.4 > SMG7-AS1	0.0251884	0.0591974
	ENSG00000226833.1	AC097724.3	ENSG00000270170.1	NCBP2-AS2	up	AC097724.3 > NCBP2-AS2	0.0337681	0.0764751
	ENSG00000226833.1	AC097724.3	ENSG00000228106.1	RP11-452F19.3	up	AC097724.3 > RP11-452F19.3	0.0337681	0.0764751
	ENSG00000226833.1	AC097724.3	ENSG00000265479.1	DTX2P1-UPK3BP1-PMS2P11	up	AC097724.3 > DTX2P1-UPK3BP1-PMS2P11	0.00241644	0.00720435
	ENSG00000226852.2	RP1-212P9.2	ENSG00000247271.2	ZBED5-AS1	up	RP1-212P9.2 > ZBED5-AS1	0.0173816	0.0423237
	ENSG00000226852.2	RP1-212P9.2	ENSG00000228106.1	RP11-452F19.3	up	RP1-212P9.2 > RP11-452F19.3	0.0337681	0.0764751
	ENSG00000226852.2	RP1-212P9.2	ENSG00000265479.1	DTX2P1-UPK3BP1-PMS2P11	up	RP1-212P9.2 > DTX2P1-UPK3BP1-PMS2P11	0.00241644	0.00720435
	ENSG00000226856.1	AC093901.1	ENSG00000253352.4	TUG1	up	AC093901.1 > TUG1	0.0089786	0.0233064
	ENSG00000226856.1	AC093901.1	ENSG00000245556.2	CTD-2037K23.2	up	AC093901.1 > CTD-2037K23.2	0.0337681	0.0764751
	ENSG00000226856.1	AC093901.1	ENSG00000233137.2	RP11-220I1.1	up	AC093901.1 > RP11-220I1.1	0.0247725	0.0583161
	ENSG00000226869.2	LHFPL3-AS1	ENSG00000253955.1	CTB-33O18.3	up	LHFPL3-AS1 > CTB-33O18.3	0.0272161	0.0633815
	ENSG00000226869.2	LHFPL3-AS1	ENSG00000261379.1	RP11-395N3.1	up	LHFPL3-AS1 > RP11-395N3.1	0.0262449	0.0612728
	ENSG00000226869.2	LHFPL3-AS1	ENSG00000254602.1	AP000662.4	up	LHFPL3-AS1 > AP000662.4	0.0211031	0.0504385
	ENSG00000226891.2	RP11-182I10.3	ENSG00000237438.2	CECR7	up	RP11-182I10.3 > CECR7	0.00465204	0.0129583
	ENSG00000226891.2	RP11-182I10.3	ENSG00000225791.2	TRAM2-AS1	up	RP11-182I10.3 > TRAM2-AS1	0.00465204	0.0129583
	ENSG00000226891.2	RP11-182I10.3	ENSG00000235106.4	LINC00094	up	RP11-182I10.3 > LINC00094	0.00465204	0.0129583
	ENSG00000226920.1	RP5-1068B5.3	ENSG00000237438.2	CECR7	up	RP5-1068B5.3 > CECR7	1.45855e-05	6.59876e-05
	ENSG00000226920.1	RP5-1068B5.3	ENSG00000270081.1	RP5-935K16.1	up	RP5-1068B5.3 > RP5-935K16.1	0.0427609	0.0946675
	ENSG00000226920.1	RP5-1068B5.3	ENSG00000227372.6	TP73-AS1	up	RP5-1068B5.3 > TP73-AS1	0.00236986	0.00716319
	ENSG00000226935.2	LINC00161	ENSG00000187621.10	TCL6	up	LINC00161 > TCL6	0.00125774	0.00399693
	ENSG00000226935.2	LINC00161	ENSG00000179818.9	PCBP1-AS1	up	LINC00161 > PCBP1-AS1	0.0173816	0.0423237
	ENSG00000226935.2	LINC00161	ENSG00000231459.1	LINC00032	up	LINC00161 > LINC00032	0.0131447	0.0333156
	ENSG00000226950.2	DANCR	ENSG00000177410.8	ZFAS1	up	DANCR > ZFAS1	6.46767e-10	5.25182e-09	colorectal cancer,hepatocellular carcinoma,prostate cancer
	ENSG00000226950.2	DANCR	ENSG00000232388.2	LINC00493	up	DANCR > LINC00493	3.63929e-07	2.08089e-06
	ENSG00000226950.2	DANCR	ENSG00000238142.1	RP11-108M9.4	up	DANCR > RP11-108M9.4	3.1349e-16	5.01905e-15
	ENSG00000227028.2	SLC8A1-AS1	ENSG00000230091.2	TMEM254-AS1	up	SLC8A1-AS1 > TMEM254-AS1	0.0427609	0.0946675
	ENSG00000227028.2	SLC8A1-AS1	ENSG00000232973.7	CYP1B1-AS1	up	SLC8A1-AS1 > CYP1B1-AS1	0.0089786	0.0233064
	ENSG00000227028.2	SLC8A1-AS1	ENSG00000246273.2	SBF2-AS1	up	SLC8A1-AS1 > SBF2-AS1	0.00870346	0.0228952
	ENSG00000227036.2	LINC00511	ENSG00000225733.1	FGD5-AS1	up	LINC00511 > FGD5-AS1	0.0173816	0.0423237
	ENSG00000227036.2	LINC00511	ENSG00000241990.1	RP6-109B7.3	up	LINC00511 > RP6-109B7.3	0.0089786	0.0233064
	ENSG00000227036.2	LINC00511	ENSG00000245532.4	NEAT1	up	LINC00511 > NEAT1	0.000342184	0.001225
	ENSG00000227039.2	ITGB2-AS1	ENSG00000126005.11	MMP24-AS1	up	ITGB2-AS1 > MMP24-AS1	0.00788054	0.0210495
	ENSG00000227039.2	ITGB2-AS1	ENSG00000225733.1	FGD5-AS1	up	ITGB2-AS1 > FGD5-AS1	0.00729472	0.019674
	ENSG00000227039.2	ITGB2-AS1	ENSG00000234741.3	GAS5	up	ITGB2-AS1 > GAS5	0.0140034	0.035182
	ENSG00000227053.1	RP11-395B7.4	ENSG00000177410.8	ZFAS1	up	RP11-395B7.4 > ZFAS1	0.0173816	0.0423237
	ENSG00000227053.1	RP11-395B7.4	ENSG00000253352.4	TUG1	up	RP11-395B7.4 > TUG1	0.00241644	0.00720435
	ENSG00000227053.1	RP11-395B7.4	ENSG00000224376.1	AC017104.6	up	RP11-395B7.4 > AC017104.6	0.0337681	0.0764751
	ENSG00000227082.1	AL592494.5	ENSG00000224023.6	RP11-383C5.4	up	AL592494.5 > RP11-383C5.4	0.0193174	0.0464862
	ENSG00000227082.1	AL592494.5	ENSG00000228495.1	LINC01013	up	AL592494.5 > LINC01013	0.00870346	0.0228952
	ENSG00000227082.1	AL592494.5	ENSG00000241158.2	ADAMTS9-AS1	up	AL592494.5 > ADAMTS9-AS1	0.00175252	0.00542165
	ENSG00000227128.3	LBX1-AS1	ENSG00000269973.1	RP11-95D17.1	up	LBX1-AS1 > RP11-95D17.1	0.0247725	0.0583161
	ENSG00000227128.3	LBX1-AS1	ENSG00000179743.2	RP11-169K16.9	up	LBX1-AS1 > RP11-169K16.9	4.04451e-08	2.63578e-07
	ENSG00000227128.3	LBX1-AS1	ENSG00000265787.1	CYP4F35P	up	LBX1-AS1 > CYP4F35P	0.0089786	0.0233064
	ENSG00000227165.3	WDR11-AS1	ENSG00000179818.9	PCBP1-AS1	up	WDR11-AS1 > PCBP1-AS1	0.0062574	0.0170682
	ENSG00000227165.3	WDR11-AS1	ENSG00000259943.1	RP1-39G22.7	up	WDR11-AS1 > RP1-39G22.7	0.0337681	0.0764751
	ENSG00000227165.3	WDR11-AS1	ENSG00000234608.3	MAPKAPK5-AS1	up	WDR11-AS1 > MAPKAPK5-AS1	0.0173816	0.0423237
	ENSG00000227195.4	MIR663A	ENSG00000187621.10	TCL6	up	MIR663A > TCL6	0.000189065	0.000708767
	ENSG00000227195.4	MIR663A	ENSG00000179818.9	PCBP1-AS1	up	MIR663A > PCBP1-AS1	0.00788054	0.0210495
	ENSG00000227195.4	MIR663A	ENSG00000174403.11	C20orf166-AS1	up	MIR663A > C20orf166-AS1	0.0337681	0.0764751
	ENSG00000227258.1	SMIM2-AS1	ENSG00000179818.9	PCBP1-AS1	up	SMIM2-AS1 > PCBP1-AS1	0.024166	0.0572223
	ENSG00000227258.1	SMIM2-AS1	ENSG00000214870.4	AC004540.5	up	SMIM2-AS1 > AC004540.5	0.0290504	0.0673478
	ENSG00000227258.1	SMIM2-AS1	ENSG00000267454.1	ZNF582-AS1	up	SMIM2-AS1 > ZNF582-AS1	0.00465204	0.0129583
	ENSG00000227285.1	RP3-327A19.5	ENSG00000231013.1	AC013275.2	down	RP3-327A19.5 < AC013275.2	0.0089786	0.0233064
	ENSG00000227354.2	RBM26-AS1	ENSG00000249592.1	RP11-440L14.1	down	RBM26-AS1 < RP11-440L14.1	0.0427609	0.0946675
	ENSG00000227354.2	RBM26-AS1	ENSG00000260947.1	RP11-384P7.7	down	RBM26-AS1 < RP11-384P7.7	0.00991827	0.0256052
	ENSG00000227372.6	TP73-AS1	ENSG00000245556.2	CTD-2037K23.2	up	TP73-AS1 > CTD-2037K23.2	0.0258135	0.0604919	multiple myeloma,non-small cell lung cancer
	ENSG00000227372.6	TP73-AS1	ENSG00000267296.2	CEBPA-AS1	up	TP73-AS1 > CEBPA-AS1	0.00216562	0.00660763
	ENSG00000227372.6	TP73-AS1	ENSG00000247271.2	ZBED5-AS1	up	TP73-AS1 > ZBED5-AS1	0.0337681	0.0764751
	ENSG00000227388.2	RP11-112J3.16	ENSG00000242622.1	RP11-18H7.1	down	RP11-112J3.16 < RP11-18H7.1	0.0337681	0.0764751
	ENSG00000227388.2	RP11-112J3.16	ENSG00000235527.2	RP5-1073O3.7	down	RP11-112J3.16 < RP5-1073O3.7	0.000178707	0.000673686
	ENSG00000227388.2	RP11-112J3.16	ENSG00000226711.2	FAM66C	down	RP11-112J3.16 < FAM66C	0.000178707	0.000673686
	ENSG00000227398.3	KIF9-AS1	ENSG00000227619.1	RP11-492E3.2	up	KIF9-AS1 > RP11-492E3.2	0.0193174	0.0464862
	ENSG00000227398.3	KIF9-AS1	ENSG00000265479.1	DTX2P1-UPK3BP1-PMS2P11	up	KIF9-AS1 > DTX2P1-UPK3BP1-PMS2P11	0.0247725	0.0583161
	ENSG00000227398.3	KIF9-AS1	ENSG00000235106.4	LINC00094	up	KIF9-AS1 > LINC00094	0.00851496	0.0225711
	ENSG00000227403.1	AC009299.3	ENSG00000245556.2	CTD-2037K23.2	up	AC009299.3 > CTD-2037K23.2	9.33613e-05	0.000370388
	ENSG00000227403.1	AC009299.3	ENSG00000224376.1	AC017104.6	up	AC009299.3 > AC017104.6	2.54729e-05	0.000110796
	ENSG00000227403.1	AC009299.3	ENSG00000242861.1	RP11-285F7.2	up	AC009299.3 > RP11-285F7.2	0.00125774	0.00399693
	ENSG00000227456.3	LINC00310	ENSG00000235954.2	TTC28-AS1	up	LINC00310 > TTC28-AS1	0.0029791	0.00875211
	ENSG00000227456.3	LINC00310	ENSG00000243224.1	RP5-1157M23.2	up	LINC00310 > RP5-1157M23.2	0.0427609	0.0946675
	ENSG00000227456.3	LINC00310	ENSGR0000226179.1	LINC00685	up	LINC00310 > LINC00685	0.0337681	0.0764751
	ENSG00000227477.1	STK4-AS1	ENSG00000254635.1	WAC-AS1	up	STK4-AS1 > WAC-AS1	0.0089786	0.0233064
	ENSG00000227477.1	STK4-AS1	ENSG00000261183.1	RP11-532F12.5	up	STK4-AS1 > RP11-532F12.5	0.0173816	0.0423237
	ENSG00000227477.1	STK4-AS1	ENSG00000267296.2	CEBPA-AS1	up	STK4-AS1 > CEBPA-AS1	0.000342184	0.001225
	ENSG00000227495.1	AC109333.10	ENSG00000227372.6	TP73-AS1	up	AC109333.10 > TP73-AS1	0.0173816	0.0423237
	ENSG00000227495.1	AC109333.10	ENSG00000263753.2	LINC00667	up	AC109333.10 > LINC00667	0.0439536	0.0965924
	ENSG00000227495.1	AC109333.10	ENSG00000259943.1	RP1-39G22.7	up	AC109333.10 > RP1-39G22.7	0.0247725	0.0583161
	ENSG00000227502.2	RP1-249H1.4	ENSG00000236548.1	RP11-510H23.1	down	RP1-249H1.4 < RP11-510H23.1	0.0337681	0.0764751
	ENSG00000227502.2	RP1-249H1.4	ENSG00000259915.1	RP11-410E4.1	down	RP1-249H1.4 < RP11-410E4.1	0.0089786	0.0233064
	ENSG00000227502.2	RP1-249H1.4	ENSG00000260464.1	RP4-561L24.3	down	RP1-249H1.4 < RP4-561L24.3	0.0173816	0.0423237
	ENSG00000227533.1	SLC2A1-AS1	ENSG00000253352.4	TUG1	up	SLC2A1-AS1 > TUG1	0.0337681	0.0764751
	ENSG00000227533.1	SLC2A1-AS1	ENSG00000264920.1	RP11-6N17.4	up	SLC2A1-AS1 > RP11-6N17.4	0.0173816	0.0423237
	ENSG00000227533.1	SLC2A1-AS1	ENSG00000270170.1	NCBP2-AS2	up	SLC2A1-AS1 > NCBP2-AS2	0.00465204	0.0129583
	ENSG00000227540.1	RP11-152N13.5	ENSG00000242861.1	RP11-285F7.2	up	RP11-152N13.5 > RP11-285F7.2	0.0435911	0.0960508
	ENSG00000227540.1	RP11-152N13.5	ENSG00000267296.2	CEBPA-AS1	up	RP11-152N13.5 > CEBPA-AS1	0.00278156	0.00820339
	ENSG00000227540.1	RP11-152N13.5	ENSG00000238164.2	RP3-395M20.8	up	RP11-152N13.5 > RP3-395M20.8	0.00296312	0.00871512
	ENSG00000227543.3	SPAG5-AS1	ENSG00000269352.1	AC018766.5	up	SPAG5-AS1 > AC018766.5	0.0089786	0.0233064
	ENSG00000227543.3	SPAG5-AS1	ENSG00000238045.5	AC009133.14	up	SPAG5-AS1 > AC009133.14	0.00788054	0.0210495
	ENSG00000227543.3	SPAG5-AS1	ENSG00000269973.1	RP11-95D17.1	up	SPAG5-AS1 > RP11-95D17.1	0.0235592	0.0559184
	ENSG00000227544.4	AC018647.3	ENSG00000236065.2	RP1-117O3.2	down	AC018647.3 < RP1-117O3.2	0.0337681	0.0764751
	ENSG00000227544.4	AC018647.3	ENSG00000226711.2	FAM66C	down	AC018647.3 < FAM66C	0.0173816	0.0423237
	ENSG00000227544.4	AC018647.3	ENSG00000238198.1	RP11-31F15.2	down	AC018647.3 < RP11-31F15.2	0.0173816	0.0423237
	ENSG00000227591.1	RP1-28O10.1	ENSG00000265479.1	DTX2P1-UPK3BP1-PMS2P11	up	RP1-28O10.1 > DTX2P1-UPK3BP1-PMS2P11	0.0337681	0.0764751
	ENSG00000227591.1	RP1-28O10.1	ENSG00000232388.2	LINC00493	up	RP1-28O10.1 > LINC00493	0.0337681	0.0764751
	ENSG00000227591.1	RP1-28O10.1	ENSG00000226950.2	DANCR	up	RP1-28O10.1 > DANCR	0.0337681	0.0764751
	ENSG00000227619.1	RP11-492E3.2	ENSG00000126005.11	MMP24-AS1	up	RP11-492E3.2 > MMP24-AS1	0.0089786	0.0233064
	ENSG00000227619.1	RP11-492E3.2	ENSG00000234741.3	GAS5	up	RP11-492E3.2 > GAS5	0.00125774	0.00399693
	ENSG00000227619.1	RP11-492E3.2	ENSG00000177410.8	ZFAS1	up	RP11-492E3.2 > ZFAS1	0.00241644	0.00720435
	ENSG00000227640.2	SOX21-AS1	ENSG00000187621.10	TCL6	up	SOX21-AS1 > TCL6	5.2636e-05	0.00021737
	ENSG00000227640.2	SOX21-AS1	ENSG00000179818.9	PCBP1-AS1	up	SOX21-AS1 > PCBP1-AS1	0.000342184	0.001225
	ENSG00000227640.2	SOX21-AS1	ENSG00000224116.2	INHBA-AS1	up	SOX21-AS1 > INHBA-AS1	3.27593e-07	1.88681e-06
	ENSG00000227704.1	RP1-266L20.4	ENSG00000179818.9	PCBP1-AS1	up	RP1-266L20.4 > PCBP1-AS1	1.84511e-11	1.79293e-10
	ENSG00000227704.1	RP1-266L20.4	ENSG00000227398.3	KIF9-AS1	up	RP1-266L20.4 > KIF9-AS1	0.0089786	0.0233064
	ENSG00000227704.1	RP1-266L20.4	ENSG00000261879.1	RP11-333E1.1	up	RP1-266L20.4 > RP11-333E1.1	8.22979e-11	7.40107e-10
	ENSG00000227733.4	RP4-565E6.1	ENSG00000235314.1	LINC00957	up	RP4-565E6.1 > LINC00957	0.0173816	0.0423237
	ENSG00000227733.4	RP4-565E6.1	ENSG00000269973.1	RP11-95D17.1	up	RP4-565E6.1 > RP11-95D17.1	0.0173816	0.0423237
	ENSG00000227733.4	RP4-565E6.1	ENSG00000229891.1	Z83851.1	up	RP4-565E6.1 > Z83851.1	0.0337681	0.0764751
	ENSG00000227848.1	SUCLA2-AS1	ENSG00000231419.2	LINC00689	up	SUCLA2-AS1 > LINC00689	0.00391081	0.0112306
	ENSG00000227848.1	SUCLA2-AS1	ENSG00000215483.4	LINC00598	up	SUCLA2-AS1 > LINC00598	0.0149783	0.0372405
	ENSG00000227848.1	SUCLA2-AS1	ENSG00000232909.1	RP3-510O8.4	up	SUCLA2-AS1 > RP3-510O8.4	0.0427609	0.0946675
	ENSG00000227908.3	CTD-2031P19.3	ENSG00000179818.9	PCBP1-AS1	up	CTD-2031P19.3 > PCBP1-AS1	0.00788054	0.0210495
	ENSG00000227908.3	CTD-2031P19.3	ENSG00000261879.1	RP11-333E1.1	up	CTD-2031P19.3 > RP11-333E1.1	0.00441236	0.0125007
	ENSG00000227908.3	CTD-2031P19.3	ENSG00000179743.2	RP11-169K16.9	up	CTD-2031P19.3 > RP11-169K16.9	0.000342184	0.001225
	ENSG00000227959.1	RP11-276H7.2	ENSG00000226950.2	DANCR	up	RP11-276H7.2 > DANCR	0.0173816	0.0423237
	ENSG00000227959.1	RP11-276H7.2	ENSG00000235453.3	TOPORS-AS1	up	RP11-276H7.2 > TOPORS-AS1	0.0089786	0.0233064
	ENSG00000227959.1	RP11-276H7.2	ENSG00000263753.2	LINC00667	up	RP11-276H7.2 > LINC00667	0.00236986	0.00716319
	ENSG00000228013.1	RP11-350G8.5	ENSG00000187621.10	TCL6	up	RP11-350G8.5 > TCL6	0.00675794	0.0183221
	ENSG00000228013.1	RP11-350G8.5	ENSG00000231419.2	LINC00689	up	RP11-350G8.5 > LINC00689	0.0193174	0.0464862
	ENSG00000228013.1	RP11-350G8.5	ENSG00000260630.2	SNAI3-AS1	up	RP11-350G8.5 > SNAI3-AS1	0.0193174	0.0464862
	ENSG00000228021.3	RP11-383C5.3	ENSG00000257859.1	RP11-266E14.1	up	RP11-383C5.3 > RP11-266E14.1	0.0450823	0.0987175
	ENSG00000228021.3	RP11-383C5.3	ENSG00000204623.4	ZNRD1-AS1	up	RP11-383C5.3 > ZNRD1-AS1	0.0441697	0.0969358
	ENSG00000228021.3	RP11-383C5.3	ENSG00000213373.3	LINC00671	up	RP11-383C5.3 > LINC00671	0.0427609	0.0946675
	ENSG00000228037.1	RP3-395M20.9	ENSG00000227372.6	TP73-AS1	up	RP3-395M20.9 > TP73-AS1	0.0337681	0.0764751
	ENSG00000228037.1	RP3-395M20.9	ENSG00000273311.1	DGCR11	up	RP3-395M20.9 > DGCR11	0.0173816	0.0423237
	ENSG00000228037.1	RP3-395M20.9	ENSG00000196295.7	AC005154.6	up	RP3-395M20.9 > AC005154.6	0.0337681	0.0764751
	ENSG00000228106.1	RP11-452F19.3	ENSG00000126005.11	MMP24-AS1	up	RP11-452F19.3 > MMP24-AS1	3.99896e-07	2.27348e-06
	ENSG00000228106.1	RP11-452F19.3	ENSG00000234741.3	GAS5	up	RP11-452F19.3 > GAS5	0.000655666	0.00221787
	ENSG00000228106.1	RP11-452F19.3	ENSG00000254635.1	WAC-AS1	up	RP11-452F19.3 > WAC-AS1	0.00731528	0.0197165
	ENSG00000228109.1	MFI2-AS1	ENSG00000267575.2	CTC-459F4.3	up	MFI2-AS1 > CTC-459F4.3	0.0173816	0.0423237
	ENSG00000228109.1	MFI2-AS1	ENSG00000237438.2	CECR7	up	MFI2-AS1 > CECR7	6.03093e-06	2.89863e-05
	ENSG00000228109.1	MFI2-AS1	ENSG00000246526.2	RP11-539L10.2	up	MFI2-AS1 > RP11-539L10.2	0.0337681	0.0764751
	ENSG00000228201.1	AL022341.3	ENSG00000253352.4	TUG1	up	AL022341.3 > TUG1	0.0089786	0.0233064
	ENSG00000228201.1	AL022341.3	ENSG00000233137.2	RP11-220I1.1	up	AL022341.3 > RP11-220I1.1	0.00465204	0.0129583
	ENSG00000228201.1	AL022341.3	ENSG00000242861.1	RP11-285F7.2	up	AL022341.3 > RP11-285F7.2	0.0258135	0.0604919
	ENSG00000228203.2	RNF144A-AS1	ENSG00000179818.9	PCBP1-AS1	up	RNF144A-AS1 > PCBP1-AS1	7.18228e-08	4.5403e-07
	ENSG00000228203.2	RNF144A-AS1	ENSG00000261879.1	RP11-333E1.1	up	RNF144A-AS1 > RP11-333E1.1	2.34091e-07	1.37133e-06
	ENSG00000228203.2	RNF144A-AS1	ENSG00000179743.2	RP11-169K16.9	up	RNF144A-AS1 > RP11-169K16.9	0.0089786	0.0233064
	ENSG00000228223.1	HCG11	ENSG00000244968.2	LIFR-AS1	down	HCG11 < LIFR-AS1	0.0337681	0.0764751
	ENSG00000228223.1	HCG11	ENSG00000233593.2	RP4-665J23.1	down	HCG11 < RP4-665J23.1	0.0337681	0.0764751
	ENSG00000228223.1	HCG11	ENSG00000235927.2	NEXN-AS1	down	HCG11 < NEXN-AS1	0.0337681	0.0764751
	ENSG00000228265.1	RP5-1125A11.1	ENSG00000245532.4	NEAT1	up	RP5-1125A11.1 > NEAT1	0.0337681	0.0764751
	ENSG00000228265.1	RP5-1125A11.1	ENSG00000245556.2	CTD-2037K23.2	up	RP5-1125A11.1 > CTD-2037K23.2	7.32514e-07	4.01448e-06
	ENSG00000228265.1	RP5-1125A11.1	ENSG00000224376.1	AC017104.6	up	RP5-1125A11.1 > AC017104.6	2.2524e-08	1.51025e-07
	ENSG00000228288.2	PCAT6	ENSG00000126005.11	MMP24-AS1	up	PCAT6 > MMP24-AS1	0.00241644	0.00720435	prostate cancer
	ENSG00000228288.2	PCAT6	ENSG00000225733.1	FGD5-AS1	up	PCAT6 > FGD5-AS1	0.000655666	0.00221787
	ENSG00000228288.2	PCAT6	ENSG00000234741.3	GAS5	up	PCAT6 > GAS5	0.00465204	0.0129583
	ENSG00000228389.1	AC068039.4	ENSG00000237975.2	FLG-AS1	down	AC068039.4 < FLG-AS1	0.0446144	0.0977857
	ENSG00000228389.1	AC068039.4	ENSG00000233008.1	RP11-475O6.1	down	AC068039.4 < RP11-475O6.1	0.0435911	0.0960508
	ENSG00000228389.1	AC068039.4	ENSG00000260526.1	RP11-73K9.2	down	AC068039.4 < RP11-73K9.2	0.000339919	0.001225
	ENSG00000228401.3	RP11-251M1.1	ENSG00000259417.2	RP11-2E17.1	down	RP11-251M1.1 < RP11-2E17.1	0.000344418	0.00123116
	ENSG00000228401.3	RP11-251M1.1	ENSG00000257176.1	RP11-996F15.2	down	RP11-251M1.1 < RP11-996F15.2	0.0149849	0.0372405
	ENSG00000228401.3	RP11-251M1.1	ENSG00000223573.2	TINCR	down	RP11-251M1.1 < TINCR	0.00497059	0.0137472
	ENSG00000228444.2	RP11-173B14.4	ENSG00000267296.2	CEBPA-AS1	up	RP11-173B14.4 > CEBPA-AS1	0.000342184	0.001225
	ENSG00000228444.2	RP11-173B14.4	ENSG00000238164.2	RP3-395M20.8	up	RP11-173B14.4 > RP3-395M20.8	0.00236986	0.00716319
	ENSG00000228444.2	RP11-173B14.4	ENSG00000230289.1	RP11-334J6.6	up	RP11-173B14.4 > RP11-334J6.6	0.0335428	0.0764751
	ENSG00000228463.4	AP006222.2	ENSG00000245556.2	CTD-2037K23.2	up	AP006222.2 > CTD-2037K23.2	0.0337681	0.0764751
	ENSG00000228463.4	AP006222.2	ENSG00000267296.2	CEBPA-AS1	up	AP006222.2 > CEBPA-AS1	0.00465204	0.0129583
	ENSG00000228463.4	AP006222.2	ENSG00000236423.1	RP13-15E13.1	up	AP006222.2 > RP13-15E13.1	0.0149783	0.0372405
	ENSG00000228486.5	AC017099.3	ENSG00000270170.1	NCBP2-AS2	up	AC017099.3 > NCBP2-AS2	0.0337681	0.0764751
	ENSG00000228486.5	AC017099.3	ENSG00000228106.1	RP11-452F19.3	up	AC017099.3 > RP11-452F19.3	0.0173816	0.0423237
	ENSG00000228486.5	AC017099.3	ENSG00000265479.1	DTX2P1-UPK3BP1-PMS2P11	up	AC017099.3 > DTX2P1-UPK3BP1-PMS2P11	0.00465204	0.0129583
	ENSG00000228495.1	LINC01013	ENSG00000261879.1	RP11-333E1.1	up	LINC01013 > RP11-333E1.1	0.0193174	0.0464862
	ENSG00000228495.1	LINC01013	ENSG00000270607.1	RP11-359E10.1	up	LINC01013 > RP11-359E10.1	0.0272161	0.0633815
	ENSG00000228495.1	LINC01013	ENSG00000232909.1	RP3-510O8.4	up	LINC01013 > RP3-510O8.4	0.0262449	0.0612728
	ENSG00000228506.1	RP11-98I9.4	ENSG00000205837.3	LINC00487	down	RP11-98I9.4 < LINC00487	0.0173816	0.0423237
	ENSG00000228506.1	RP11-98I9.4	ENSG00000233008.1	RP11-475O6.1	down	RP11-98I9.4 < RP11-475O6.1	0.0435911	0.0960508
	ENSG00000228506.1	RP11-98I9.4	ENSG00000236526.1	RP4-742J24.2	down	RP11-98I9.4 < RP4-742J24.2	0.00788054	0.0210495
	ENSG00000228624.3	RP3-399L15.3	ENSG00000179818.9	PCBP1-AS1	up	RP3-399L15.3 > PCBP1-AS1	0.00381376	0.0110043
	ENSG00000228624.3	RP3-399L15.3	ENSG00000223891.1	OSER1-AS1	up	RP3-399L15.3 > OSER1-AS1	0.00278156	0.00820339
	ENSG00000228624.3	RP3-399L15.3	ENSG00000270015.1	RP11-540B6.6	up	RP3-399L15.3 > RP11-540B6.6	0.000342184	0.001225
	ENSG00000228649.4	AC005682.5	ENSG00000248441.2	CTD-2536I1.1	down	AC005682.5 < CTD-2536I1.1	0.0089786	0.0233064
	ENSG00000228649.4	AC005682.5	ENSG00000237975.2	FLG-AS1	down	AC005682.5 < FLG-AS1	0.0173816	0.0423237
	ENSG00000228649.4	AC005682.5	ENSG00000233967.2	RP11-250B2.3	down	AC005682.5 < RP11-250B2.3	0.000189065	0.000708767
	ENSG00000228741.2	RP11-309I15.1	ENSG00000265479.1	DTX2P1-UPK3BP1-PMS2P11	up	RP11-309I15.1 > DTX2P1-UPK3BP1-PMS2P11	0.0089786	0.0233064
	ENSG00000228741.2	RP11-309I15.1	ENSG00000235106.4	LINC00094	up	RP11-309I15.1 > LINC00094	0.0337681	0.0764751
	ENSG00000228741.2	RP11-309I15.1	ENSG00000226950.2	DANCR	up	RP11-309I15.1 > DANCR	0.0173816	0.0423237
	ENSG00000228742.5	RP5-884M6.1	ENSG00000245556.2	CTD-2037K23.2	up	RP5-884M6.1 > CTD-2037K23.2	0.00241644	0.00720435
	ENSG00000228742.5	RP5-884M6.1	ENSG00000224376.1	AC017104.6	up	RP5-884M6.1 > AC017104.6	0.00241644	0.00720435
	ENSG00000228742.5	RP5-884M6.1	ENSG00000242861.1	RP11-285F7.2	up	RP5-884M6.1 > RP11-285F7.2	0.00465204	0.0129583
	ENSG00000228748.2	RP13-39P12.3	ENSG00000237438.2	CECR7	up	RP13-39P12.3 > CECR7	0.0337681	0.0764751
	ENSG00000228748.2	RP13-39P12.3	ENSG00000224945.1	RP11-82L18.2	up	RP13-39P12.3 > RP11-82L18.2	0.0173816	0.0423237
	ENSG00000228748.2	RP13-39P12.3	ENSG00000227372.6	TP73-AS1	up	RP13-39P12.3 > TP73-AS1	0.0337681	0.0764751
	ENSG00000228784.3	LINC00954	ENSG00000270607.1	RP11-359E10.1	up	LINC00954 > RP11-359E10.1	0.00441236	0.0125007
	ENSG00000228784.3	LINC00954	ENSG00000268006.1	PTOV1-AS1	up	LINC00954 > PTOV1-AS1	0.0435911	0.0960508
	ENSG00000228784.3	LINC00954	ENSG00000250802.2	ZBED3-AS1	up	LINC00954 > ZBED3-AS1	2.15138e-06	1.10589e-05
	ENSG00000228794.4	RP11-206L10.11	ENSG00000270081.1	RP5-935K16.1	up	RP11-206L10.11 > RP5-935K16.1	0.0193174	0.0464862
	ENSG00000228794.4	RP11-206L10.11	ENSG00000223478.1	RP11-545E17.3	up	RP11-206L10.11 > RP11-545E17.3	0.000783208	0.0026118
	ENSG00000228794.4	RP11-206L10.11	ENSG00000265688.1	MAFG-AS1	up	RP11-206L10.11 > MAFG-AS1	0.0193174	0.0464862
	ENSG00000228839.1	RP3-400N23.6	ENSG00000223764.2	RP11-54O7.3	up	RP3-400N23.6 > RP11-54O7.3	0.0427609	0.0946675
	ENSG00000228839.1	RP3-400N23.6	ENSG00000221817.5	RP11-137L10.6	up	RP3-400N23.6 > RP11-137L10.6	0.0258135	0.0604919
	ENSG00000228839.1	RP3-400N23.6	ENSG00000226688.2	ENTPD1-AS1	up	RP3-400N23.6 > ENTPD1-AS1	0.000357365	0.00126759
	ENSG00000228857.2	AC104653.1	ENSG00000226091.3	LINC00937	up	AC104653.1 > LINC00937	0.0193174	0.0464862
	ENSG00000228857.2	AC104653.1	ENSG00000240288.3	GHRLOS	up	AC104653.1 > GHRLOS	0.0427609	0.0946675
	ENSG00000228857.2	AC104653.1	ENSG00000224281.4	SLC25A5-AS1	up	AC104653.1 > SLC25A5-AS1	0.0193174	0.0464862
	ENSG00000228878.3	AC007551.3	ENSG00000238045.5	AC009133.14	up	AC007551.3 > AC009133.14	0.0337681	0.0764751
	ENSG00000228878.3	AC007551.3	ENSG00000269973.1	RP11-95D17.1	up	AC007551.3 > RP11-95D17.1	0.0435911	0.0960508
	ENSG00000228878.3	AC007551.3	ENSG00000196295.7	AC005154.6	up	AC007551.3 > AC005154.6	0.0089786	0.0233064
	ENSG00000228889.2	UBAC2-AS1	ENSG00000179818.9	PCBP1-AS1	up	UBAC2-AS1 > PCBP1-AS1	5.2636e-05	0.00021737
	ENSG00000228889.2	UBAC2-AS1	ENSG00000261879.1	RP11-333E1.1	up	UBAC2-AS1 > RP11-333E1.1	0.00465204	0.0129583
	ENSG00000228889.2	UBAC2-AS1	ENSG00000257433.1	RP1-197B17.3	up	UBAC2-AS1 > RP1-197B17.3	8.9059e-05	0.000356006
	ENSG00000229043.2	AC091729.9	ENSG00000269973.1	RP11-95D17.1	up	AC091729.9 > RP11-95D17.1	0.00241644	0.00720435
	ENSG00000229043.2	AC091729.9	ENSG00000179743.2	RP11-169K16.9	up	AC091729.9 > RP11-169K16.9	1.90965e-05	8.52422e-05
	ENSG00000229043.2	AC091729.9	ENSG00000228794.4	RP11-206L10.11	up	AC091729.9 > RP11-206L10.11	5.45859e-09	3.96168e-08
	ENSG00000229056.2	AC020571.3	ENSG00000248008.2	DYNLL1-AS1	up	AC020571.3 > DYNLL1-AS1	0.0427609	0.0946675
	ENSG00000229056.2	AC020571.3	ENSG00000270015.1	RP11-540B6.6	up	AC020571.3 > RP11-540B6.6	0.0441697	0.0969358
	ENSG00000229056.2	AC020571.3	ENSG00000261795.1	RP11-90P13.1	up	AC020571.3 > RP11-90P13.1	0.00391081	0.0112306
	ENSG00000229152.1	ANKRD10-IT1	ENSG00000232388.2	LINC00493	up	ANKRD10-IT1 > LINC00493	0.0142296	0.0356097
	ENSG00000229152.1	ANKRD10-IT1	ENSG00000253352.4	TUG1	up	ANKRD10-IT1 > TUG1	0.00717487	0.0193881
	ENSG00000229153.1	EPHA1-AS1	ENSG00000223711.1	AC091633.3	down	EPHA1-AS1 < AC091633.3	0.0427609	0.0946675
	ENSG00000229153.1	EPHA1-AS1	ENSG00000264705.1	RP11-674P19.2	down	EPHA1-AS1 < RP11-674P19.2	0.000783208	0.0026118
	ENSG00000229153.1	EPHA1-AS1	ENSG00000231242.1	RP11-87H9.3	down	EPHA1-AS1 < RP11-87H9.3	0.0370704	0.0833586
	ENSG00000229196.3	RP11-775D22.2	ENSG00000126005.11	MMP24-AS1	up	RP11-775D22.2 > MMP24-AS1	0.0337681	0.0764751
	ENSG00000229196.3	RP11-775D22.2	ENSG00000225733.1	FGD5-AS1	up	RP11-775D22.2 > FGD5-AS1	0.0337681	0.0764751
	ENSG00000229196.3	RP11-775D22.2	ENSG00000234741.3	GAS5	up	RP11-775D22.2 > GAS5	0.00465204	0.0129583
	ENSG00000229214.1	LINC00242	ENSG00000235954.2	TTC28-AS1	up	LINC00242 > TTC28-AS1	0.0131447	0.0333156
	ENSG00000229214.1	LINC00242	ENSG00000273356.1	RP11-804H8.6	up	LINC00242 > RP11-804H8.6	5.87103e-05	0.00024098
	ENSG00000229214.1	LINC00242	ENSG00000214870.4	AC004540.5	up	LINC00242 > AC004540.5	0.000182848	0.00068846
	ENSG00000229227.4	RP11-38L15.2	ENSG00000260992.1	DOCK9-AS2	up	RP11-38L15.2 > DOCK9-AS2	0.0427609	0.0946675
	ENSG00000229227.4	RP11-38L15.2	ENSG00000247317.3	RP11-273G15.2	up	RP11-38L15.2 > RP11-273G15.2	0.000783208	0.0026118
	ENSG00000229227.4	RP11-38L15.2	ENSG00000226920.1	RP5-1068B5.3	up	RP11-38L15.2 > RP5-1068B5.3	0.00175252	0.00542165
	ENSG00000229228.1	LINC00582	ENSG00000234741.3	GAS5	up	LINC00582 > GAS5	0.0337681	0.0764751
	ENSG00000229228.1	LINC00582	ENSG00000177410.8	ZFAS1	up	LINC00582 > ZFAS1	0.0173816	0.0423237
	ENSG00000229228.1	LINC00582	ENSG00000253352.4	TUG1	up	LINC00582 > TUG1	0.00241644	0.00720435
	ENSG00000229481.1	CTD-2554C21.3	ENSG00000230289.1	RP11-334J6.6	up	CTD-2554C21.3 > RP11-334J6.6	0.00890219	0.0233064
	ENSG00000229481.1	CTD-2554C21.3	ENSG00000260651.1	AF213884.2	up	CTD-2554C21.3 > AF213884.2	0.0337681	0.0764751
	ENSG00000229481.1	CTD-2554C21.3	ENSG00000223745.3	RP4-717I23.3	up	CTD-2554C21.3 > RP4-717I23.3	0.0337681	0.0764751
	ENSG00000229498.1	AC105053.3	ENSG00000269938.1	RP11-214K3.20	down	AC105053.3 < RP11-214K3.20	0.000716979	0.00240695
	ENSG00000229498.1	AC105053.3	ENSG00000258867.1	RP11-300J18.3	down	AC105053.3 < RP11-300J18.3	0.000511014	0.00177787
	ENSG00000229498.1	AC105053.3	ENSG00000244968.2	LIFR-AS1	down	AC105053.3 < LIFR-AS1	7.22601e-06	3.44239e-05
	ENSG00000229589.1	ACVR2B-AS1	ENSG00000179743.2	RP11-169K16.9	up	ACVR2B-AS1 > RP11-169K16.9	0.00126624	0.00401135
	ENSG00000229589.1	ACVR2B-AS1	ENSG00000268061.1	NAPA-AS1	up	ACVR2B-AS1 > NAPA-AS1	0.0173816	0.0423237
	ENSG00000229589.1	ACVR2B-AS1	ENSG00000228794.4	RP11-206L10.11	up	ACVR2B-AS1 > RP11-206L10.11	6.03093e-06	2.89863e-05
	ENSG00000229645.4	LINC00341	ENSG00000269958.1	RP11-73M18.8	down	LINC00341 < RP11-73M18.8	7.54257e-61	1.10926e-57
	ENSG00000229645.4	LINC00341	ENSG00000269044.1	CTC-429P9.3	down	LINC00341 < CTC-429P9.3	3.41799e-36	3.52995e-34
	ENSG00000229645.4	LINC00341	ENSG00000273033.1	RP11-67L2.2	down	LINC00341 < RP11-67L2.2	1.4238e-33	1.15493e-31
	ENSG00000229692.3	SOS1-IT1	ENSG00000258169.1	LINC00485	down	SOS1-IT1 < LINC00485	0.0133759	0.0338063
	ENSG00000229728.1	RP11-314N13.3	ENSG00000269352.1	AC018766.5	up	RP11-314N13.3 > AC018766.5	0.0089786	0.0233064
	ENSG00000229728.1	RP11-314N13.3	ENSG00000238045.5	AC009133.14	up	RP11-314N13.3 > AC009133.14	0.0337681	0.0764751
	ENSG00000229728.1	RP11-314N13.3	ENSG00000269973.1	RP11-95D17.1	up	RP11-314N13.3 > RP11-95D17.1	0.0140034	0.035182
	ENSG00000229891.1	Z83851.1	ENSG00000234741.3	GAS5	up	Z83851.1 > GAS5	0.0173816	0.0423237	sopharyngeal carcinoma
	ENSG00000229891.1	Z83851.1	ENSG00000177410.8	ZFAS1	up	Z83851.1 > ZFAS1	0.0173816	0.0423237
	ENSG00000229891.1	Z83851.1	ENSG00000253352.4	TUG1	up	Z83851.1 > TUG1	0.00241644	0.00720435
	ENSG00000229931.1	RP1-151F17.1	ENSG00000179818.9	PCBP1-AS1	up	RP1-151F17.1 > PCBP1-AS1	9.24009e-10	7.3666e-09
	ENSG00000229931.1	RP1-151F17.1	ENSG00000228794.4	RP11-206L10.11	up	RP1-151F17.1 > RP11-206L10.11	0.0173816	0.0423237
	ENSG00000229931.1	RP1-151F17.1	ENSG00000243055.1	GK-AS1	up	RP1-151F17.1 > GK-AS1	0.00858508	0.0227367
	ENSG00000229950.1	TFAP2A-AS1	ENSG00000237438.2	CECR7	up	TFAP2A-AS1 > CECR7	3.98978e-05	0.000168751
	ENSG00000229950.1	TFAP2A-AS1	ENSG00000228106.1	RP11-452F19.3	up	TFAP2A-AS1 > RP11-452F19.3	0.0435911	0.0960508
	ENSG00000229950.1	TFAP2A-AS1	ENSG00000265479.1	DTX2P1-UPK3BP1-PMS2P11	up	TFAP2A-AS1 > DTX2P1-UPK3BP1-PMS2P11	0.00465204	0.0129583
	ENSG00000229951.1	AC104695.3	ENSG00000250802.2	ZBED3-AS1	up	AC104695.3 > ZBED3-AS1	2.47252e-06	1.26165e-05
	ENSG00000229951.1	AC104695.3	ENSG00000225216.2	AC007362.3	up	AC104695.3 > AC007362.3	0.000201239	0.000750143
	ENSG00000229951.1	AC104695.3	ENSG00000246640.1	RP11-1094H24.4	up	AC104695.3 > RP11-1094H24.4	0.0173816	0.0423237
	ENSG00000229980.4	TOB1-AS1	ENSG00000253352.4	TUG1	up	TOB1-AS1 > TUG1	0.0337681	0.0764751
	ENSG00000229980.4	TOB1-AS1	ENSG00000233137.2	RP11-220I1.1	up	TOB1-AS1 > RP11-220I1.1	0.0089786	0.0233064
	ENSG00000229980.4	TOB1-AS1	ENSG00000264920.1	RP11-6N17.4	up	TOB1-AS1 > RP11-6N17.4	0.0173816	0.0423237
	ENSG00000230002.2	ALMS1-IT1	ENSG00000238164.2	RP3-395M20.8	up	ALMS1-IT1 > RP3-395M20.8	0.0337681	0.0764751
	ENSG00000230002.2	ALMS1-IT1	ENSG00000237438.2	CECR7	up	ALMS1-IT1 > CECR7	0.00465204	0.0129583
	ENSG00000230002.2	ALMS1-IT1	ENSG00000246526.2	RP11-539L10.2	up	ALMS1-IT1 > RP11-539L10.2	0.0173816	0.0423237
	ENSG00000230061.1	AP001065.2	ENSG00000237438.2	CECR7	up	AP001065.2 > CECR7	0.00314632	0.00920845	prostate cancer
	ENSG00000230061.1	AP001065.2	ENSG00000227372.6	TP73-AS1	up	AP001065.2 > TP73-AS1	0.000339919	0.001225
	ENSG00000230061.1	AP001065.2	ENSG00000235919.3	ASH1L-AS1	up	AP001065.2 > ASH1L-AS1	0.0149849	0.0372405
	ENSG00000230074.1	RP11-195F19.9	ENSG00000259436.1	CTC-378H22.2	up	RP11-195F19.9 > CTC-378H22.2	0.0251884	0.0591974
	ENSG00000230074.1	RP11-195F19.9	ENSG00000262468.1	RP11-95P2.1	up	RP11-195F19.9 > RP11-95P2.1	0.0193174	0.0464862
	ENSG00000230074.1	RP11-195F19.9	ENSG00000234608.3	MAPKAPK5-AS1	up	RP11-195F19.9 > MAPKAPK5-AS1	0.0337681	0.0764751
	ENSG00000230082.1	PRRT3-AS1	ENSG00000177410.8	ZFAS1	up	PRRT3-AS1 > ZFAS1	0.0173816	0.0423237
	ENSG00000230082.1	PRRT3-AS1	ENSG00000253352.4	TUG1	up	PRRT3-AS1 > TUG1	0.00465204	0.0129583
	ENSG00000230082.1	PRRT3-AS1	ENSG00000245532.4	NEAT1	up	PRRT3-AS1 > NEAT1	0.00788054	0.0210495
	ENSG00000230084.1	RP4-613B23.1	ENSG00000265479.1	DTX2P1-UPK3BP1-PMS2P11	up	RP4-613B23.1 > DTX2P1-UPK3BP1-PMS2P11	0.0173816	0.0423237
	ENSG00000230084.1	RP4-613B23.1	ENSG00000232388.2	LINC00493	up	RP4-613B23.1 > LINC00493	0.0173816	0.0423237
	ENSG00000230084.1	RP4-613B23.1	ENSG00000226950.2	DANCR	up	RP4-613B23.1 > DANCR	0.0173816	0.0423237
	ENSG00000230091.2	TMEM254-AS1	ENSG00000245556.2	CTD-2037K23.2	up	TMEM254-AS1 > CTD-2037K23.2	0.0337681	0.0764751
	ENSG00000230091.2	TMEM254-AS1	ENSG00000267296.2	CEBPA-AS1	up	TMEM254-AS1 > CEBPA-AS1	0.00465204	0.0129583
	ENSG00000230091.2	TMEM254-AS1	ENSG00000238164.2	RP3-395M20.8	up	TMEM254-AS1 > RP3-395M20.8	0.00465204	0.0129583
	ENSG00000230102.3	RP11-407B7.1	ENSG00000180422.3	LINC00304	up	RP11-407B7.1 > LINC00304	4.58691e-05	0.000192518
	ENSG00000230102.3	RP11-407B7.1	ENSG00000185186.4	LINC00313	up	RP11-407B7.1 > LINC00313	0.00788054	0.0210495
	ENSG00000230102.3	RP11-407B7.1	ENSG00000225361.3	PPP1R26-AS1	up	RP11-407B7.1 > PPP1R26-AS1	9.33613e-05	0.000370388
	ENSG00000230124.2	RP5-1180C10.2	ENSG00000238164.2	RP3-395M20.8	up	RP5-1180C10.2 > RP3-395M20.8	0.0337681	0.0764751
	ENSG00000230124.2	RP5-1180C10.2	ENSG00000267575.2	CTC-459F4.3	up	RP5-1180C10.2 > CTC-459F4.3	0.0337681	0.0764751
	ENSG00000230124.2	RP5-1180C10.2	ENSG00000237438.2	CECR7	up	RP5-1180C10.2 > CECR7	1.45855e-05	6.59876e-05
	ENSG00000230148.4	HOXB-AS1	ENSG00000230289.1	RP11-334J6.6	up	HOXB-AS1 > RP11-334J6.6	0.0337681	0.0764751
	ENSG00000230148.4	HOXB-AS1	ENSG00000260651.1	AF213884.2	up	HOXB-AS1 > AF213884.2	0.0337681	0.0764751
	ENSG00000230148.4	HOXB-AS1	ENSG00000267575.2	CTC-459F4.3	up	HOXB-AS1 > CTC-459F4.3	0.0173816	0.0423237
	ENSG00000230262.2	MIRLET7DHG	ENSG00000255517.2	CTD-3074O7.5	up	MIRLET7DHG > CTD-3074O7.5	0.0427609	0.0946675
	ENSG00000230262.2	MIRLET7DHG	ENSG00000268061.1	NAPA-AS1	up	MIRLET7DHG > NAPA-AS1	0.0193174	0.0464862
	ENSG00000230262.2	MIRLET7DHG	ENSG00000260992.1	DOCK9-AS2	up	MIRLET7DHG > DOCK9-AS2	0.0427609	0.0946675
	ENSG00000230289.1	RP11-334J6.6	ENSG00000126005.11	MMP24-AS1	up	RP11-334J6.6 > MMP24-AS1	0.0089786	0.0233064
	ENSG00000230289.1	RP11-334J6.6	ENSG00000234741.3	GAS5	up	RP11-334J6.6 > GAS5	0.00241644	0.00720435
	ENSG00000230289.1	RP11-334J6.6	ENSG00000177410.8	ZFAS1	up	RP11-334J6.6 > ZFAS1	0.00241644	0.00720435
	ENSG00000230333.2	AC004538.3	ENSG00000235954.2	TTC28-AS1	up	AC004538.3 > TTC28-AS1	0.00125774	0.00399693
	ENSG00000230333.2	AC004538.3	ENSG00000273356.1	RP11-804H8.6	up	AC004538.3 > RP11-804H8.6	0.00788054	0.0210495
	ENSG00000230333.2	AC004538.3	ENSG00000214870.4	AC004540.5	up	AC004538.3 > AC004540.5	0.000877327	0.00290155
	ENSG00000230366.5	DSCR9	ENSG00000234741.3	GAS5	up	DSCR9 > GAS5	0.0337681	0.0764751
	ENSG00000230366.5	DSCR9	ENSG00000177410.8	ZFAS1	up	DSCR9 > ZFAS1	0.0173816	0.0423237
	ENSG00000230366.5	DSCR9	ENSG00000253352.4	TUG1	up	DSCR9 > TUG1	0.00241644	0.00720435
	ENSG00000230454.1	U73166.2	ENSG00000177410.8	ZFAS1	up	U73166.2 > ZFAS1	0.0337681	0.0764751
	ENSG00000230454.1	U73166.2	ENSG00000253352.4	TUG1	up	U73166.2 > TUG1	0.0140034	0.035182
	ENSG00000230454.1	U73166.2	ENSG00000233137.2	RP11-220I1.1	up	U73166.2 > RP11-220I1.1	0.0140034	0.035182
	ENSG00000230461.4	PROX1-AS1	ENSG00000226031.1	FGF13-AS1	up	PROX1-AS1 > FGF13-AS1	0.00441236	0.0125007
	ENSG00000230461.4	PROX1-AS1	ENSG00000249816.2	LINC00964	up	PROX1-AS1 > LINC00964	0.00991827	0.0256052
	ENSG00000230461.4	PROX1-AS1	ENSG00000227908.3	CTD-2031P19.3	up	PROX1-AS1 > CTD-2031P19.3	0.00175252	0.00542165
	ENSG00000230487.3	PSMG3-AS1	ENSG00000245556.2	CTD-2037K23.2	up	PSMG3-AS1 > CTD-2037K23.2	0.00278156	0.00820339
	ENSG00000230487.3	PSMG3-AS1	ENSG00000267296.2	CEBPA-AS1	up	PSMG3-AS1 > CEBPA-AS1	4.35213e-08	2.81969e-07
	ENSG00000230487.3	PSMG3-AS1	ENSG00000260260.1	RP11-304L19.5	up	PSMG3-AS1 > RP11-304L19.5	0.0133759	0.0338063
	ENSG00000230513.1	THAP7-AS1	ENSG00000174403.11	C20orf166-AS1	up	THAP7-AS1 > C20orf166-AS1	0.0173816	0.0423237
	ENSG00000230513.1	THAP7-AS1	ENSG00000227398.3	KIF9-AS1	up	THAP7-AS1 > KIF9-AS1	0.0173816	0.0423237
	ENSG00000230513.1	THAP7-AS1	ENSG00000263753.2	LINC00667	up	THAP7-AS1 > LINC00667	0.00125774	0.00399693
	ENSG00000230530.1	LIMD1-AS1	ENSG00000177410.8	ZFAS1	up	LIMD1-AS1 > ZFAS1	0.0337681	0.0764751
	ENSG00000230530.1	LIMD1-AS1	ENSG00000253352.4	TUG1	up	LIMD1-AS1 > TUG1	0.00241644	0.00720435
	ENSG00000230530.1	LIMD1-AS1	ENSG00000233137.2	RP11-220I1.1	up	LIMD1-AS1 > RP11-220I1.1	0.00465204	0.0129583
	ENSG00000230587.1	AC093609.1	ENSG00000270170.1	NCBP2-AS2	up	AC093609.1 > NCBP2-AS2	0.0337681	0.0764751
	ENSG00000230587.1	AC093609.1	ENSG00000265479.1	DTX2P1-UPK3BP1-PMS2P11	up	AC093609.1 > DTX2P1-UPK3BP1-PMS2P11	0.00465204	0.0129583
	ENSG00000230587.1	AC093609.1	ENSG00000232388.2	LINC00493	up	AC093609.1 > LINC00493	0.0173816	0.0423237
	ENSG00000230590.3	FTX	ENSG00000258274.1	RP11-887P2.5	down	FTX < RP11-887P2.5	0.0337681	0.0764751	colorectal cancer
	ENSG00000230590.3	FTX	ENSG00000261019.1	RP11-111K18.2	down	FTX < RP11-111K18.2	0.0337681	0.0764751
	ENSG00000230590.3	FTX	ENSG00000259070.1	LINC00639	down	FTX < LINC00639	0.00125774	0.00399693
	ENSG00000230606.6	AC159540.1	ENSG00000254635.1	WAC-AS1	up	AC159540.1 > WAC-AS1	0.0140034	0.035182
	ENSG00000230606.6	AC159540.1	ENSG00000233137.2	RP11-220I1.1	up	AC159540.1 > RP11-220I1.1	0.0173816	0.0423237
	ENSG00000230606.6	AC159540.1	ENSG00000236943.2	RP11-640M9.1	up	AC159540.1 > RP11-640M9.1	0.0086145	0.0227641
	ENSG00000230630.1	DNM3OS	ENSG00000259915.1	RP11-410E4.1	down	DNM3OS < RP11-410E4.1	0.0173816	0.0423237	epithelial ovarian cancer
	ENSG00000230630.1	DNM3OS	ENSG00000260464.1	RP4-561L24.3	down	DNM3OS < RP4-561L24.3	0.00465204	0.0129583
	ENSG00000230630.1	DNM3OS	ENSG00000237975.2	FLG-AS1	down	DNM3OS < FLG-AS1	0.000655666	0.00221787
	ENSG00000230699.2	RP11-54O7.1	ENSG00000265479.1	DTX2P1-UPK3BP1-PMS2P11	up	RP11-54O7.1 > DTX2P1-UPK3BP1-PMS2P11	0.0173816	0.0423237
	ENSG00000230699.2	RP11-54O7.1	ENSG00000226950.2	DANCR	up	RP11-54O7.1 > DANCR	0.0337681	0.0764751
	ENSG00000230699.2	RP11-54O7.1	ENSG00000235453.3	TOPORS-AS1	up	RP11-54O7.1 > TOPORS-AS1	0.0089786	0.0233064
	ENSG00000230724.5	LINC01001	ENSG00000250303.2	RP11-356J5.12	up	LINC01001 > RP11-356J5.12	0.00175252	0.00542165
	ENSG00000230724.5	LINC01001	ENSG00000235314.1	LINC00957	up	LINC01001 > LINC00957	0.0193174	0.0464862
	ENSG00000230724.5	LINC01001	ENSG00000256508.2	RP11-554A11.6	up	LINC01001 > RP11-554A11.6	0.00870346	0.0228952
	ENSG00000230736.2	RP1-149A16.3	ENSG00000253352.4	TUG1	up	RP1-149A16.3 > TUG1	0.0089786	0.0233064
	ENSG00000230736.2	RP1-149A16.3	ENSG00000233137.2	RP11-220I1.1	up	RP1-149A16.3 > RP11-220I1.1	0.0089786	0.0233064
	ENSG00000230736.2	RP1-149A16.3	ENSG00000260260.1	RP11-304L19.5	up	RP1-149A16.3 > RP11-304L19.5	0.0173816	0.0423237
	ENSG00000230844.2	ZNF674-AS1	ENSG00000228794.4	RP11-206L10.11	up	ZNF674-AS1 > RP11-206L10.11	0.0084106	0.0223405
	ENSG00000230844.2	ZNF674-AS1	ENSG00000245904.2	RP11-796E2.4	up	ZNF674-AS1 > RP11-796E2.4	0.0258135	0.0604919
	ENSG00000230844.2	ZNF674-AS1	ENSG00000245060.2	LINC00847	up	ZNF674-AS1 > LINC00847	0.0133759	0.0338063
	ENSG00000230850.3	RP11-782C8.1	ENSG00000238164.2	RP3-395M20.8	up	RP11-782C8.1 > RP3-395M20.8	0.00241644	0.00720435
	ENSG00000230850.3	RP11-782C8.1	ENSG00000267575.2	CTC-459F4.3	up	RP11-782C8.1 > CTC-459F4.3	0.0337681	0.0764751
	ENSG00000230850.3	RP11-782C8.1	ENSG00000237438.2	CECR7	up	RP11-782C8.1 > CECR7	2.05216e-05	9.12758e-05
	ENSG00000230896.1	RP11-767N6.7	ENSG00000242861.1	RP11-285F7.2	up	RP11-767N6.7 > RP11-285F7.2	0.00241644	0.00720435
	ENSG00000230896.1	RP11-767N6.7	ENSG00000267296.2	CEBPA-AS1	up	RP11-767N6.7 > CEBPA-AS1	9.7536e-06	4.5539e-05
	ENSG00000230896.1	RP11-767N6.7	ENSG00000223745.3	RP4-717I23.3	up	RP11-767N6.7 > RP4-717I23.3	0.00131085	0.00414781
	ENSG00000230910.2	RP3-525N10.2	ENSG00000258169.1	LINC00485	down	RP3-525N10.2 < LINC00485	0.0337681	0.0764751
	ENSG00000230910.2	RP3-525N10.2	ENSG00000233593.2	RP4-665J23.1	down	RP3-525N10.2 < RP4-665J23.1	9.33613e-05	0.000370388
	ENSG00000230910.2	RP3-525N10.2	ENSG00000235927.2	NEXN-AS1	down	RP3-525N10.2 < NEXN-AS1	0.0140034	0.035182
	ENSG00000230939.1	RP11-314C16.1	ENSG00000246640.1	RP11-1094H24.4	up	RP11-314C16.1 > RP11-1094H24.4	0.0370704	0.0833586
	ENSG00000230939.1	RP11-314C16.1	ENSG00000226091.3	LINC00937	up	RP11-314C16.1 > LINC00937	0.0427609	0.0946675
	ENSG00000230939.1	RP11-314C16.1	ENSG00000240288.3	GHRLOS	up	RP11-314C16.1 > GHRLOS	0.00788054	0.0210495
	ENSG00000231010.1	RP6-109B7.2	ENSG00000263753.2	LINC00667	up	RP6-109B7.2 > LINC00667	0.00788054	0.0210495
	ENSG00000231010.1	RP6-109B7.2	ENSG00000259943.1	RP1-39G22.7	up	RP6-109B7.2 > RP1-39G22.7	0.00788054	0.0210495
	ENSG00000231010.1	RP6-109B7.2	ENSG00000228794.4	RP11-206L10.11	up	RP6-109B7.2 > RP11-206L10.11	0.000236658	0.000874775
	ENSG00000231028.4	LINC00271	ENSG00000231013.1	AC013275.2	down	LINC00271 < AC013275.2	8.32557e-05	0.000333945
	ENSG00000231028.4	LINC00271	ENSG00000235527.2	RP5-1073O3.7	down	LINC00271 < RP5-1073O3.7	0.000194277	0.000726585
	ENSG00000231028.4	LINC00271	ENSG00000242622.1	RP11-18H7.1	down	LINC00271 < RP11-18H7.1	0.00851496	0.0225711
	ENSG00000231064.1	RP11-263K19.4	ENSG00000228794.4	RP11-206L10.11	up	RP11-263K19.4 > RP11-206L10.11	0.0337681	0.0764751
	ENSG00000231064.1	RP11-263K19.4	ENSGR0000226179.1	LINC00685	up	RP11-263K19.4 > LINC00685	0.0337681	0.0764751
	ENSG00000231064.1	RP11-263K19.4	ENSG00000267454.1	ZNF582-AS1	up	RP11-263K19.4 > ZNF582-AS1	0.036606	0.0824739
	ENSG00000231074.4	HCG18	ENSG00000224376.1	AC017104.6	up	HCG18 > AC017104.6	0.000349057	0.00124416
	ENSG00000231074.4	HCG18	ENSG00000230289.1	RP11-334J6.6	up	HCG18 > RP11-334J6.6	0.00675794	0.0183221
	ENSG00000231074.4	HCG18	ENSG00000267575.2	CTC-459F4.3	up	HCG18 > CTC-459F4.3	0.0262449	0.0612728
	ENSG00000231119.2	RP4-569M23.2	ENSG00000259915.1	RP11-410E4.1	down	RP4-569M23.2 < RP11-410E4.1	0.00278156	0.00820339
	ENSG00000231119.2	RP4-569M23.2	ENSG00000248441.2	CTD-2536I1.1	down	RP4-569M23.2 < CTD-2536I1.1	3.22849e-05	0.000138192
	ENSG00000231119.2	RP4-569M23.2	ENSG00000237975.2	FLG-AS1	down	RP4-569M23.2 < FLG-AS1	0.000195284	0.00072947
	ENSG00000231154.1	MORF4L2-AS1	ENSG00000179818.9	PCBP1-AS1	up	MORF4L2-AS1 > PCBP1-AS1	2.45319e-07	1.43386e-06
	ENSG00000231154.1	MORF4L2-AS1	ENSG00000223891.1	OSER1-AS1	up	MORF4L2-AS1 > OSER1-AS1	0.0258135	0.0604919
	ENSG00000231154.1	MORF4L2-AS1	ENSG00000235954.2	TTC28-AS1	up	MORF4L2-AS1 > TTC28-AS1	1.81109e-07	1.07948e-06
	ENSG00000231172.2	AC007099.1	ENSG00000270081.1	RP5-935K16.1	up	AC007099.1 > RP5-935K16.1	0.0427609	0.0946675
	ENSG00000231172.2	AC007099.1	ENSG00000235106.4	LINC00094	up	AC007099.1 > LINC00094	0.0173816	0.0423237
	ENSG00000231172.2	AC007099.1	ENSG00000265688.1	MAFG-AS1	up	AC007099.1 > MAFG-AS1	0.0337681	0.0764751
	ENSG00000231187.2	RP11-38L15.3	ENSG00000205054.2	AC009236.1	up	RP11-38L15.3 > AC009236.1	0.0193174	0.0464862
	ENSG00000231187.2	RP11-38L15.3	ENSG00000234608.3	MAPKAPK5-AS1	up	RP11-38L15.3 > MAPKAPK5-AS1	0.0337681	0.0764751
	ENSG00000231187.2	RP11-38L15.3	ENSG00000177112.3	MRVI1-AS1	up	RP11-38L15.3 > MRVI1-AS1	0.0193174	0.0464862
	ENSG00000231249.1	ITPR1-AS1	ENSG00000237975.2	FLG-AS1	down	ITPR1-AS1 < FLG-AS1	0.0385879	0.0864388
	ENSG00000231249.1	ITPR1-AS1	ENSG00000233008.1	RP11-475O6.1	down	ITPR1-AS1 < RP11-475O6.1	0.00241644	0.00720435
	ENSG00000231249.1	ITPR1-AS1	ENSG00000236526.1	RP4-742J24.2	down	ITPR1-AS1 < RP4-742J24.2	0.00125774	0.00399693
	ENSG00000231312.2	AC007246.3	ENSG00000261019.1	RP11-111K18.2	down	AC007246.3 < RP11-111K18.2	0.00465204	0.0129583
	ENSG00000231312.2	AC007246.3	ENSG00000259070.1	LINC00639	down	AC007246.3 < LINC00639	0.000342184	0.001225
	ENSG00000231312.2	AC007246.3	ENSG00000249700.4	SRD5A3-AS1	down	AC007246.3 < SRD5A3-AS1	0.0140034	0.035182
	ENSG00000231327.1	AC016700.5	ENSG00000235954.2	TTC28-AS1	up	AC016700.5 > TTC28-AS1	0.0084106	0.0223405
	ENSG00000231327.1	AC016700.5	ENSG00000215256.3	DHRS4-AS1	up	AC016700.5 > DHRS4-AS1	0.0173816	0.0423237
	ENSG00000231327.1	AC016700.5	ENSG00000245060.2	LINC00847	up	AC016700.5 > LINC00847	0.0337681	0.0764751
	ENSG00000231365.1	RP11-418J17.1	ENSG00000179818.9	PCBP1-AS1	up	RP11-418J17.1 > PCBP1-AS1	5.64447e-09	4.08053e-08
	ENSG00000231365.1	RP11-418J17.1	ENSG00000261879.1	RP11-333E1.1	up	RP11-418J17.1 > RP11-333E1.1	0.00491196	0.0136103
	ENSG00000231365.1	RP11-418J17.1	ENSG00000243055.1	GK-AS1	up	RP11-418J17.1 > GK-AS1	0.0173816	0.0423237
	ENSG00000231419.2	LINC00689	ENSG00000179818.9	PCBP1-AS1	up	LINC00689 > PCBP1-AS1	2.05127e-08	1.3918e-07
	ENSG00000231419.2	LINC00689	ENSG00000235954.2	TTC28-AS1	up	LINC00689 > TTC28-AS1	7.32514e-07	4.01448e-06
	ENSG00000231419.2	LINC00689	ENSG00000215256.3	DHRS4-AS1	up	LINC00689 > DHRS4-AS1	0.0089786	0.0233064
	ENSG00000231459.1	LINC00032	ENSG00000226091.3	LINC00937	up	LINC00032 > LINC00937	0.00870346	0.0228952
	ENSG00000231459.1	LINC00032	ENSG00000240288.3	GHRLOS	up	LINC00032 > GHRLOS	0.00241644	0.00720435
	ENSG00000231459.1	LINC00032	ENSG00000222041.6	LINC00152	up	LINC00032 > LINC00152	0.00497059	0.0137472
	ENSG00000231473.2	LINC00441	ENSG00000270607.1	RP11-359E10.1	up	LINC00441 > RP11-359E10.1	0.0272161	0.0633815
	ENSG00000231473.2	LINC00441	ENSG00000246640.1	RP11-1094H24.4	up	LINC00441 > RP11-1094H24.4	0.0251884	0.0591974
	ENSG00000231473.2	LINC00441	ENSG00000235381.1	RP11-477D19.2	up	LINC00441 > RP11-477D19.2	0.0427609	0.0946675
	ENSG00000231528.2	FAM225A	ENSG00000227372.6	TP73-AS1	up	FAM225A > TP73-AS1	0.000655666	0.00221787
	ENSG00000231528.2	FAM225A	ENSG00000235314.1	LINC00957	up	FAM225A > LINC00957	0.0258135	0.0604919
	ENSG00000231528.2	FAM225A	ENSG00000235453.3	TOPORS-AS1	up	FAM225A > TOPORS-AS1	0.0337681	0.0764751
	ENSG00000231595.1	AC005224.2	ENSG00000226091.3	LINC00937	up	AC005224.2 > LINC00937	0.0193174	0.0464862
	ENSG00000231595.1	AC005224.2	ENSG00000240288.3	GHRLOS	up	AC005224.2 > GHRLOS	0.00125774	0.00399693
	ENSG00000231595.1	AC005224.2	ENSG00000267934.1	CTB-176F20.3	up	AC005224.2 > CTB-176F20.3	0.0250281	0.058892
	ENSG00000231607.4	DLEU2	ENSG00000224729.4	PCOLCE-AS1	up	DLEU2 > PCOLCE-AS1	0.0427609	0.0946675	chronic lymphocytic leukemia,lymphoma,myeloma
	ENSG00000231607.4	DLEU2	ENSG00000227398.3	KIF9-AS1	up	DLEU2 > KIF9-AS1	0.0435911	0.0960508
	ENSG00000231607.4	DLEU2	ENSG00000259436.1	CTC-378H22.2	up	DLEU2 > CTC-378H22.2	0.0441697	0.0969358
	ENSG00000231616.4	RP11-575L7.4	ENSG00000179818.9	PCBP1-AS1	up	RP11-575L7.4 > PCBP1-AS1	0.000877327	0.00290155
	ENSG00000231616.4	RP11-575L7.4	ENSG00000261879.1	RP11-333E1.1	up	RP11-575L7.4 > RP11-333E1.1	0.00236986	0.00716319
	ENSG00000231616.4	RP11-575L7.4	ENSG00000260992.1	DOCK9-AS2	up	RP11-575L7.4 > DOCK9-AS2	0.0337681	0.0764751
	ENSG00000231690.2	LINC00574	ENSG00000235919.3	ASH1L-AS1	up	LINC00574 > ASH1L-AS1	0.0089786	0.0233064
	ENSG00000231690.2	LINC00574	ENSG00000269352.1	AC018766.5	up	LINC00574 > AC018766.5	0.0089786	0.0233064
	ENSG00000231690.2	LINC00574	ENSG00000238045.5	AC009133.14	up	LINC00574 > AC009133.14	0.0435911	0.0960508
	ENSG00000231711.2	LINC00899	ENSG00000269352.1	AC018766.5	up	LINC00899 > AC018766.5	0.0337681	0.0764751
	ENSG00000231711.2	LINC00899	ENSG00000262468.1	RP11-95P2.1	up	LINC00899 > RP11-95P2.1	0.0149783	0.0372405
	ENSG00000231711.2	LINC00899	ENSG00000245904.2	RP11-796E2.4	up	LINC00899 > RP11-796E2.4	0.0439536	0.0965924
	ENSG00000231728.2	LL0XNC01-116E7.2	ENSG00000224116.2	INHBA-AS1	up	LL0XNC01-116E7.2 > INHBA-AS1	0.00391242	0.0112306
	ENSG00000231728.2	LL0XNC01-116E7.2	ENSG00000231473.2	LINC00441	up	LL0XNC01-116E7.2 > LINC00441	0.0149849	0.0372405
	ENSG00000231728.2	LL0XNC01-116E7.2	ENSG00000250802.2	ZBED3-AS1	up	LL0XNC01-116E7.2 > ZBED3-AS1	0.00788054	0.0210495
	ENSG00000231768.1	RP5-855F14.1	ENSG00000258169.1	LINC00485	down	RP5-855F14.1 < LINC00485	0.0337681	0.0764751
	ENSG00000231768.1	RP5-855F14.1	ENSG00000269938.1	RP11-214K3.20	down	RP5-855F14.1 < RP11-214K3.20	0.00441746	0.0125007
	ENSG00000231768.1	RP5-855F14.1	ENSG00000258867.1	RP11-300J18.3	down	RP5-855F14.1 < RP11-300J18.3	0.00125774	0.00399693
	ENSG00000231770.1	TMEM44-AS1	ENSG00000245556.2	CTD-2037K23.2	up	TMEM44-AS1 > CTD-2037K23.2	0.00491196	0.0136103
	ENSG00000231770.1	TMEM44-AS1	ENSG00000224376.1	AC017104.6	up	TMEM44-AS1 > AC017104.6	0.00302279	0.00886529
	ENSG00000231770.1	TMEM44-AS1	ENSG00000242861.1	RP11-285F7.2	up	TMEM44-AS1 > RP11-285F7.2	0.0235592	0.0559184
	ENSG00000231816.1	RP4-782L23.1	ENSG00000233593.2	RP4-665J23.1	down	RP4-782L23.1 < RP4-665J23.1	0.0337681	0.0764751
	ENSG00000231816.1	RP4-782L23.1	ENSG00000227467.3	RP11-169D4.1	down	RP4-782L23.1 < RP11-169D4.1	0.00465204	0.0129583
	ENSG00000231816.1	RP4-782L23.1	ENSG00000242622.1	RP11-18H7.1	down	RP4-782L23.1 < RP11-18H7.1	0.0247725	0.0583161
	ENSG00000231889.3	TRAF3IP2-AS1	ENSG00000233058.1	LINC00884	up	TRAF3IP2-AS1 > LINC00884	0.0251884	0.0591974
	ENSG00000231889.3	TRAF3IP2-AS1	ENSG00000269293.2	ZSCAN16-AS1	up	TRAF3IP2-AS1 > ZSCAN16-AS1	0.0173816	0.0423237
	ENSG00000231889.3	TRAF3IP2-AS1	ENSG00000261824.2	LINC00662	up	TRAF3IP2-AS1 > LINC00662	0.0435911	0.0960508
	ENSG00000231890.3	AC093391.2	ENSG00000179818.9	PCBP1-AS1	up	AC093391.2 > PCBP1-AS1	8.12841e-07	4.43374e-06
	ENSG00000231890.3	AC093391.2	ENSG00000235954.2	TTC28-AS1	up	AC093391.2 > TTC28-AS1	0.00278156	0.00820339
	ENSG00000231890.3	AC093391.2	ENSG00000273356.1	RP11-804H8.6	up	AC093391.2 > RP11-804H8.6	1.06252e-06	5.72918e-06
	ENSG00000231908.1	IDH1-AS1	ENSG00000238164.2	RP3-395M20.8	up	IDH1-AS1 > RP3-395M20.8	0.0173816	0.0423237
	ENSG00000231908.1	IDH1-AS1	ENSG00000237438.2	CECR7	up	IDH1-AS1 > CECR7	1.45855e-05	6.59876e-05
	ENSG00000231908.1	IDH1-AS1	ENSG00000224945.1	RP11-82L18.2	up	IDH1-AS1 > RP11-82L18.2	0.0173816	0.0423237
	ENSG00000231920.1	NEBL-AS1	ENSG00000179743.2	RP11-169K16.9	up	NEBL-AS1 > RP11-169K16.9	0.0149849	0.0372405
	ENSG00000231920.1	NEBL-AS1	ENSG00000215256.3	DHRS4-AS1	up	NEBL-AS1 > DHRS4-AS1	0.00465204	0.0129583
	ENSG00000231920.1	NEBL-AS1	ENSG00000225986.1	RP3-340N1.5	up	NEBL-AS1 > RP3-340N1.5	0.0427609	0.0946675
	ENSG00000231964.1	RP11-67C2.2	ENSG00000228794.4	RP11-206L10.11	up	RP11-67C2.2 > RP11-206L10.11	0.0435911	0.0960508
	ENSG00000231964.1	RP11-67C2.2	ENSG00000260992.1	DOCK9-AS2	up	RP11-67C2.2 > DOCK9-AS2	0.0117763	0.0300565
	ENSG00000231964.1	RP11-67C2.2	ENSG00000223891.1	OSER1-AS1	up	RP11-67C2.2 > OSER1-AS1	0.0155662	0.0385973
	ENSG00000231971.1	RP11-557H15.3	ENSG00000179743.2	RP11-169K16.9	up	RP11-557H15.3 > RP11-169K16.9	0.0173816	0.0423237
	ENSG00000231971.1	RP11-557H15.3	ENSG00000235954.2	TTC28-AS1	up	RP11-557H15.3 > TTC28-AS1	0.0439536	0.0965924
	ENSG00000231971.1	RP11-557H15.3	ENSG00000258498.2	DIO3OS	up	RP11-557H15.3 > DIO3OS	0.000349585	0.00124467
	ENSG00000231999.2	RP5-1007M22.2	ENSG00000270673.1	YTHDF3-AS1	up	RP5-1007M22.2 > YTHDF3-AS1	0.00870346	0.0228952
	ENSG00000231999.2	RP5-1007M22.2	ENSG00000260261.1	RP11-480A16.1	up	RP5-1007M22.2 > RP11-480A16.1	0.0193174	0.0464862
	ENSG00000231999.2	RP5-1007M22.2	ENSG00000261534.1	RP11-244O19.1	up	RP5-1007M22.2 > RP11-244O19.1	0.0193174	0.0464862
	ENSG00000232021.2	LEF1-AS1	ENSG00000179818.9	PCBP1-AS1	up	LEF1-AS1 > PCBP1-AS1	0.00788054	0.0210495
	ENSG00000232021.2	LEF1-AS1	ENSG00000263753.2	LINC00667	up	LEF1-AS1 > LINC00667	0.0337681	0.0764751
	ENSG00000232021.2	LEF1-AS1	ENSG00000259943.1	RP1-39G22.7	up	LEF1-AS1 > RP1-39G22.7	0.0173816	0.0423237
	ENSG00000232063.1	RP11-307E17.8	ENSG00000187621.10	TCL6	up	RP11-307E17.8 > TCL6	0.0193174	0.0464862
	ENSG00000232063.1	RP11-307E17.8	ENSG00000231419.2	LINC00689	up	RP11-307E17.8 > LINC00689	0.0427609	0.0946675
	ENSG00000232063.1	RP11-307E17.8	ENSG00000260630.2	SNAI3-AS1	up	RP11-307E17.8 > SNAI3-AS1	0.0427609	0.0946675
	ENSG00000232093.1	RP11-307C12.11	ENSG00000270170.1	NCBP2-AS2	up	RP11-307C12.11 > NCBP2-AS2	0.00465204	0.0129583
	ENSG00000232093.1	RP11-307C12.11	ENSG00000237438.2	CECR7	up	RP11-307C12.11 > CECR7	0.00125774	0.00399693
	ENSG00000232093.1	RP11-307C12.11	ENSG00000247271.2	ZBED5-AS1	up	RP11-307C12.11 > ZBED5-AS1	0.00241644	0.00720435
	ENSG00000232160.2	RAP2C-AS1	ENSG00000174403.11	C20orf166-AS1	up	RAP2C-AS1 > C20orf166-AS1	0.0272161	0.0633815
	ENSG00000232160.2	RAP2C-AS1	ENSG00000256508.2	RP11-554A11.6	up	RAP2C-AS1 > RP11-554A11.6	0.00391081	0.0112306
	ENSG00000232160.2	RAP2C-AS1	ENSG00000248008.2	DYNLL1-AS1	up	RAP2C-AS1 > DYNLL1-AS1	0.0262449	0.0612728
	ENSG00000232224.1	LINC00202-1	ENSG00000235919.3	ASH1L-AS1	up	LINC00202-1 > ASH1L-AS1	0.0140034	0.035182
	ENSG00000232224.1	LINC00202-1	ENSG00000235453.3	TOPORS-AS1	up	LINC00202-1 > TOPORS-AS1	0.0337681	0.0764751
	ENSG00000232224.1	LINC00202-1	ENSG00000269352.1	AC018766.5	up	LINC00202-1 > AC018766.5	0.0089786	0.0233064
	ENSG00000232229.1	LINC00865	ENSG00000126005.11	MMP24-AS1	up	LINC00865 > MMP24-AS1	0.000339919	0.001225
	ENSG00000232229.1	LINC00865	ENSG00000225733.1	FGD5-AS1	up	LINC00865 > FGD5-AS1	0.000118318	0.00046099
	ENSG00000232229.1	LINC00865	ENSG00000245694.4	CRNDE	up	LINC00865 > CRNDE	0.000150712	0.000579149
	ENSG00000232274.2	RP11-782C8.2	ENSG00000233967.2	RP11-250B2.3	down	RP11-782C8.2 < RP11-250B2.3	0.0247725	0.0583161
	ENSG00000232274.2	RP11-782C8.2	ENSG00000258274.1	RP11-887P2.5	down	RP11-782C8.2 < RP11-887P2.5	0.0247725	0.0583161
	ENSG00000232274.2	RP11-782C8.2	ENSG00000261019.1	RP11-111K18.2	down	RP11-782C8.2 < RP11-111K18.2	0.000655666	0.00221787
	ENSG00000232310.2	RP11-557H15.4	ENSG00000259943.1	RP1-39G22.7	up	RP11-557H15.4 > RP1-39G22.7	0.0173816	0.0423237
	ENSG00000232310.2	RP11-557H15.4	ENSG00000228794.4	RP11-206L10.11	up	RP11-557H15.4 > RP11-206L10.11	4.76237e-08	3.0584e-07
	ENSG00000232310.2	RP11-557H15.4	ENSG00000234608.3	MAPKAPK5-AS1	up	RP11-557H15.4 > MAPKAPK5-AS1	0.0337681	0.0764751
	ENSG00000232445.1	RP11-132A1.4	ENSG00000224116.2	INHBA-AS1	up	RP11-132A1.4 > INHBA-AS1	7.15463e-05	0.000290051
	ENSG00000232445.1	RP11-132A1.4	ENSG00000196951.6	RP11-425I13.3	up	RP11-132A1.4 > RP11-425I13.3	0.00203841	0.00624275
	ENSG00000232445.1	RP11-132A1.4	ENSG00000231459.1	LINC00032	up	RP11-132A1.4 > LINC00032	0.0086145	0.0227641
	ENSG00000232453.1	RP4-794H19.1	ENSG00000270170.1	NCBP2-AS2	up	RP4-794H19.1 > NCBP2-AS2	0.0337681	0.0764751
	ENSG00000232453.1	RP4-794H19.1	ENSG00000228106.1	RP11-452F19.3	up	RP4-794H19.1 > RP11-452F19.3	0.0337681	0.0764751
	ENSG00000232453.1	RP4-794H19.1	ENSG00000265479.1	DTX2P1-UPK3BP1-PMS2P11	up	RP4-794H19.1 > DTX2P1-UPK3BP1-PMS2P11	0.0089786	0.0233064
	ENSG00000232533.1	AC093673.5	ENSG00000259886.1	U82695.10	down	AC093673.5 < U82695.10	0.0173816	0.0423237
	ENSG00000232533.1	AC093673.5	ENSG00000262089.1	RP11-589P10.5	down	AC093673.5 < RP11-589P10.5	0.0173816	0.0423237
	ENSG00000232533.1	AC093673.5	ENSG00000248175.1	CTC-428G20.3	down	AC093673.5 < CTC-428G20.3	5.36206e-09	3.9001e-08
	ENSG00000232586.1	RP11-46A10.4	ENSG00000196295.7	AC005154.6	up	RP11-46A10.4 > AC005154.6	0.00241644	0.00720435
	ENSG00000232586.1	RP11-46A10.4	ENSG00000174403.11	C20orf166-AS1	up	RP11-46A10.4 > C20orf166-AS1	0.0140034	0.035182
	ENSG00000232586.1	RP11-46A10.4	ENSG00000212694.4	AC084018.1	up	RP11-46A10.4 > AC084018.1	0.0337681	0.0764751
	ENSG00000232611.1	RP11-1114A5.4	ENSG00000224729.4	PCOLCE-AS1	up	RP11-1114A5.4 > PCOLCE-AS1	0.00391081	0.0112306
	ENSG00000232611.1	RP11-1114A5.4	ENSG00000263753.2	LINC00667	up	RP11-1114A5.4 > LINC00667	0.0173816	0.0423237
	ENSG00000232611.1	RP11-1114A5.4	ENSG00000259943.1	RP1-39G22.7	up	RP11-1114A5.4 > RP1-39G22.7	0.0337681	0.0764751
	ENSG00000232628.1	RP11-365O16.3	ENSG00000254635.1	WAC-AS1	up	RP11-365O16.3 > WAC-AS1	0.00441746	0.0125007
	ENSG00000232628.1	RP11-365O16.3	ENSG00000241990.1	RP6-109B7.3	up	RP11-365O16.3 > RP6-109B7.3	0.0140034	0.035182
	ENSG00000232628.1	RP11-365O16.3	ENSG00000253352.4	TUG1	up	RP11-365O16.3 > TUG1	0.0089786	0.0233064
	ENSG00000232645.1	RP3-322G13.5	ENSG00000257433.1	RP1-197B17.3	up	RP3-322G13.5 > RP1-197B17.3	0.00441746	0.0125007
	ENSG00000232645.1	RP3-322G13.5	ENSG00000235954.2	TTC28-AS1	up	RP3-322G13.5 > TTC28-AS1	0.00241644	0.00720435
	ENSG00000232645.1	RP3-322G13.5	ENSG00000249673.2	NOP14-AS1	up	RP3-322G13.5 > NOP14-AS1	0.0062574	0.0170682
	ENSG00000232648.3	RP11-367N14.2	ENSG00000235954.2	TTC28-AS1	up	RP11-367N14.2 > TTC28-AS1	4.58691e-05	0.000192518
	ENSG00000232648.3	RP11-367N14.2	ENSG00000215256.3	DHRS4-AS1	up	RP11-367N14.2 > DHRS4-AS1	0.0173816	0.0423237
	ENSG00000232648.3	RP11-367N14.2	ENSG00000253982.1	CTD-2336O2.1	up	RP11-367N14.2 > CTD-2336O2.1	0.0337681	0.0764751
	ENSG00000232677.2	LINC00665	ENSG00000179818.9	PCBP1-AS1	up	LINC00665 > PCBP1-AS1	5.64447e-09	4.08053e-08
	ENSG00000232677.2	LINC00665	ENSG00000174403.11	C20orf166-AS1	up	LINC00665 > C20orf166-AS1	0.0337681	0.0764751
	ENSG00000232677.2	LINC00665	ENSG00000261879.1	RP11-333E1.1	up	LINC00665 > RP11-333E1.1	3.63929e-07	2.08089e-06
	ENSG00000232712.2	RP4-777D9.2	ENSG00000196951.6	RP11-425I13.3	up	RP4-777D9.2 > RP11-425I13.3	0.0251884	0.0591974
	ENSG00000232712.2	RP4-777D9.2	ENSG00000244926.2	ALKBH3-AS1	up	RP4-777D9.2 > ALKBH3-AS1	0.00175252	0.00542165
	ENSG00000232712.2	RP4-777D9.2	ENSG00000177640.11	CASC2	up	RP4-777D9.2 > CASC2	0.0272161	0.0633815
	ENSG00000232729.3	AC083884.8	ENSG00000187621.10	TCL6	up	AC083884.8 > TCL6	0.00125774	0.00399693
	ENSG00000232729.3	AC083884.8	ENSG00000231459.1	LINC00032	up	AC083884.8 > LINC00032	2.11558e-06	1.08849e-05
	ENSG00000232729.3	AC083884.8	ENSG00000256802.2	RP11-680F8.1	up	AC083884.8 > RP11-680F8.1	3.35396e-07	1.9294e-06
	ENSG00000232803.1	RP11-93B14.5	ENSG00000238164.2	RP3-395M20.8	up	RP11-93B14.5 > RP3-395M20.8	0.00465204	0.0129583
	ENSG00000232803.1	RP11-93B14.5	ENSG00000237438.2	CECR7	up	RP11-93B14.5 > CECR7	3.57983e-06	1.78536e-05
	ENSG00000232803.1	RP11-93B14.5	ENSG00000255145.1	RP11-60I3.5	up	RP11-93B14.5 > RP11-60I3.5	0.0337681	0.0764751
	ENSG00000232860.3	SMG7-AS1	ENSG00000187621.10	TCL6	up	SMG7-AS1 > TCL6	0.00175252	0.00542165
	ENSG00000232860.3	SMG7-AS1	ENSG00000231459.1	LINC00032	up	SMG7-AS1 > LINC00032	0.00186156	0.00573333
	ENSG00000232860.3	SMG7-AS1	ENSG00000231419.2	LINC00689	up	SMG7-AS1 > LINC00689	0.00391081	0.0112306
	ENSG00000232874.1	RP11-135A1.2	ENSG00000260630.2	SNAI3-AS1	up	RP11-135A1.2 > SNAI3-AS1	0.0211031	0.0504385
	ENSG00000232874.1	RP11-135A1.2	ENSG00000235954.2	TTC28-AS1	up	RP11-135A1.2 > TTC28-AS1	0.00241644	0.00720435
	ENSG00000232874.1	RP11-135A1.2	ENSG00000270607.1	RP11-359E10.1	up	RP11-135A1.2 > RP11-359E10.1	0.00186156	0.00573333
	ENSG00000232909.1	RP3-510O8.4	ENSG00000269973.1	RP11-95D17.1	up	RP3-510O8.4 > RP11-95D17.1	0.0435911	0.0960508
	ENSG00000232909.1	RP3-510O8.4	ENSG00000179818.9	PCBP1-AS1	up	RP3-510O8.4 > PCBP1-AS1	7.52772e-07	4.12074e-06
	ENSG00000232909.1	RP3-510O8.4	ENSG00000261373.1	VPS9D1-AS1	up	RP3-510O8.4 > VPS9D1-AS1	0.0173816	0.0423237
	ENSG00000232931.1	LINC00342	ENSG00000126005.11	MMP24-AS1	up	LINC00342 > MMP24-AS1	0.00731528	0.0197165
	ENSG00000232931.1	LINC00342	ENSG00000225733.1	FGD5-AS1	up	LINC00342 > FGD5-AS1	4.16451e-06	2.04795e-05
	ENSG00000232931.1	LINC00342	ENSG00000234741.3	GAS5	up	LINC00342 > GAS5	9.33613e-05	0.000370388
	ENSG00000232973.7	CYP1B1-AS1	ENSG00000243055.1	GK-AS1	up	CYP1B1-AS1 > GK-AS1	0.0272161	0.0633815
	ENSG00000232973.7	CYP1B1-AS1	ENSG00000241014.1	RP11-244H3.1	up	CYP1B1-AS1 > RP11-244H3.1	0.0272161	0.0633815
	ENSG00000232973.7	CYP1B1-AS1	ENSG00000182873.4	RP11-181G12.2	up	CYP1B1-AS1 > RP11-181G12.2	0.0262449	0.0612728
	ENSG00000232977.2	LINC00327	ENSG00000179743.2	RP11-169K16.9	up	LINC00327 > RP11-169K16.9	0.0435911	0.0960508
	ENSG00000232977.2	LINC00327	ENSG00000268061.1	NAPA-AS1	up	LINC00327 > NAPA-AS1	0.0435911	0.0960508
	ENSG00000232977.2	LINC00327	ENSG00000228794.4	RP11-206L10.11	up	LINC00327 > RP11-206L10.11	0.00441746	0.0125007
	ENSG00000233006.2	AC034220.3	ENSG00000245556.2	CTD-2037K23.2	up	AC034220.3 > CTD-2037K23.2	0.0089786	0.0233064
	ENSG00000233006.2	AC034220.3	ENSG00000267296.2	CEBPA-AS1	up	AC034220.3 > CEBPA-AS1	0.00441005	0.0125007
	ENSG00000233006.2	AC034220.3	ENSG00000238164.2	RP3-395M20.8	up	AC034220.3 > RP3-395M20.8	2.47429e-05	0.000108342
	ENSG00000233008.1	RP11-475O6.1	ENSG00000258169.1	LINC00485	down	RP11-475O6.1 < LINC00485	0.0441697	0.0969358
	ENSG00000233038.1	AC011899.9	ENSG00000249592.1	RP11-440L14.1	down	AC011899.9 < RP11-440L14.1	0.0427609	0.0946675
	ENSG00000233038.1	AC011899.9	ENSG00000229153.1	EPHA1-AS1	down	AC011899.9 < EPHA1-AS1	0.0247725	0.0583161
	ENSG00000233038.1	AC011899.9	ENSG00000241163.3	LINC00877	down	AC011899.9 < LINC00877	0.00236986	0.00716319
	ENSG00000233056.1	ERVH48-1	ENSG00000245556.2	CTD-2037K23.2	up	ERVH48-1 > CTD-2037K23.2	0.0173816	0.0423237
	ENSG00000233056.1	ERVH48-1	ENSG00000238164.2	RP3-395M20.8	up	ERVH48-1 > RP3-395M20.8	0.00465204	0.0129583
	ENSG00000233056.1	ERVH48-1	ENSG00000230289.1	RP11-334J6.6	up	ERVH48-1 > RP11-334J6.6	0.0173816	0.0423237
	ENSG00000233058.1	LINC00884	ENSG00000179743.2	RP11-169K16.9	up	LINC00884 > RP11-169K16.9	0.00174502	0.00541342
	ENSG00000233058.1	LINC00884	ENSG00000228794.4	RP11-206L10.11	up	LINC00884 > RP11-206L10.11	7.55859e-06	3.5841e-05
	ENSG00000233058.1	LINC00884	ENSG00000234608.3	MAPKAPK5-AS1	up	LINC00884 > MAPKAPK5-AS1	0.0089786	0.0233064
	ENSG00000233077.1	RP11-290F20.2	ENSG00000264705.1	RP11-674P19.2	down	RP11-290F20.2 < RP11-674P19.2	0.0193174	0.0464862
	ENSG00000233077.1	RP11-290F20.2	ENSG00000260526.1	RP11-73K9.2	down	RP11-290F20.2 < RP11-73K9.2	0.00271882	0.00804273
	ENSG00000233077.1	RP11-290F20.2	ENSG00000258274.1	RP11-887P2.5	down	RP11-290F20.2 < RP11-887P2.5	6.46295e-05	0.000263737
	ENSG00000233093.1	LINC00892	ENSG00000244926.2	ALKBH3-AS1	up	LINC00892 > ALKBH3-AS1	0.0149783	0.0372405
	ENSG00000233093.1	LINC00892	ENSG00000224023.6	RP11-383C5.4	up	LINC00892 > RP11-383C5.4	0.0272161	0.0633815
	ENSG00000233093.1	LINC00892	ENSG00000251364.2	CTD-2516F10.2	up	LINC00892 > CTD-2516F10.2	0.00870346	0.0228952
	ENSG00000233098.4	RP11-344E13.3	ENSG00000238164.2	RP3-395M20.8	up	RP11-344E13.3 > RP3-395M20.8	0.0337681	0.0764751
	ENSG00000233098.4	RP11-344E13.3	ENSG00000237438.2	CECR7	up	RP11-344E13.3 > CECR7	0.0173816	0.0423237
	ENSG00000233098.4	RP11-344E13.3	ENSG00000246526.2	RP11-539L10.2	up	RP11-344E13.3 > RP11-539L10.2	0.0337681	0.0764751
	ENSG00000233101.6	HOXB-AS3	ENSG00000259116.1	RP11-973N13.4	down	HOXB-AS3 < RP11-973N13.4	0.0337681	0.0764751
	ENSG00000233101.6	HOXB-AS3	ENSG00000231013.1	AC013275.2	down	HOXB-AS3 < AC013275.2	0.0173816	0.0423237
	ENSG00000233101.6	HOXB-AS3	ENSG00000223477.3	LINC00842	down	HOXB-AS3 < LINC00842	0.0173816	0.0423237
	ENSG00000233137.2	RP11-220I1.1	ENSG00000238142.1	RP11-108M9.4	up	RP11-220I1.1 > RP11-108M9.4	2.17975e-05	9.66376e-05
	ENSG00000233184.2	RP11-421L21.3	ENSG00000259865.1	RP11-488L18.10	up	RP11-421L21.3 > RP11-488L18.10	0.0337681	0.0764751
	ENSG00000233184.2	RP11-421L21.3	ENSG00000224945.1	RP11-82L18.2	up	RP11-421L21.3 > RP11-82L18.2	0.00104732	0.00342162
	ENSG00000233184.2	RP11-421L21.3	ENSG00000235106.4	LINC00094	up	RP11-421L21.3 > LINC00094	0.0187202	0.0453634
	ENSG00000233203.2	RP11-67L3.4	ENSG00000263753.2	LINC00667	up	RP11-67L3.4 > LINC00667	0.0337681	0.0764751
	ENSG00000233203.2	RP11-67L3.4	ENSG00000268061.1	NAPA-AS1	up	RP11-67L3.4 > NAPA-AS1	0.00465204	0.0129583
	ENSG00000233203.2	RP11-67L3.4	ENSG00000228794.4	RP11-206L10.11	up	RP11-67L3.4 > RP11-206L10.11	2.54729e-05	0.000110796
	ENSG00000233230.1	AC079807.2	ENSG00000187621.10	TCL6	up	AC079807.2 > TCL6	0.00391081	0.0112306
	ENSG00000233230.1	AC079807.2	ENSG00000231419.2	LINC00689	up	AC079807.2 > LINC00689	0.00175252	0.00542165
	ENSG00000233230.1	AC079807.2	ENSG00000260630.2	SNAI3-AS1	up	AC079807.2 > SNAI3-AS1	0.00870346	0.0228952
	ENSG00000233237.2	LINC00472	ENSG00000244968.2	LIFR-AS1	down	LINC00472 < LIFR-AS1	0.0337681	0.0764751
	ENSG00000233237.2	LINC00472	ENSG00000233593.2	RP4-665J23.1	down	LINC00472 < RP4-665J23.1	0.0173816	0.0423237
	ENSG00000233237.2	LINC00472	ENSG00000235927.2	NEXN-AS1	down	LINC00472 < NEXN-AS1	0.00241644	0.00720435
	ENSG00000233355.2	CHRM3-AS2	ENSG00000250802.2	ZBED3-AS1	up	CHRM3-AS2 > ZBED3-AS1	0.00589798	0.0161316
	ENSG00000233355.2	CHRM3-AS2	ENSG00000225216.2	AC007362.3	up	CHRM3-AS2 > AC007362.3	0.0109362	0.0280787
	ENSG00000233355.2	CHRM3-AS2	ENSG00000242242.1	PVRL3-AS1	up	CHRM3-AS2 > PVRL3-AS1	0.0155662	0.0385973
	ENSG00000233392.1	AC104809.4	ENSG00000253352.4	TUG1	up	AC104809.4 > TUG1	0.0173816	0.0423237
	ENSG00000233392.1	AC104809.4	ENSG00000233137.2	RP11-220I1.1	up	AC104809.4 > RP11-220I1.1	0.0337681	0.0764751
	ENSG00000233392.1	AC104809.4	ENSG00000264920.1	RP11-6N17.4	up	AC104809.4 > RP11-6N17.4	0.0173816	0.0423237
	ENSG00000233429.5	HOTAIRM1	ENSG00000175611.7	LINC00476	down	HOTAIRM1 < LINC00476	0.0062574	0.0170682	acute promyelocytic leukemia,promyelocytic leukemia
	ENSG00000233429.5	HOTAIRM1	ENSG00000257176.1	RP11-996F15.2	down	HOTAIRM1 < RP11-996F15.2	2.05216e-05	9.12758e-05
	ENSG00000233429.5	HOTAIRM1	ENSG00000261355.1	RP11-698N11.4	down	HOTAIRM1 < RP11-698N11.4	0.00491196	0.0136103
	ENSG00000233452.2	STXBP5-AS1	ENSG00000257859.1	RP11-266E14.1	up	STXBP5-AS1 > RP11-266E14.1	0.00589798	0.0161316
	ENSG00000233452.2	STXBP5-AS1	ENSG00000268655.1	CTB-60B18.10	up	STXBP5-AS1 > CTB-60B18.10	0.00870346	0.0228952
	ENSG00000233452.2	STXBP5-AS1	ENSG00000247595.2	SPTY2D1-AS1	up	STXBP5-AS1 > SPTY2D1-AS1	0.00391081	0.0112306
	ENSG00000233461.1	RP11-295G20.2	ENSG00000245556.2	CTD-2037K23.2	up	RP11-295G20.2 > CTD-2037K23.2	0.000342184	0.001225
	ENSG00000233461.1	RP11-295G20.2	ENSG00000261183.1	RP11-532F12.5	up	RP11-295G20.2 > RP11-532F12.5	0.00241644	0.00720435
	ENSG00000233461.1	RP11-295G20.2	ENSG00000267296.2	CEBPA-AS1	up	RP11-295G20.2 > CEBPA-AS1	0.000178707	0.000673686
	ENSG00000233478.1	RP1-187B23.1	ENSG00000273356.1	RP11-804H8.6	up	RP1-187B23.1 > RP11-804H8.6	0.00278156	0.00820339
	ENSG00000233478.1	RP1-187B23.1	ENSG00000261824.2	LINC00662	up	RP1-187B23.1 > LINC00662	4.58691e-05	0.000192518
	ENSG00000233478.1	RP1-187B23.1	ENSG00000204272.6	RP11-622K12.1	up	RP1-187B23.1 > RP11-622K12.1	0.0173816	0.0423237
	ENSG00000233559.1	AC016831.7	ENSG00000259436.1	CTC-378H22.2	up	AC016831.7 > CTC-378H22.2	0.0272161	0.0633815
	ENSG00000233559.1	AC016831.7	ENSG00000239523.1	MYLK-AS1	up	AC016831.7 > MYLK-AS1	0.00339087	0.00987457
	ENSG00000233559.1	AC016831.7	ENSG00000257086.1	RP11-783K16.13	up	AC016831.7 > RP11-783K16.13	0.0264038	0.0616402
	ENSG00000233621.1	RP11-422J8.1	ENSG00000245556.2	CTD-2037K23.2	up	RP11-422J8.1 > CTD-2037K23.2	0.000342184	0.001225
	ENSG00000233621.1	RP11-422J8.1	ENSG00000224376.1	AC017104.6	up	RP11-422J8.1 > AC017104.6	0.000178707	0.000673686
	ENSG00000233621.1	RP11-422J8.1	ENSG00000261183.1	RP11-532F12.5	up	RP11-422J8.1 > RP11-532F12.5	0.0337681	0.0764751
	ENSG00000233695.1	GAS6-AS1	ENSG00000237438.2	CECR7	up	GAS6-AS1 > CECR7	0.00441746	0.0125007	non-small cell lung cancer
	ENSG00000233695.1	GAS6-AS1	ENSG00000227372.6	TP73-AS1	up	GAS6-AS1 > TP73-AS1	0.0247725	0.0583161
	ENSG00000233695.1	GAS6-AS1	ENSG00000230454.1	U73166.2	up	GAS6-AS1 > U73166.2	0.0140034	0.035182
	ENSG00000233705.2	SLC26A4-AS1	ENSG00000233230.1	AC079807.2	up	SLC26A4-AS1 > AC079807.2	0.03525	0.0796352
	ENSG00000233705.2	SLC26A4-AS1	ENSG00000225216.2	AC007362.3	up	SLC26A4-AS1 > AC007362.3	0.0173816	0.0423237
	ENSG00000233705.2	SLC26A4-AS1	ENSG00000260495.1	RP11-55K13.1	up	SLC26A4-AS1 > RP11-55K13.1	0.0149849	0.0372405
	ENSG00000233760.1	AC004947.2	ENSG00000260578.1	CTD-2541J13.1	down	AC004947.2 < CTD-2541J13.1	0.0337681	0.0764751
	ENSG00000233760.1	AC004947.2	ENSG00000256193.1	LINC00507	down	AC004947.2 < LINC00507	0.0086145	0.0227641
	ENSG00000233760.1	AC004947.2	ENSG00000226747.2	AC007966.1	down	AC004947.2 < AC007966.1	0.0173816	0.0423237
	ENSG00000233791.1	RP11-134P9.1	ENSG00000237438.2	CECR7	up	RP11-134P9.1 > CECR7	0.0337681	0.0764751
	ENSG00000233791.1	RP11-134P9.1	ENSG00000227372.6	TP73-AS1	up	RP11-134P9.1 > TP73-AS1	0.0089786	0.0233064
	ENSG00000233791.1	RP11-134P9.1	ENSG00000235314.1	LINC00957	up	RP11-134P9.1 > LINC00957	0.0173816	0.0423237
	ENSG00000233834.2	AC005083.1	ENSG00000238142.1	RP11-108M9.4	up	AC005083.1 > RP11-108M9.4	0.0173816	0.0423237
	ENSG00000233834.2	AC005083.1	ENSG00000126005.11	MMP24-AS1	up	AC005083.1 > MMP24-AS1	1.13514e-22	3.44812e-21
	ENSG00000233834.2	AC005083.1	ENSG00000225733.1	FGD5-AS1	up	AC005083.1 > FGD5-AS1	7.27933e-28	3.58796e-26
	ENSG00000233871.1	DLG5-AS1	ENSG00000265479.1	DTX2P1-UPK3BP1-PMS2P11	up	DLG5-AS1 > DTX2P1-UPK3BP1-PMS2P11	0.0089786	0.0233064
	ENSG00000233871.1	DLG5-AS1	ENSG00000227372.6	TP73-AS1	up	DLG5-AS1 > TP73-AS1	0.0247725	0.0583161
	ENSG00000233871.1	DLG5-AS1	ENSG00000232388.2	LINC00493	up	DLG5-AS1 > LINC00493	0.0337681	0.0764751
	ENSG00000233878.1	AC073133.1	ENSG00000224356.3	RP11-151A6.4	up	AC073133.1 > RP11-151A6.4	0.0427609	0.0946675
	ENSG00000233878.1	AC073133.1	ENSG00000238005.2	RP11-443B7.1	up	AC073133.1 > RP11-443B7.1	0.0133759	0.0338063
	ENSG00000233878.1	AC073133.1	ENSG00000213373.3	LINC00671	up	AC073133.1 > LINC00671	0.0427609	0.0946675
	ENSG00000233901.1	RP11-65J3.1	ENSG00000126005.11	MMP24-AS1	up	RP11-65J3.1 > MMP24-AS1	0.0029791	0.00875211	tongue squamous cell carcinoma
	ENSG00000233901.1	RP11-65J3.1	ENSG00000225733.1	FGD5-AS1	up	RP11-65J3.1 > FGD5-AS1	0.000554644	0.00192018
	ENSG00000233901.1	RP11-65J3.1	ENSG00000234741.3	GAS5	up	RP11-65J3.1 > GAS5	0.0173816	0.0423237
	ENSG00000233930.3	KRTAP5-AS1	ENSG00000179818.9	PCBP1-AS1	up	KRTAP5-AS1 > PCBP1-AS1	0.00067378	0.00227054
	ENSG00000233930.3	KRTAP5-AS1	ENSG00000235954.2	TTC28-AS1	up	KRTAP5-AS1 > TTC28-AS1	0.000178707	0.000673686
	ENSG00000233930.3	KRTAP5-AS1	ENSG00000215256.3	DHRS4-AS1	up	KRTAP5-AS1 > DHRS4-AS1	0.0337681	0.0764751
	ENSG00000233937.2	CTC-338M12.4	ENSG00000267296.2	CEBPA-AS1	up	CTC-338M12.4 > CEBPA-AS1	0.000201239	0.000750143
	ENSG00000233937.2	CTC-338M12.4	ENSG00000224945.1	RP11-82L18.2	up	CTC-338M12.4 > RP11-82L18.2	3.95406e-06	1.96036e-05
	ENSG00000233937.2	CTC-338M12.4	ENSG00000225791.2	TRAM2-AS1	up	CTC-338M12.4 > TRAM2-AS1	0.00010732	0.000420527
	ENSG00000233967.2	RP11-250B2.3	ENSG00000226747.2	AC007966.1	down	RP11-250B2.3 < AC007966.1	0.0258135	0.0604919
	ENSG00000233967.2	RP11-250B2.3	ENSG00000231013.1	AC013275.2	down	RP11-250B2.3 < AC013275.2	0.00115978	0.0037672
	ENSG00000233968.2	RP11-354E11.2	ENSG00000256802.2	RP11-680F8.1	up	RP11-354E11.2 > RP11-680F8.1	0.00339087	0.00987457
	ENSG00000233968.2	RP11-354E11.2	ENSG00000250802.2	ZBED3-AS1	up	RP11-354E11.2 > ZBED3-AS1	0.0211031	0.0504385
	ENSG00000233968.2	RP11-354E11.2	ENSG00000213373.3	LINC00671	up	RP11-354E11.2 > LINC00671	0.0272161	0.0633815
	ENSG00000234028.3	AC062029.1	ENSG00000232388.2	LINC00493	up	AC062029.1 > LINC00493	0.0337681	0.0764751
	ENSG00000234028.3	AC062029.1	ENSG00000235453.3	TOPORS-AS1	up	AC062029.1 > TOPORS-AS1	0.0337681	0.0764751
	ENSG00000234028.3	AC062029.1	ENSG00000224729.4	PCOLCE-AS1	up	AC062029.1 > PCOLCE-AS1	0.0427609	0.0946675
	ENSG00000234062.3	RP11-308D16.4	ENSG00000227372.6	TP73-AS1	up	RP11-308D16.4 > TP73-AS1	0.0337681	0.0764751
	ENSG00000234062.3	RP11-308D16.4	ENSG00000250303.2	RP11-356J5.12	up	RP11-308D16.4 > RP11-356J5.12	0.0193174	0.0464862
	ENSG00000234062.3	RP11-308D16.4	ENSG00000224975.1	INE1	up	RP11-308D16.4 > INE1	0.00175252	0.00542165
	ENSG00000234171.1	AC108488.3	ENSG00000245556.2	CTD-2037K23.2	up	AC108488.3 > CTD-2037K23.2	2.47429e-05	0.000108342
	ENSG00000234171.1	AC108488.3	ENSG00000224376.1	AC017104.6	up	AC108488.3 > AC017104.6	1.12706e-08	7.85358e-08
	ENSG00000234171.1	AC108488.3	ENSG00000242861.1	RP11-285F7.2	up	AC108488.3 > RP11-285F7.2	8.32557e-05	0.000333945
	ENSG00000234263.1	RP3-325F22.3	ENSG00000263753.2	LINC00667	up	RP3-325F22.3 > LINC00667	0.0089786	0.0233064
	ENSG00000234263.1	RP3-325F22.3	ENSG00000234608.3	MAPKAPK5-AS1	up	RP3-325F22.3 > MAPKAPK5-AS1	0.0173816	0.0423237
	ENSG00000234263.1	RP3-325F22.3	ENSG00000270015.1	RP11-540B6.6	up	RP3-325F22.3 > RP11-540B6.6	0.0290504	0.0673478
	ENSG00000234286.1	AC006026.13	ENSG00000224376.1	AC017104.6	up	AC006026.13 > AC017104.6	0.0173816	0.0423237
	ENSG00000234286.1	AC006026.13	ENSG00000267296.2	CEBPA-AS1	up	AC006026.13 > CEBPA-AS1	0.00241644	0.00720435
	ENSG00000234286.1	AC006026.13	ENSG00000238164.2	RP3-395M20.8	up	AC006026.13 > RP3-395M20.8	0.00126624	0.00401135
	ENSG00000234327.3	AC012146.7	ENSG00000270170.1	NCBP2-AS2	up	AC012146.7 > NCBP2-AS2	0.0337681	0.0764751
	ENSG00000234327.3	AC012146.7	ENSG00000237438.2	CECR7	up	AC012146.7 > CECR7	0.00447361	0.0126434
	ENSG00000234327.3	AC012146.7	ENSG00000246526.2	RP11-539L10.2	up	AC012146.7 > RP11-539L10.2	0.0140034	0.035182
	ENSG00000234350.1	AC007405.4	ENSG00000242622.1	RP11-18H7.1	down	AC007405.4 < RP11-18H7.1	0.0446144	0.0977857
	ENSG00000234350.1	AC007405.4	ENSG00000260578.1	CTD-2541J13.1	down	AC007405.4 < CTD-2541J13.1	0.0258135	0.0604919
	ENSG00000234350.1	AC007405.4	ENSG00000245573.3	BDNF-AS	down	AC007405.4 < BDNF-AS	0.00441746	0.0125007
	ENSG00000234380.1	AP000330.8	ENSG00000224116.2	INHBA-AS1	up	AP000330.8 > INHBA-AS1	2.47429e-05	0.000108342	esophageal squamous cell carcinoma
	ENSG00000234380.1	AP000330.8	ENSG00000250608.1	RP11-933H2.4	up	AP000330.8 > RP11-933H2.4	1.98853e-06	1.02974e-05
	ENSG00000234380.1	AP000330.8	ENSG00000196951.6	RP11-425I13.3	up	AP000330.8 > RP11-425I13.3	0.0235592	0.0559184
	ENSG00000234390.4	USP27X-AS1	ENSG00000260977.1	RP11-333I13.1	down	USP27X-AS1 < RP11-333I13.1	0.0385879	0.0864388
	ENSG00000234390.4	USP27X-AS1	ENSG00000257176.1	RP11-996F15.2	down	USP27X-AS1 < RP11-996F15.2	1.11459e-05	5.17341e-05
	ENSG00000234390.4	USP27X-AS1	ENSG00000259847.1	RP11-95H3.1	down	USP27X-AS1 < RP11-95H3.1	0.0089786	0.0233064
	ENSG00000234405.1	LL0XNC01-250H12.3	ENSG00000237438.2	CECR7	up	LL0XNC01-250H12.3 > CECR7	2.9823e-06	1.49708e-05
	ENSG00000234405.1	LL0XNC01-250H12.3	ENSG00000227372.6	TP73-AS1	up	LL0XNC01-250H12.3 > TP73-AS1	9.33613e-05	0.000370388
	ENSG00000234405.1	LL0XNC01-250H12.3	ENSG00000235314.1	LINC00957	up	LL0XNC01-250H12.3 > LINC00957	0.00174502	0.00541342
	ENSG00000234456.3	MAGI2-AS3	ENSG00000258274.1	RP11-887P2.5	down	MAGI2-AS3 < RP11-887P2.5	0.0089786	0.0233064
	ENSG00000234456.3	MAGI2-AS3	ENSG00000267651.1	RP11-95O2.1	down	MAGI2-AS3 < RP11-95O2.1	0.0089786	0.0233064
	ENSG00000234456.3	MAGI2-AS3	ENSG00000247708.3	STX18-AS1	down	MAGI2-AS3 < STX18-AS1	0.0435911	0.0960508
	ENSG00000234492.4	RPL34-AS1	ENSG00000187621.10	TCL6	up	RPL34-AS1 > TCL6	0.00175252	0.00542165	colorectal cancer,gastric cancer
	ENSG00000234492.4	RPL34-AS1	ENSG00000231419.2	LINC00689	up	RPL34-AS1 > LINC00689	0.00391081	0.0112306
	ENSG00000234492.4	RPL34-AS1	ENSG00000260630.2	SNAI3-AS1	up	RPL34-AS1 > SNAI3-AS1	0.00870346	0.0228952
	ENSG00000234494.3	AC003665.1	ENSG00000224376.1	AC017104.6	up	AC003665.1 > AC017104.6	0.0173816	0.0423237
	ENSG00000234494.3	AC003665.1	ENSG00000267296.2	CEBPA-AS1	up	AC003665.1 > CEBPA-AS1	0.0089786	0.0233064
	ENSG00000234494.3	AC003665.1	ENSG00000238164.2	RP3-395M20.8	up	AC003665.1 > RP3-395M20.8	0.00441236	0.0125007
	ENSG00000234509.1	AP000253.1	ENSG00000187621.10	TCL6	up	AP000253.1 > TCL6	0.0173816	0.0423237
	ENSG00000234509.1	AP000253.1	ENSG00000245213.2	RP11-10K16.1	up	AP000253.1 > RP11-10K16.1	0.0109362	0.0280787
	ENSG00000234509.1	AP000253.1	ENSG00000196951.6	RP11-425I13.3	up	AP000253.1 > RP11-425I13.3	2.52079e-05	0.000110173
	ENSG00000234608.3	MAPKAPK5-AS1	ENSG00000241990.1	RP6-109B7.3	up	MAPKAPK5-AS1 > RP6-109B7.3	0.0337681	0.0764751
	ENSG00000234608.3	MAPKAPK5-AS1	ENSG00000247271.2	ZBED5-AS1	up	MAPKAPK5-AS1 > ZBED5-AS1	0.0029791	0.00875211
	ENSG00000234608.3	MAPKAPK5-AS1	ENSG00000235453.3	TOPORS-AS1	up	MAPKAPK5-AS1 > TOPORS-AS1	6.47178e-06	3.09543e-05
	ENSG00000234617.1	SNRK-AS1	ENSG00000235927.2	NEXN-AS1	down	SNRK-AS1 < NEXN-AS1	0.0193174	0.0464862
	ENSG00000234617.1	SNRK-AS1	ENSG00000242622.1	RP11-18H7.1	down	SNRK-AS1 < RP11-18H7.1	0.0427609	0.0946675
	ENSG00000234617.1	SNRK-AS1	ENSG00000223711.1	AC091633.3	down	SNRK-AS1 < AC091633.3	0.0427609	0.0946675
	ENSG00000234684.2	SDCBP2-AS1	ENSG00000253352.4	TUG1	up	SDCBP2-AS1 > TUG1	0.0173816	0.0423237
	ENSG00000234684.2	SDCBP2-AS1	ENSG00000233137.2	RP11-220I1.1	up	SDCBP2-AS1 > RP11-220I1.1	0.0089786	0.0233064
	ENSG00000234684.2	SDCBP2-AS1	ENSG00000260260.1	RP11-304L19.5	up	SDCBP2-AS1 > RP11-304L19.5	0.0337681	0.0764751
	ENSG00000234690.2	AC073283.4	ENSG00000231473.2	LINC00441	up	AC073283.4 > LINC00441	0.00203841	0.00624275
	ENSG00000234690.2	AC073283.4	ENSG00000228889.2	UBAC2-AS1	up	AC073283.4 > UBAC2-AS1	0.0251884	0.0591974
	ENSG00000234690.2	AC073283.4	ENSG00000203362.2	RP3-337H4.8	up	AC073283.4 > RP3-337H4.8	0.000382531	0.00135139
	ENSG00000234705.1	HMGA1P4	ENSG00000177410.8	ZFAS1	up	HMGA1P4 > ZFAS1	0.0089786	0.0233064
	ENSG00000234705.1	HMGA1P4	ENSG00000253352.4	TUG1	up	HMGA1P4 > TUG1	0.00241644	0.00720435
	ENSG00000234705.1	HMGA1P4	ENSG00000245556.2	CTD-2037K23.2	up	HMGA1P4 > CTD-2037K23.2	9.79637e-05	0.000387601
	ENSG00000234741.3	GAS5	ENSG00000232388.2	LINC00493	up	GAS5 > LINC00493	1.12706e-08	7.85358e-08	bladder cancer,breast cancer,cervical cancer,colorectal cancer,endometrial carcinoma,gastric cancer,hepatocellular carcinoma,lymphoma,malignt pleural mesothelioma,multiple myeloma,ovarian cancer,pancreatic cancer,prostate cancer,rel cell carcinoma
	ENSG00000234741.3	GAS5	ENSG00000238142.1	RP11-108M9.4	up	GAS5 > RP11-108M9.4	7.82875e-11	7.06175e-10
	ENSG00000234753.1	RP11-328M4.2	ENSG00000245532.4	NEAT1	up	RP11-328M4.2 > NEAT1	0.0337681	0.0764751
	ENSG00000234753.1	RP11-328M4.2	ENSG00000245556.2	CTD-2037K23.2	up	RP11-328M4.2 > CTD-2037K23.2	0.000342184	0.001225
	ENSG00000234753.1	RP11-328M4.2	ENSG00000224376.1	AC017104.6	up	RP11-328M4.2 > AC017104.6	0.00465204	0.0129583
	ENSG00000234771.2	RP11-395P17.3	ENSG00000126005.11	MMP24-AS1	up	RP11-395P17.3 > MMP24-AS1	0.0173816	0.0423237
	ENSG00000234771.2	RP11-395P17.3	ENSG00000234741.3	GAS5	up	RP11-395P17.3 > GAS5	0.0089786	0.0233064
	ENSG00000234771.2	RP11-395P17.3	ENSG00000177410.8	ZFAS1	up	RP11-395P17.3 > ZFAS1	0.0173816	0.0423237
	ENSG00000234817.2	RP3-400B16.1	ENSG00000230530.1	LIMD1-AS1	up	RP3-400B16.1 > LIMD1-AS1	0.0427609	0.0946675
	ENSG00000234817.2	RP3-400B16.1	ENSG00000204272.6	RP11-622K12.1	up	RP3-400B16.1 > RP11-622K12.1	0.0337681	0.0764751
	ENSG00000234817.2	RP3-400B16.1	ENSG00000258498.2	DIO3OS	up	RP3-400B16.1 > DIO3OS	0.0301219	0.0696
	ENSG00000234869.1	RP3-439F8.1	ENSG00000234741.3	GAS5	up	RP3-439F8.1 > GAS5	0.0089786	0.0233064
	ENSG00000234869.1	RP3-439F8.1	ENSG00000177410.8	ZFAS1	up	RP3-439F8.1 > ZFAS1	0.00465204	0.0129583
	ENSG00000234869.1	RP3-439F8.1	ENSG00000253352.4	TUG1	up	RP3-439F8.1 > TUG1	0.00241644	0.00720435
	ENSG00000234883.2	MIR155HG	ENSG00000259915.1	RP11-410E4.1	down	MIR155HG < RP11-410E4.1	0.0337681	0.0764751	glioma
	ENSG00000234883.2	MIR155HG	ENSG00000237975.2	FLG-AS1	down	MIR155HG < FLG-AS1	0.0140034	0.035182
	ENSG00000234883.2	MIR155HG	ENSG00000233008.1	RP11-475O6.1	down	MIR155HG < RP11-475O6.1	0.0173816	0.0423237
	ENSG00000234899.5	AC005152.2	ENSG00000187621.10	TCL6	up	AC005152.2 > TCL6	0.00505437	0.0139493
	ENSG00000234899.5	AC005152.2	ENSG00000257433.1	RP1-197B17.3	up	AC005152.2 > RP1-197B17.3	0.0173816	0.0423237
	ENSG00000234899.5	AC005152.2	ENSG00000270607.1	RP11-359E10.1	up	AC005152.2 > RP11-359E10.1	0.00441746	0.0125007
	ENSG00000234912.5	LINC00338	ENSG00000260651.1	AF213884.2	up	LINC00338 > AF213884.2	0.0435911	0.0960508
	ENSG00000234912.5	LINC00338	ENSG00000267575.2	CTC-459F4.3	up	LINC00338 > CTC-459F4.3	0.0173816	0.0423237
	ENSG00000234912.5	LINC00338	ENSG00000237438.2	CECR7	up	LINC00338 > CECR7	0.000194277	0.000726585
	ENSG00000234917.1	RP5-994D16.3	ENSG00000270607.1	RP11-359E10.1	up	RP5-994D16.3 > RP11-359E10.1	0.0290504	0.0673478
	ENSG00000234917.1	RP5-994D16.3	ENSG00000246640.1	RP11-1094H24.4	up	RP5-994D16.3 > RP11-1094H24.4	0.0142296	0.0356097
	ENSG00000234917.1	RP5-994D16.3	ENSG00000258057.1	BCDIN3D-AS1	up	RP5-994D16.3 > BCDIN3D-AS1	0.0137046	0.0345997
	ENSG00000234945.3	AC109828.1	ENSG00000179818.9	PCBP1-AS1	up	AC109828.1 > PCBP1-AS1	3.63929e-07	2.08089e-06
	ENSG00000234945.3	AC109828.1	ENSG00000263753.2	LINC00667	up	AC109828.1 > LINC00667	0.00465204	0.0129583
	ENSG00000234945.3	AC109828.1	ENSG00000261879.1	RP11-333E1.1	up	AC109828.1 > RP11-333E1.1	0.0290504	0.0673478
	ENSG00000234996.3	RP11-480I12.7	ENSG00000231459.1	LINC00032	up	RP11-480I12.7 > LINC00032	0.00302279	0.00886529
	ENSG00000234996.3	RP11-480I12.7	ENSG00000256802.2	RP11-680F8.1	up	RP11-480I12.7 > RP11-680F8.1	0.0258135	0.0604919
	ENSG00000234996.3	RP11-480I12.7	ENSG00000231473.2	LINC00441	up	RP11-480I12.7 > LINC00441	1.72685e-07	1.03432e-06
	ENSG00000235023.1	AP001626.2	ENSG00000179818.9	PCBP1-AS1	up	AP001626.2 > PCBP1-AS1	1.90589e-13	2.28936e-12
	ENSG00000235023.1	AP001626.2	ENSG00000263753.2	LINC00667	up	AP001626.2 > LINC00667	0.0089786	0.0233064
	ENSG00000235023.1	AP001626.2	ENSG00000179743.2	RP11-169K16.9	up	AP001626.2 > RP11-169K16.9	0.00236986	0.00716319
	ENSG00000235079.1	ZRANB2-AS1	ENSG00000179818.9	PCBP1-AS1	up	ZRANB2-AS1 > PCBP1-AS1	0.000272032	0.000996926
	ENSG00000235079.1	ZRANB2-AS1	ENSG00000235954.2	TTC28-AS1	up	ZRANB2-AS1 > TTC28-AS1	0.00465204	0.0129583
	ENSG00000235079.1	ZRANB2-AS1	ENSG00000273356.1	RP11-804H8.6	up	ZRANB2-AS1 > RP11-804H8.6	0.000334994	0.00121308
	ENSG00000235106.4	LINC00094	ENSG00000225733.1	FGD5-AS1	up	LINC00094 > FGD5-AS1	0.00788054	0.0210495
	ENSG00000235106.4	LINC00094	ENSG00000232388.2	LINC00493	up	LINC00094 > LINC00493	0.0089786	0.0233064
	ENSG00000235106.4	LINC00094	ENSG00000245694.4	CRNDE	up	LINC00094 > CRNDE	0.000489427	0.00170704
	ENSG00000235138.1	RP11-374P20.4	ENSG00000187621.10	TCL6	up	RP11-374P20.4 > TCL6	7.02889e-09	5.03462e-08
	ENSG00000235138.1	RP11-374P20.4	ENSG00000260630.2	SNAI3-AS1	up	RP11-374P20.4 > SNAI3-AS1	0.0155662	0.0385973
	ENSG00000235138.1	RP11-374P20.4	ENSG00000257433.1	RP1-197B17.3	up	RP11-374P20.4 > RP1-197B17.3	0.0173816	0.0423237
	ENSG00000235244.3	RP11-761E20.1	ENSG00000257433.1	RP1-197B17.3	up	RP11-761E20.1 > RP1-197B17.3	0.00491196	0.0136103
	ENSG00000235244.3	RP11-761E20.1	ENSG00000235954.2	TTC28-AS1	up	RP11-761E20.1 > TTC28-AS1	0.00465204	0.0129583
	ENSG00000235244.3	RP11-761E20.1	ENSG00000270607.1	RP11-359E10.1	up	RP11-761E20.1 > RP11-359E10.1	5.16677e-11	4.74427e-10
	ENSG00000235257.4	AC093415.2	ENSG00000223764.2	RP11-54O7.3	up	AC093415.2 > RP11-54O7.3	0.0133759	0.0338063
	ENSG00000235257.4	AC093415.2	ENSG00000250320.1	CTD-2269F5.1	up	AC093415.2 > CTD-2269F5.1	0.0272161	0.0633815
	ENSG00000235257.4	AC093415.2	ENSG00000270093.1	AP000473.8	up	AC093415.2 > AP000473.8	0.0149783	0.0372405
	ENSG00000235280.2	MCF2L-AS1	ENSG00000245532.4	NEAT1	up	MCF2L-AS1 > NEAT1	0.0337681	0.0764751
	ENSG00000235280.2	MCF2L-AS1	ENSG00000245556.2	CTD-2037K23.2	up	MCF2L-AS1 > CTD-2037K23.2	0.00465204	0.0129583
	ENSG00000235280.2	MCF2L-AS1	ENSG00000224376.1	AC017104.6	up	MCF2L-AS1 > AC017104.6	0.00465204	0.0129583
	ENSG00000235314.1	LINC00957	ENSG00000253352.4	TUG1	up	LINC00957 > TUG1	0.0173816	0.0423237
	ENSG00000235314.1	LINC00957	ENSG00000233137.2	RP11-220I1.1	up	LINC00957 > RP11-220I1.1	0.0435911	0.0960508
	ENSG00000235314.1	LINC00957	ENSG00000264920.1	RP11-6N17.4	up	LINC00957 > RP11-6N17.4	0.0173816	0.0423237
	ENSG00000235381.1	RP11-477D19.2	ENSG00000265479.1	DTX2P1-UPK3BP1-PMS2P11	up	RP11-477D19.2 > DTX2P1-UPK3BP1-PMS2P11	0.0089786	0.0233064
	ENSG00000235381.1	RP11-477D19.2	ENSG00000227372.6	TP73-AS1	up	RP11-477D19.2 > TP73-AS1	0.0337681	0.0764751
	ENSG00000235381.1	RP11-477D19.2	ENSG00000232388.2	LINC00493	up	RP11-477D19.2 > LINC00493	0.0337681	0.0764751
	ENSG00000235387.1	LINC00961	ENSG00000267532.2	MIR497HG	down	LINC00961 < MIR497HG	2.47252e-06	1.26165e-05
	ENSG00000235387.1	LINC00961	ENSG00000242282.2	AC108488.4	down	LINC00961 < AC108488.4	2.17975e-05	9.66376e-05
	ENSG00000235387.1	LINC00961	ENSG00000248275.1	TRIM52-AS1	down	LINC00961 < TRIM52-AS1	1.25421e-16	2.09541e-15
	ENSG00000235437.3	RP11-357C3.3	ENSG00000237438.2	CECR7	up	RP11-357C3.3 > CECR7	0.0117763	0.0300565
	ENSG00000235437.3	RP11-357C3.3	ENSG00000227372.6	TP73-AS1	up	RP11-357C3.3 > TP73-AS1	0.0140034	0.035182
	ENSG00000235437.3	RP11-357C3.3	ENSG00000226332.2	RP11-157P1.4	up	RP11-357C3.3 > RP11-157P1.4	0.00851496	0.0225711
	ENSG00000235453.3	TOPORS-AS1	ENSG00000226950.2	DANCR	up	TOPORS-AS1 > DANCR	0.0337681	0.0764751
	ENSG00000235453.3	TOPORS-AS1	ENSG00000270170.1	NCBP2-AS2	up	TOPORS-AS1 > NCBP2-AS2	0.0385879	0.0864388
	ENSG00000235477.2	RP11-122G18.5	ENSG00000236548.1	RP11-510H23.1	down	RP11-122G18.5 < RP11-510H23.1	0.0427609	0.0946675
	ENSG00000235477.2	RP11-122G18.5	ENSG00000260742.1	RP11-366L5.1	down	RP11-122G18.5 < RP11-366L5.1	0.0427609	0.0946675
	ENSG00000235477.2	RP11-122G18.5	ENSG00000250075.1	RP11-584P21.2	down	RP11-122G18.5 < RP11-584P21.2	0.00870346	0.0228952
	ENSG00000235501.1	RP4-639F20.1	ENSG00000237975.2	FLG-AS1	down	RP4-639F20.1 < FLG-AS1	0.0337681	0.0764751
	ENSG00000235501.1	RP4-639F20.1	ENSG00000258274.1	RP11-887P2.5	down	RP4-639F20.1 < RP11-887P2.5	0.0089786	0.0233064
	ENSG00000235501.1	RP4-639F20.1	ENSG00000267651.1	RP11-95O2.1	down	RP4-639F20.1 < RP11-95O2.1	0.0173816	0.0423237
	ENSG00000235560.3	AC002310.12	ENSG00000237438.2	CECR7	up	AC002310.12 > CECR7	0.000655666	0.00221787
	ENSG00000235560.3	AC002310.12	ENSG00000246526.2	RP11-539L10.2	up	AC002310.12 > RP11-539L10.2	0.0173816	0.0423237
	ENSG00000235560.3	AC002310.12	ENSG00000234705.1	HMGA1P4	up	AC002310.12 > HMGA1P4	0.0337681	0.0764751
	ENSG00000235584.2	AC008268.1	ENSG00000226747.2	AC007966.1	down	AC008268.1 < AC007966.1	0.0337681	0.0764751
	ENSG00000235584.2	AC008268.1	ENSG00000236548.1	RP11-510H23.1	down	AC008268.1 < RP11-510H23.1	0.0435911	0.0960508
	ENSG00000235584.2	AC008268.1	ENSG00000250075.1	RP11-584P21.2	down	AC008268.1 < RP11-584P21.2	0.0247725	0.0583161
	ENSG00000235590.3	GNAS-AS1	ENSG00000250802.2	ZBED3-AS1	up	GNAS-AS1 > ZBED3-AS1	0.000150712	0.000579149	non-small cell lung cancer
	ENSG00000235590.3	GNAS-AS1	ENSG00000225216.2	AC007362.3	up	GNAS-AS1 > AC007362.3	0.00010732	0.000420527
	ENSG00000235590.3	GNAS-AS1	ENSG00000238005.2	RP11-443B7.1	up	GNAS-AS1 > RP11-443B7.1	0.0187202	0.0453634
	ENSG00000235621.4	LINC00494	ENSG00000228794.4	RP11-206L10.11	up	LINC00494 > RP11-206L10.11	0.0089786	0.0233064
	ENSG00000235621.4	LINC00494	ENSG00000234608.3	MAPKAPK5-AS1	up	LINC00494 > MAPKAPK5-AS1	0.0337681	0.0764751
	ENSG00000235621.4	LINC00494	ENSG00000270015.1	RP11-540B6.6	up	LINC00494 > RP11-540B6.6	0.0089786	0.0233064
	ENSG00000235652.3	RP11-545I5.3	ENSG00000233593.2	RP4-665J23.1	down	RP11-545I5.3 < RP4-665J23.1	0.0089786	0.0233064
	ENSG00000235652.3	RP11-545I5.3	ENSG00000235927.2	NEXN-AS1	down	RP11-545I5.3 < NEXN-AS1	0.0337681	0.0764751
	ENSG00000235652.3	RP11-545I5.3	ENSG00000227467.3	RP11-169D4.1	down	RP11-545I5.3 < RP11-169D4.1	0.0247725	0.0583161
	ENSG00000235703.1	LINC00894	ENSG00000253352.4	TUG1	up	LINC00894 > TUG1	0.0337681	0.0764751
	ENSG00000235703.1	LINC00894	ENSG00000233137.2	RP11-220I1.1	up	LINC00894 > RP11-220I1.1	0.0089786	0.0233064
	ENSG00000235703.1	LINC00894	ENSG00000264920.1	RP11-6N17.4	up	LINC00894 > RP11-6N17.4	0.00465204	0.0129583
	ENSG00000235706.3	DICER1-AS1	ENSG00000179818.9	PCBP1-AS1	up	DICER1-AS1 > PCBP1-AS1	5.05892e-09	3.68935e-08
	ENSG00000235706.3	DICER1-AS1	ENSG00000268061.1	NAPA-AS1	up	DICER1-AS1 > NAPA-AS1	0.0337681	0.0764751
	ENSG00000235706.3	DICER1-AS1	ENSG00000260992.1	DOCK9-AS2	up	DICER1-AS1 > DOCK9-AS2	0.00851496	0.0225711
	ENSG00000235724.4	AC009299.2	ENSG00000227165.3	WDR11-AS1	up	AC009299.2 > WDR11-AS1	0.00126624	0.00401135
	ENSG00000235724.4	AC009299.2	ENSG00000225439.2	BOLA3-AS1	up	AC009299.2 > BOLA3-AS1	0.00058294	0.00201269
	ENSG00000235724.4	AC009299.2	ENSG00000247572.3	CKMT2-AS1	up	AC009299.2 > CKMT2-AS1	0.0337681	0.0764751
	ENSG00000235770.1	LINC00607	ENSG00000255970.1	RP11-43N5.1	down	LINC00607 < RP11-43N5.1	0.0272161	0.0633815
	ENSG00000235770.1	LINC00607	ENSG00000260060.1	RP11-388M20.1	down	LINC00607 < RP11-388M20.1	0.0193174	0.0464862
	ENSG00000235770.1	LINC00607	ENSG00000263069.1	CTD-2047H16.4	down	LINC00607 < CTD-2047H16.4	0.00675794	0.0183221
	ENSG00000235823.1	LINC00263	ENSG00000245556.2	CTD-2037K23.2	up	LINC00263 > CTD-2037K23.2	0.00465204	0.0129583
	ENSG00000235823.1	LINC00263	ENSG00000261183.1	RP11-532F12.5	up	LINC00263 > RP11-532F12.5	0.0337681	0.0764751
	ENSG00000235823.1	LINC00263	ENSG00000267296.2	CEBPA-AS1	up	LINC00263 > CEBPA-AS1	2.9823e-06	1.49708e-05
	ENSG00000235904.1	RBMS3-AS3	ENSG00000233593.2	RP4-665J23.1	down	RBMS3-AS3 < RP4-665J23.1	0.0337681	0.0764751
	ENSG00000235904.1	RBMS3-AS3	ENSG00000227467.3	RP11-169D4.1	down	RBMS3-AS3 < RP11-169D4.1	0.0173816	0.0423237
	ENSG00000235904.1	RBMS3-AS3	ENSG00000226747.2	AC007966.1	down	RBMS3-AS3 < AC007966.1	0.0089786	0.0233064
	ENSG00000235910.1	AP006216.12	ENSG00000179818.9	PCBP1-AS1	up	AP006216.12 > PCBP1-AS1	0.0029791	0.00875211
	ENSG00000235910.1	AP006216.12	ENSG00000233871.1	DLG5-AS1	up	AP006216.12 > DLG5-AS1	0.0435911	0.0960508
	ENSG00000235910.1	AP006216.12	ENSG00000273356.1	RP11-804H8.6	up	AP006216.12 > RP11-804H8.6	0.00179377	0.0055385
	ENSG00000235919.3	ASH1L-AS1	ENSG00000126005.11	MMP24-AS1	up	ASH1L-AS1 > MMP24-AS1	4.87741e-05	0.000202923
	ENSG00000235919.3	ASH1L-AS1	ENSG00000225733.1	FGD5-AS1	up	ASH1L-AS1 > FGD5-AS1	0.000489427	0.00170704
	ENSG00000235919.3	ASH1L-AS1	ENSG00000234741.3	GAS5	up	ASH1L-AS1 > GAS5	0.00125774	0.00399693
	ENSG00000235947.1	EGOT	ENSG00000237438.2	CECR7	up	EGOT > CECR7	0.0337681	0.0764751	breast cancer,prostate cancer
	ENSG00000235947.1	EGOT	ENSG00000235314.1	LINC00957	up	EGOT > LINC00957	0.0337681	0.0764751
	ENSG00000235947.1	EGOT	ENSG00000179818.9	PCBP1-AS1	up	EGOT > PCBP1-AS1	2.34091e-07	1.37133e-06
	ENSG00000235954.2	TTC28-AS1	ENSG00000224729.4	PCOLCE-AS1	up	TTC28-AS1 > PCOLCE-AS1	0.0193174	0.0464862
	ENSG00000235954.2	TTC28-AS1	ENSG00000227398.3	KIF9-AS1	up	TTC28-AS1 > KIF9-AS1	0.0446144	0.0977857
	ENSG00000235954.2	TTC28-AS1	ENSG00000265787.1	CYP4F35P	up	TTC28-AS1 > CYP4F35P	0.0251884	0.0591974
	ENSG00000235997.2	AC109642.1	ENSG00000175611.7	LINC00476	down	AC109642.1 < LINC00476	2.80115e-06	1.41605e-05
	ENSG00000235997.2	AC109642.1	ENSG00000257176.1	RP11-996F15.2	down	AC109642.1 < RP11-996F15.2	7.47782e-06	3.55197e-05
	ENSG00000235997.2	AC109642.1	ENSG00000259847.1	RP11-95H3.1	down	AC109642.1 < RP11-95H3.1	0.0337681	0.0764751
	ENSG00000236088.5	COX10-AS1	ENSG00000224729.4	PCOLCE-AS1	up	COX10-AS1 > PCOLCE-AS1	0.00175252	0.00542165
	ENSG00000236088.5	COX10-AS1	ENSG00000247982.2	LINC00926	up	COX10-AS1 > LINC00926	0.0435911	0.0960508
	ENSG00000236088.5	COX10-AS1	ENSG00000177738.3	CTD-2201E18.3	up	COX10-AS1 > CTD-2201E18.3	0.0258135	0.0604919
	ENSG00000236144.2	AD000090.2	ENSG00000177410.8	ZFAS1	up	AD000090.2 > ZFAS1	0.0173816	0.0423237
	ENSG00000236144.2	AD000090.2	ENSG00000253352.4	TUG1	up	AD000090.2 > TUG1	0.00465204	0.0129583
	ENSG00000236144.2	AD000090.2	ENSG00000245556.2	CTD-2037K23.2	up	AD000090.2 > CTD-2037K23.2	0.00465204	0.0129583
	ENSG00000236256.5	DIAPH2-AS1	ENSG00000187621.10	TCL6	up	DIAPH2-AS1 > TCL6	0.0385879	0.0864388
	ENSG00000236256.5	DIAPH2-AS1	ENSG00000257433.1	RP1-197B17.3	up	DIAPH2-AS1 > RP1-197B17.3	0.0089786	0.0233064
	ENSG00000236256.5	DIAPH2-AS1	ENSG00000267287.1	RP11-567M16.1	up	DIAPH2-AS1 > RP11-567M16.1	0.00441746	0.0125007
	ENSG00000236304.1	AP001189.4	ENSG00000187621.10	TCL6	up	AP001189.4 > TCL6	0.0337681	0.0764751
	ENSG00000236304.1	AP001189.4	ENSG00000178803.6	ADORA2A-AS1	up	AP001189.4 > ADORA2A-AS1	0.00851496	0.0225711
	ENSG00000236304.1	AP001189.4	ENSG00000180422.3	LINC00304	up	AP001189.4 > LINC00304	0.00302279	0.00886529
	ENSG00000236333.3	TRHDE-AS1	ENSG00000237975.2	FLG-AS1	down	TRHDE-AS1 < FLG-AS1	3.73852e-05	0.00015858
	ENSG00000236333.3	TRHDE-AS1	ENSG00000231242.1	RP11-87H9.3	down	TRHDE-AS1 < RP11-87H9.3	0.00343069	0.00997735
	ENSG00000236333.3	TRHDE-AS1	ENSG00000205837.3	LINC00487	down	TRHDE-AS1 < LINC00487	0.0251884	0.0591974
	ENSG00000236404.4	RP11-125B21.2	ENSG00000265479.1	DTX2P1-UPK3BP1-PMS2P11	up	RP11-125B21.2 > DTX2P1-UPK3BP1-PMS2P11	0.0089786	0.0233064
	ENSG00000236404.4	RP11-125B21.2	ENSG00000227372.6	TP73-AS1	up	RP11-125B21.2 > TP73-AS1	0.0140034	0.035182
	ENSG00000236404.4	RP11-125B21.2	ENSG00000235106.4	LINC00094	up	RP11-125B21.2 > LINC00094	0.0247725	0.0583161
	ENSG00000236423.1	RP13-15E13.1	ENSG00000254635.1	WAC-AS1	up	RP13-15E13.1 > WAC-AS1	0.0385879	0.0864388
	ENSG00000236423.1	RP13-15E13.1	ENSG00000177410.8	ZFAS1	up	RP13-15E13.1 > ZFAS1	0.0173816	0.0423237
	ENSG00000236423.1	RP13-15E13.1	ENSG00000253352.4	TUG1	up	RP13-15E13.1 > TUG1	0.0247725	0.0583161
	ENSG00000236432.3	AC097662.2	ENSG00000232909.1	RP3-510O8.4	up	AC097662.2 > RP3-510O8.4	0.000349057	0.00124416
	ENSG00000236432.3	AC097662.2	ENSG00000253123.2	RP11-527N22.1	up	AC097662.2 > RP11-527N22.1	0.0427609	0.0946675
	ENSG00000236432.3	AC097662.2	ENSG00000235381.1	RP11-477D19.2	up	AC097662.2 > RP11-477D19.2	0.0193174	0.0464862
	ENSG00000236499.2	LINC00896	ENSG00000234608.3	MAPKAPK5-AS1	up	LINC00896 > MAPKAPK5-AS1	0.0089786	0.0233064
	ENSG00000236499.2	LINC00896	ENSG00000215256.3	DHRS4-AS1	up	LINC00896 > DHRS4-AS1	0.00241644	0.00720435
	ENSG00000236499.2	LINC00896	ENSG00000232229.1	LINC00865	up	LINC00896 > LINC00865	0.0439536	0.0965924
	ENSG00000236519.1	AL773604.8	ENSG00000231419.2	LINC00689	up	AL773604.8 > LINC00689	0.0193174	0.0464862
	ENSG00000236519.1	AL773604.8	ENSG00000260630.2	SNAI3-AS1	up	AL773604.8 > SNAI3-AS1	0.0427609	0.0946675
	ENSG00000236519.1	AL773604.8	ENSG00000268006.1	PTOV1-AS1	up	AL773604.8 > PTOV1-AS1	0.0427609	0.0946675
	ENSG00000236537.1	RP11-732M18.3	ENSG00000261019.1	RP11-111K18.2	down	RP11-732M18.3 < RP11-111K18.2	0.0089786	0.0233064
	ENSG00000236537.1	RP11-732M18.3	ENSG00000259070.1	LINC00639	down	RP11-732M18.3 < LINC00639	0.000655666	0.00221787
	ENSG00000236537.1	RP11-732M18.3	ENSG00000249700.4	SRD5A3-AS1	down	RP11-732M18.3 < SRD5A3-AS1	0.0173816	0.0423237
	ENSG00000236581.4	STARD13-AS	ENSG00000261879.1	RP11-333E1.1	up	STARD13-AS > RP11-333E1.1	0.0337681	0.0764751
	ENSG00000236581.4	STARD13-AS	ENSG00000243055.1	GK-AS1	up	STARD13-AS > GK-AS1	0.0173816	0.0423237
	ENSG00000236581.4	STARD13-AS	ENSG00000223891.1	OSER1-AS1	up	STARD13-AS > OSER1-AS1	0.000342184	0.001225
	ENSG00000236618.2	PITPNA-AS1	ENSG00000126005.11	MMP24-AS1	up	PITPNA-AS1 > MMP24-AS1	2.54729e-05	0.000110796
	ENSG00000236618.2	PITPNA-AS1	ENSG00000225733.1	FGD5-AS1	up	PITPNA-AS1 > FGD5-AS1	1.49889e-10	1.3088e-09
	ENSG00000236618.2	PITPNA-AS1	ENSG00000254635.1	WAC-AS1	up	PITPNA-AS1 > WAC-AS1	0.00241644	0.00720435
	ENSG00000236671.3	PRKG1-AS1	ENSG00000187621.10	TCL6	up	PRKG1-AS1 > TCL6	0.0427609	0.0946675
	ENSG00000236671.3	PRKG1-AS1	ENSG00000231419.2	LINC00689	up	PRKG1-AS1 > LINC00689	0.0193174	0.0464862
	ENSG00000236671.3	PRKG1-AS1	ENSG00000260630.2	SNAI3-AS1	up	PRKG1-AS1 > SNAI3-AS1	0.00391081	0.0112306
	ENSG00000236700.1	LINC01010	ENSG00000245556.2	CTD-2037K23.2	up	LINC01010 > CTD-2037K23.2	0.0427609	0.0946675
	ENSG00000236700.1	LINC01010	ENSG00000270081.1	RP5-935K16.1	up	LINC01010 > RP5-935K16.1	0.0441697	0.0969358
	ENSG00000236700.1	LINC01010	ENSG00000265479.1	DTX2P1-UPK3BP1-PMS2P11	up	LINC01010 > DTX2P1-UPK3BP1-PMS2P11	0.0173816	0.0423237
	ENSG00000236714.1	AC005592.1	ENSG00000179818.9	PCBP1-AS1	up	AC005592.1 > PCBP1-AS1	0.0337681	0.0764751
	ENSG00000236714.1	AC005592.1	ENSG00000269293.2	ZSCAN16-AS1	up	AC005592.1 > ZSCAN16-AS1	0.0337681	0.0764751
	ENSG00000236714.1	AC005592.1	ENSG00000214870.4	AC004540.5	up	AC005592.1 > AC004540.5	0.0173816	0.0423237
	ENSG00000236751.1	RP1-30G7.2	ENSG00000235437.3	RP11-357C3.3	up	RP1-30G7.2 > RP11-357C3.3	0.0173816	0.0423237
	ENSG00000236751.1	RP1-30G7.2	ENSG00000226920.1	RP5-1068B5.3	up	RP1-30G7.2 > RP5-1068B5.3	0.0173816	0.0423237
	ENSG00000236751.1	RP1-30G7.2	ENSG00000178977.3	LINC00324	up	RP1-30G7.2 > LINC00324	0.0337681	0.0764751
	ENSG00000236772.1	RP5-1184F4.5	ENSG00000233137.2	RP11-220I1.1	up	RP5-1184F4.5 > RP11-220I1.1	0.0337681	0.0764751
	ENSG00000236772.1	RP5-1184F4.5	ENSG00000264920.1	RP11-6N17.4	up	RP5-1184F4.5 > RP11-6N17.4	0.0337681	0.0764751
	ENSG00000236772.1	RP5-1184F4.5	ENSG00000270170.1	NCBP2-AS2	up	RP5-1184F4.5 > NCBP2-AS2	0.00465204	0.0129583
	ENSG00000236778.3	INTS6-AS1	ENSG00000182057.4	Z83851.3	up	INTS6-AS1 > Z83851.3	0.0427609	0.0946675
	ENSG00000236778.3	INTS6-AS1	ENSG00000235314.1	LINC00957	up	INTS6-AS1 > LINC00957	0.0272161	0.0633815
	ENSG00000236778.3	INTS6-AS1	ENSG00000256508.2	RP11-554A11.6	up	INTS6-AS1 > RP11-554A11.6	0.00870346	0.0228952
	ENSG00000236790.1	LINC00299	ENSG00000269973.1	RP11-95D17.1	up	LINC00299 > RP11-95D17.1	0.0173816	0.0423237
	ENSG00000236790.1	LINC00299	ENSG00000179818.9	PCBP1-AS1	up	LINC00299 > PCBP1-AS1	2.2524e-08	1.51025e-07
	ENSG00000236790.1	LINC00299	ENSG00000261373.1	VPS9D1-AS1	up	LINC00299 > VPS9D1-AS1	0.0337681	0.0764751
	ENSG00000236810.1	RP5-886K2.3	ENSG00000126005.11	MMP24-AS1	up	RP5-886K2.3 > MMP24-AS1	0.000655666	0.00221787
	ENSG00000236810.1	RP5-886K2.3	ENSG00000225733.1	FGD5-AS1	up	RP5-886K2.3 > FGD5-AS1	0.000189065	0.000708767
	ENSG00000236810.1	RP5-886K2.3	ENSG00000254635.1	WAC-AS1	up	RP5-886K2.3 > WAC-AS1	0.00441746	0.0125007
	ENSG00000236830.2	CBR3-AS1	ENSG00000267575.2	CTC-459F4.3	up	CBR3-AS1 > CTC-459F4.3	0.0089786	0.0233064	esophageal squamous cell carcinoma,prostate cancer
	ENSG00000236830.2	CBR3-AS1	ENSG00000237438.2	CECR7	up	CBR3-AS1 > CECR7	1.12706e-08	7.85358e-08
	ENSG00000236830.2	CBR3-AS1	ENSG00000246526.2	RP11-539L10.2	up	CBR3-AS1 > RP11-539L10.2	0.0435911	0.0960508
	ENSG00000236833.1	AC024560.2	ENSG00000241990.1	RP6-109B7.3	up	AC024560.2 > RP6-109B7.3	0.0173816	0.0423237
	ENSG00000236833.1	AC024560.2	ENSG00000245532.4	NEAT1	up	AC024560.2 > NEAT1	0.0337681	0.0764751
	ENSG00000236833.1	AC024560.2	ENSG00000245556.2	CTD-2037K23.2	up	AC024560.2 > CTD-2037K23.2	0.00278156	0.00820339
	ENSG00000236859.2	AC018737.1	ENSG00000233137.2	RP11-220I1.1	up	AC018737.1 > RP11-220I1.1	0.0337681	0.0764751
	ENSG00000236859.2	AC018737.1	ENSG00000223745.3	RP4-717I23.3	up	AC018737.1 > RP4-717I23.3	0.0427609	0.0946675
	ENSG00000236859.2	AC018737.1	ENSG00000270170.1	NCBP2-AS2	up	AC018737.1 > NCBP2-AS2	0.00241644	0.00720435
	ENSG00000236871.2	LINC00106	ENSG00000126005.11	MMP24-AS1	up	LINC00106 > MMP24-AS1	0.0435911	0.0960508
	ENSG00000236871.2	LINC00106	ENSG00000234741.3	GAS5	up	LINC00106 > GAS5	0.0149849	0.0372405
	ENSG00000236871.2	LINC00106	ENSG00000177410.8	ZFAS1	up	LINC00106 > ZFAS1	0.00125774	0.00399693
	ENSG00000236914.3	RP11-1008C21.2	ENSG00000233967.2	RP11-250B2.3	down	RP11-1008C21.2 < RP11-250B2.3	0.0173816	0.0423237
	ENSG00000236914.3	RP11-1008C21.2	ENSG00000258274.1	RP11-887P2.5	down	RP11-1008C21.2 < RP11-887P2.5	0.00278156	0.00820339
	ENSG00000236914.3	RP11-1008C21.2	ENSG00000231242.1	RP11-87H9.3	down	RP11-1008C21.2 < RP11-87H9.3	0.00125774	0.00399693
	ENSG00000236977.1	ANKRD44-IT1	ENSG00000187621.10	TCL6	up	ANKRD44-IT1 > TCL6	0.0149849	0.0372405
	ENSG00000236977.1	ANKRD44-IT1	ENSG00000231419.2	LINC00689	up	ANKRD44-IT1 > LINC00689	0.0149849	0.0372405
	ENSG00000236977.1	ANKRD44-IT1	ENSG00000223891.1	OSER1-AS1	up	ANKRD44-IT1 > OSER1-AS1	0.00465204	0.0129583
	ENSG00000237021.2	RP3-486I3.7	ENSG00000254602.1	AP000662.4	up	RP3-486I3.7 > AP000662.4	0.0385879	0.0864388
	ENSG00000237021.2	RP3-486I3.7	ENSG00000232874.1	RP11-135A1.2	up	RP3-486I3.7 > RP11-135A1.2	0.0262449	0.0612728
	ENSG00000237021.2	RP3-486I3.7	ENSG00000260774.1	CTD-2083E4.4	up	RP3-486I3.7 > CTD-2083E4.4	0.00870346	0.0228952
	ENSG00000237036.4	ZEB1-AS1	ENSG00000267296.2	CEBPA-AS1	up	ZEB1-AS1 > CEBPA-AS1	0.0337681	0.0764751	esophageal squamous cell carcinoma,hepatocellular carcinoma
	ENSG00000237036.4	ZEB1-AS1	ENSG00000224945.1	RP11-82L18.2	up	ZEB1-AS1 > RP11-82L18.2	0.0337681	0.0764751
	ENSG00000237036.4	ZEB1-AS1	ENSG00000246526.2	RP11-539L10.2	up	ZEB1-AS1 > RP11-539L10.2	0.0086145	0.0227641
	ENSG00000237149.4	ZNF503-AS2	ENSG00000253352.4	TUG1	up	ZNF503-AS2 > TUG1	0.00465204	0.0129583
	ENSG00000237149.4	ZNF503-AS2	ENSG00000233137.2	RP11-220I1.1	up	ZNF503-AS2 > RP11-220I1.1	0.0089786	0.0233064
	ENSG00000237149.4	ZNF503-AS2	ENSG00000260260.1	RP11-304L19.5	up	ZNF503-AS2 > RP11-304L19.5	0.0173816	0.0423237
	ENSG00000237181.1	AC147651.4	ENSG00000229692.3	SOS1-IT1	down	AC147651.4 < SOS1-IT1	0.0427609	0.0946675
	ENSG00000237181.1	AC147651.4	ENSG00000249592.1	RP11-440L14.1	down	AC147651.4 < RP11-440L14.1	0.00870346	0.0228952
	ENSG00000237181.1	AC147651.4	ENSG00000229153.1	EPHA1-AS1	down	AC147651.4 < EPHA1-AS1	0.00465204	0.0129583
	ENSG00000237187.4	NR2F1-AS1	ENSG00000260947.1	RP11-384P7.7	down	NR2F1-AS1 < RP11-384P7.7	0.0439536	0.0965924
	ENSG00000237187.4	NR2F1-AS1	ENSG00000259847.1	RP11-95H3.1	down	NR2F1-AS1 < RP11-95H3.1	0.0089786	0.0233064
	ENSG00000237187.4	NR2F1-AS1	ENSG00000197291.4	RAMP2-AS1	down	NR2F1-AS1 < RAMP2-AS1	0.0258135	0.0604919
	ENSG00000237188.3	RP11-337C18.8	ENSG00000179818.9	PCBP1-AS1	up	RP11-337C18.8 > PCBP1-AS1	0.000189065	0.000708767
	ENSG00000237188.3	RP11-337C18.8	ENSG00000261879.1	RP11-333E1.1	up	RP11-337C18.8 > RP11-333E1.1	0.00067378	0.00227054
	ENSG00000237188.3	RP11-337C18.8	ENSG00000260992.1	DOCK9-AS2	up	RP11-337C18.8 > DOCK9-AS2	0.000178707	0.000673686
	ENSG00000237298.4	TTN-AS1	ENSG00000269973.1	RP11-95D17.1	up	TTN-AS1 > RP11-95D17.1	0.0198928	0.0477679
	ENSG00000237298.4	TTN-AS1	ENSG00000263753.2	LINC00667	up	TTN-AS1 > LINC00667	0.0337681	0.0764751
	ENSG00000237298.4	TTN-AS1	ENSG00000215068.3	AC025171.1	up	TTN-AS1 > AC025171.1	0.0173816	0.0423237
	ENSG00000237310.1	GS1-124K5.4	ENSG00000225733.1	FGD5-AS1	up	GS1-124K5.4 > FGD5-AS1	0.0258135	0.0604919
	ENSG00000237310.1	GS1-124K5.4	ENSG00000253352.4	TUG1	up	GS1-124K5.4 > TUG1	0.00465204	0.0129583
	ENSG00000237310.1	GS1-124K5.4	ENSG00000245532.4	NEAT1	up	GS1-124K5.4 > NEAT1	0.0010165	0.0033311
	ENSG00000237399.3	PITRM1-AS1	ENSG00000260630.2	SNAI3-AS1	up	PITRM1-AS1 > SNAI3-AS1	0.00339087	0.00987457
	ENSG00000237399.3	PITRM1-AS1	ENSG00000257433.1	RP1-197B17.3	up	PITRM1-AS1 > RP1-197B17.3	0.0337681	0.0764751
	ENSG00000237399.3	PITRM1-AS1	ENSG00000258057.1	BCDIN3D-AS1	up	PITRM1-AS1 > BCDIN3D-AS1	0.0204703	0.0491004
	ENSG00000237424.1	FOXD2-AS1	ENSG00000179818.9	PCBP1-AS1	up	FOXD2-AS1 > PCBP1-AS1	2.82856e-09	2.12257e-08
	ENSG00000237424.1	FOXD2-AS1	ENSG00000263753.2	LINC00667	up	FOXD2-AS1 > LINC00667	0.0089786	0.0233064
	ENSG00000237424.1	FOXD2-AS1	ENSG00000261879.1	RP11-333E1.1	up	FOXD2-AS1 > RP11-333E1.1	0.00491196	0.0136103
	ENSG00000237436.1	RP11-312B8.1	ENSG00000224376.1	AC017104.6	up	RP11-312B8.1 > AC017104.6	0.0173816	0.0423237
	ENSG00000237436.1	RP11-312B8.1	ENSG00000267296.2	CEBPA-AS1	up	RP11-312B8.1 > CEBPA-AS1	0.000342184	0.001225
	ENSG00000237436.1	RP11-312B8.1	ENSG00000236423.1	RP13-15E13.1	up	RP11-312B8.1 > RP13-15E13.1	0.0173816	0.0423237
	ENSG00000237438.2	CECR7	ENSG00000253352.4	TUG1	up	CECR7 > TUG1	0.00465204	0.0129583
	ENSG00000237438.2	CECR7	ENSG00000233137.2	RP11-220I1.1	up	CECR7 > RP11-220I1.1	0.0337681	0.0764751
	ENSG00000237438.2	CECR7	ENSG00000260260.1	RP11-304L19.5	up	CECR7 > RP11-304L19.5	0.0337681	0.0764751
	ENSG00000237463.1	RP11-280O1.2	ENSG00000179818.9	PCBP1-AS1	up	RP11-280O1.2 > PCBP1-AS1	1.13446e-11	1.12512e-10
	ENSG00000237463.1	RP11-280O1.2	ENSG00000228794.4	RP11-206L10.11	up	RP11-280O1.2 > RP11-206L10.11	0.0173816	0.0423237
	ENSG00000237463.1	RP11-280O1.2	ENSG00000234608.3	MAPKAPK5-AS1	up	RP11-280O1.2 > MAPKAPK5-AS1	0.00241644	0.00720435
	ENSG00000237489.2	LINC00959	ENSG00000259116.1	RP11-973N13.4	down	LINC00959 < RP11-973N13.4	0.00125774	0.00399693
	ENSG00000237489.2	LINC00959	ENSG00000260977.1	RP11-333I13.1	down	LINC00959 < RP11-333I13.1	0.0173816	0.0423237
	ENSG00000237489.2	LINC00959	ENSG00000260947.1	RP11-384P7.7	down	LINC00959 < RP11-384P7.7	0.00465204	0.0129583
	ENSG00000237512.2	UNC5B-AS1	ENSG00000235453.3	TOPORS-AS1	up	UNC5B-AS1 > TOPORS-AS1	0.0337681	0.0764751
	ENSG00000237512.2	UNC5B-AS1	ENSG00000174403.11	C20orf166-AS1	up	UNC5B-AS1 > C20orf166-AS1	0.0173816	0.0423237
	ENSG00000237512.2	UNC5B-AS1	ENSG00000227398.3	KIF9-AS1	up	UNC5B-AS1 > KIF9-AS1	0.0337681	0.0764751
	ENSG00000237517.4	DGCR5	ENSG00000263753.2	LINC00667	up	DGCR5 > LINC00667	0.0089786	0.0233064
	ENSG00000237517.4	DGCR5	ENSG00000179743.2	RP11-169K16.9	up	DGCR5 > RP11-169K16.9	9.33613e-05	0.000370388
	ENSG00000237517.4	DGCR5	ENSG00000259943.1	RP1-39G22.7	up	DGCR5 > RP1-39G22.7	0.0435911	0.0960508
	ENSG00000237523.1	LINC00857	ENSG00000245556.2	CTD-2037K23.2	up	LINC00857 > CTD-2037K23.2	0.0337681	0.0764751
	ENSG00000237523.1	LINC00857	ENSG00000238164.2	RP3-395M20.8	up	LINC00857 > RP3-395M20.8	0.00125774	0.00399693
	ENSG00000237523.1	LINC00857	ENSG00000267575.2	CTC-459F4.3	up	LINC00857 > CTC-459F4.3	0.0337681	0.0764751
	ENSG00000237686.2	RP5-1120P11.1	ENSG00000237438.2	CECR7	up	RP5-1120P11.1 > CECR7	0.0337681	0.0764751
	ENSG00000237686.2	RP5-1120P11.1	ENSG00000179818.9	PCBP1-AS1	up	RP5-1120P11.1 > PCBP1-AS1	2.54298e-16	4.11354e-15
	ENSG00000237686.2	RP5-1120P11.1	ENSG00000224975.1	INE1	up	RP5-1120P11.1 > INE1	0.0337681	0.0764751
	ENSG00000237697.2	LINC00312	ENSG00000260257.1	RP5-1085F17.3	down	LINC00312 < RP5-1085F17.3	4.25967e-39	5.76878e-37
	ENSG00000237697.2	LINC00312	ENSG00000267532.2	MIR497HG	down	LINC00312 < MIR497HG	1.2832e-21	3.52563e-20
	ENSG00000237697.2	LINC00312	ENSG00000242282.2	AC108488.4	down	LINC00312 < AC108488.4	1.3362e-19	3.00231e-18
	ENSG00000237753.1	AC079922.3	ENSG00000237438.2	CECR7	up	AC079922.3 > CECR7	0.00182631	0.0056297
	ENSG00000237753.1	AC079922.3	ENSG00000227372.6	TP73-AS1	up	AC079922.3 > TP73-AS1	0.00126624	0.00401135
	ENSG00000237753.1	AC079922.3	ENSG00000250303.2	RP11-356J5.12	up	AC079922.3 > RP11-356J5.12	0.0173816	0.0423237
	ENSG00000237773.1	AC003075.4	ENSG00000259847.1	RP11-95H3.1	down	AC003075.4 < RP11-95H3.1	0.0089786	0.0233064
	ENSG00000237773.1	AC003075.4	ENSG00000260236.1	RP11-708J19.1	down	AC003075.4 < RP11-708J19.1	0.0337681	0.0764751
	ENSG00000237773.1	AC003075.4	ENSG00000197291.4	RAMP2-AS1	down	AC003075.4 < RAMP2-AS1	0.0247725	0.0583161
	ENSG00000237781.2	RP11-54A4.2	ENSG00000237438.2	CECR7	up	RP11-54A4.2 > CECR7	0.0193174	0.0464862
	ENSG00000237781.2	RP11-54A4.2	ENSG00000270081.1	RP5-935K16.1	up	RP11-54A4.2 > RP5-935K16.1	0.0427609	0.0946675
	ENSG00000237781.2	RP11-54A4.2	ENSG00000235314.1	LINC00957	up	RP11-54A4.2 > LINC00957	0.0441697	0.0969358
	ENSG00000237807.3	RP11-400K9.4	ENSG00000179818.9	PCBP1-AS1	up	RP11-400K9.4 > PCBP1-AS1	0.0435911	0.0960508
	ENSG00000237807.3	RP11-400K9.4	ENSG00000261879.1	RP11-333E1.1	up	RP11-400K9.4 > RP11-333E1.1	0.0140034	0.035182
	ENSG00000237807.3	RP11-400K9.4	ENSG00000260992.1	DOCK9-AS2	up	RP11-400K9.4 > DOCK9-AS2	0.0337681	0.0764751
	ENSG00000237870.2	AC073130.1	ENSG00000269973.1	RP11-95D17.1	up	AC073130.1 > RP11-95D17.1	0.0439536	0.0965924
	ENSG00000237870.2	AC073130.1	ENSG00000229891.1	Z83851.1	up	AC073130.1 > Z83851.1	0.0337681	0.0764751
	ENSG00000237870.2	AC073130.1	ENSG00000224729.4	PCOLCE-AS1	up	AC073130.1 > PCOLCE-AS1	0.00870346	0.0228952
	ENSG00000237886.1	RP11-611D20.2	ENSG00000267296.2	CEBPA-AS1	up	RP11-611D20.2 > CEBPA-AS1	0.0089786	0.0233064
	ENSG00000237886.1	RP11-611D20.2	ENSG00000238164.2	RP3-395M20.8	up	RP11-611D20.2 > RP3-395M20.8	0.00241644	0.00720435
	ENSG00000237886.1	RP11-611D20.2	ENSG00000267575.2	CTC-459F4.3	up	RP11-611D20.2 > CTC-459F4.3	0.0337681	0.0764751
	ENSG00000237928.1	RP4-668G5.1	ENSG00000187621.10	TCL6	up	RP4-668G5.1 > TCL6	0.0427609	0.0946675
	ENSG00000237928.1	RP4-668G5.1	ENSG00000231419.2	LINC00689	up	RP4-668G5.1 > LINC00689	0.00870346	0.0228952
	ENSG00000237928.1	RP4-668G5.1	ENSG00000178803.6	ADORA2A-AS1	up	RP4-668G5.1 > ADORA2A-AS1	0.0262449	0.0612728
	ENSG00000237940.3	AC093642.3	ENSG00000235954.2	TTC28-AS1	up	AC093642.3 > TTC28-AS1	0.0173816	0.0423237
	ENSG00000237940.3	AC093642.3	ENSG00000246640.1	RP11-1094H24.4	up	AC093642.3 > RP11-1094H24.4	0.0198928	0.0477679
	ENSG00000237940.3	AC093642.3	ENSG00000261824.2	LINC00662	up	AC093642.3 > LINC00662	0.00851496	0.0225711
	ENSG00000237943.2	PRKCQ-AS1	ENSG00000260060.1	RP11-388M20.1	down	PRKCQ-AS1 < RP11-388M20.1	0.0337681	0.0764751
	ENSG00000237943.2	PRKCQ-AS1	ENSG00000260947.1	RP11-384P7.7	down	PRKCQ-AS1 < RP11-384P7.7	0.00241644	0.00720435
	ENSG00000237943.2	PRKCQ-AS1	ENSG00000236333.3	TRHDE-AS1	down	PRKCQ-AS1 < TRHDE-AS1	0.0337681	0.0764751
	ENSG00000237950.1	RP11-7O11.3	ENSG00000263753.2	LINC00667	up	RP11-7O11.3 > LINC00667	0.0173816	0.0423237
	ENSG00000237950.1	RP11-7O11.3	ENSG00000179743.2	RP11-169K16.9	up	RP11-7O11.3 > RP11-169K16.9	0.036606	0.0824739
	ENSG00000237950.1	RP11-7O11.3	ENSG00000268061.1	NAPA-AS1	up	RP11-7O11.3 > NAPA-AS1	0.0435911	0.0960508
	ENSG00000237975.2	FLG-AS1	ENSG00000226496.1	LINC00323	down	FLG-AS1 < LINC00323	0.036606	0.0824739
	ENSG00000237975.2	FLG-AS1	ENSG00000235927.2	NEXN-AS1	down	FLG-AS1 < NEXN-AS1	0.0441697	0.0969358
	ENSG00000237975.2	FLG-AS1	ENSG00000269938.1	RP11-214K3.20	down	FLG-AS1 < RP11-214K3.20	0.0427609	0.0946675
	ENSG00000237976.1	RP11-126K1.6	ENSG00000238164.2	RP3-395M20.8	up	RP11-126K1.6 > RP3-395M20.8	0.0173816	0.0423237
	ENSG00000237976.1	RP11-126K1.6	ENSG00000260651.1	AF213884.2	up	RP11-126K1.6 > AF213884.2	0.0089786	0.0233064
	ENSG00000237976.1	RP11-126K1.6	ENSG00000267575.2	CTC-459F4.3	up	RP11-126K1.6 > CTC-459F4.3	0.0173816	0.0423237
	ENSG00000237989.1	AP001046.5	ENSG00000234705.1	HMGA1P4	up	AP001046.5 > HMGA1P4	0.0427609	0.0946675
	ENSG00000237989.1	AP001046.5	ENSG00000250303.2	RP11-356J5.12	up	AP001046.5 > RP11-356J5.12	0.0262449	0.0612728
	ENSG00000237989.1	AP001046.5	ENSG00000265688.1	MAFG-AS1	up	AP001046.5 > MAFG-AS1	0.0427609	0.0946675
	ENSG00000238005.2	RP11-443B7.1	ENSG00000270607.1	RP11-359E10.1	up	RP11-443B7.1 > RP11-359E10.1	6.73713e-07	3.71816e-06
	ENSG00000238005.2	RP11-443B7.1	ENSG00000268006.1	PTOV1-AS1	up	RP11-443B7.1 > PTOV1-AS1	0.000554644	0.00192018
	ENSG00000238005.2	RP11-443B7.1	ENSG00000267287.1	RP11-567M16.1	up	RP11-443B7.1 > RP11-567M16.1	1.90965e-05	8.52422e-05
	ENSG00000238045.5	AC009133.14	ENSG00000126005.11	MMP24-AS1	up	AC009133.14 > MMP24-AS1	0.00125774	0.00399693
	ENSG00000238045.5	AC009133.14	ENSG00000225733.1	FGD5-AS1	up	AC009133.14 > FGD5-AS1	0.000178707	0.000673686
	ENSG00000238045.5	AC009133.14	ENSG00000234741.3	GAS5	up	AC009133.14 > GAS5	0.00125774	0.00399693
	ENSG00000238078.1	RP11-295M18.2	ENSG00000224116.2	INHBA-AS1	up	RP11-295M18.2 > INHBA-AS1	0.00851496	0.0225711
	ENSG00000238078.1	RP11-295M18.2	ENSG00000244926.2	ALKBH3-AS1	up	RP11-295M18.2 > ALKBH3-AS1	0.00391081	0.0112306
	ENSG00000238078.1	RP11-295M18.2	ENSG00000231473.2	LINC00441	up	RP11-295M18.2 > LINC00441	0.00465204	0.0129583
	ENSG00000238113.2	RP11-262H14.1	ENSG00000239523.1	MYLK-AS1	up	RP11-262H14.1 > MYLK-AS1	0.0441697	0.0969358
	ENSG00000238113.2	RP11-262H14.1	ENSG00000237310.1	GS1-124K5.4	up	RP11-262H14.1 > GS1-124K5.4	0.0427609	0.0946675
	ENSG00000238113.2	RP11-262H14.1	ENSG00000261222.2	CTD-2006K23.1	up	RP11-262H14.1 > CTD-2006K23.1	0.00339087	0.00987457
	ENSG00000238133.2	MLK7-AS1	ENSG00000257433.1	RP1-197B17.3	up	MLK7-AS1 > RP1-197B17.3	0.0173816	0.0423237
	ENSG00000238133.2	MLK7-AS1	ENSG00000231154.1	MORF4L2-AS1	up	MLK7-AS1 > MORF4L2-AS1	0.0173816	0.0423237
	ENSG00000238133.2	MLK7-AS1	ENSG00000235381.1	RP11-477D19.2	up	MLK7-AS1 > RP11-477D19.2	0.0337681	0.0764751
	ENSG00000238164.2	RP3-395M20.8	ENSG00000126005.11	MMP24-AS1	up	RP3-395M20.8 > MMP24-AS1	0.0140034	0.035182
	ENSG00000238164.2	RP3-395M20.8	ENSG00000234741.3	GAS5	up	RP3-395M20.8 > GAS5	0.0258135	0.0604919
	ENSG00000238164.2	RP3-395M20.8	ENSG00000177410.8	ZFAS1	up	RP3-395M20.8 > ZFAS1	0.00125774	0.00399693
	ENSG00000238184.1	AC129929.5	ENSG00000179743.2	RP11-169K16.9	up	AC129929.5 > RP11-169K16.9	0.0110064	0.0282436
	ENSG00000238184.1	AC129929.5	ENSG00000205054.2	AC009236.1	up	AC129929.5 > AC009236.1	0.0427609	0.0946675
	ENSG00000238184.1	AC129929.5	ENSG00000228794.4	RP11-206L10.11	up	AC129929.5 > RP11-206L10.11	3.35396e-07	1.9294e-06
	ENSG00000238197.1	PAXBP1-AS1	ENSG00000179818.9	PCBP1-AS1	up	PAXBP1-AS1 > PCBP1-AS1	0.0435911	0.0960508
	ENSG00000238197.1	PAXBP1-AS1	ENSG00000234608.3	MAPKAPK5-AS1	up	PAXBP1-AS1 > MAPKAPK5-AS1	0.0089786	0.0233064
	ENSG00000238197.1	PAXBP1-AS1	ENSG00000235954.2	TTC28-AS1	up	PAXBP1-AS1 > TTC28-AS1	0.0089786	0.0233064
	ENSG00000238273.3	AC012360.6	ENSG00000233137.2	RP11-220I1.1	up	AC012360.6 > RP11-220I1.1	0.0337681	0.0764751
	ENSG00000238273.3	AC012360.6	ENSG00000270170.1	NCBP2-AS2	up	AC012360.6 > NCBP2-AS2	0.0173816	0.0423237
	ENSG00000238273.3	AC012360.6	ENSG00000247271.2	ZBED5-AS1	up	AC012360.6 > ZBED5-AS1	0.00465204	0.0129583
	ENSG00000239213.1	RP11-85F14.5	ENSG00000126005.11	MMP24-AS1	up	RP11-85F14.5 > MMP24-AS1	0.00241644	0.00720435
	ENSG00000239213.1	RP11-85F14.5	ENSG00000225733.1	FGD5-AS1	up	RP11-85F14.5 > FGD5-AS1	0.000342184	0.001225
	ENSG00000239213.1	RP11-85F14.5	ENSG00000241990.1	RP6-109B7.3	up	RP11-85F14.5 > RP6-109B7.3	0.0173816	0.0423237
	ENSG00000239523.1	MYLK-AS1	ENSG00000126005.11	MMP24-AS1	up	MYLK-AS1 > MMP24-AS1	0.0173816	0.0423237	gastric cancer
	ENSG00000239523.1	MYLK-AS1	ENSG00000225733.1	FGD5-AS1	up	MYLK-AS1 > FGD5-AS1	0.0089786	0.0233064
	ENSG00000239523.1	MYLK-AS1	ENSG00000234741.3	GAS5	up	MYLK-AS1 > GAS5	0.00241644	0.00720435
	ENSG00000239653.1	PSMD6-AS2	ENSG00000231312.2	AC007246.3	down	PSMD6-AS2 < AC007246.3	0.00441236	0.0125007
	ENSG00000239653.1	PSMD6-AS2	ENSG00000246695.3	RASSF8-AS1	down	PSMD6-AS2 < RASSF8-AS1	2.77204e-05	0.000119747
	ENSG00000239653.1	PSMD6-AS2	ENSG00000260735.1	RP11-72I8.1	down	PSMD6-AS2 < RP11-72I8.1	0.0247214	0.0583161
	ENSG00000239911.1	PRKAG2-AS1	ENSG00000237438.2	CECR7	up	PRKAG2-AS1 > CECR7	0.0086145	0.0227641
	ENSG00000239911.1	PRKAG2-AS1	ENSG00000227372.6	TP73-AS1	up	PRKAG2-AS1 > TP73-AS1	0.0247725	0.0583161
	ENSG00000239911.1	PRKAG2-AS1	ENSG00000250303.2	RP11-356J5.12	up	PRKAG2-AS1 > RP11-356J5.12	0.0435911	0.0960508
	ENSG00000240207.2	RP11-379F4.4	ENSG00000267287.1	RP11-567M16.1	up	RP11-379F4.4 > RP11-567M16.1	0.0133759	0.0338063
	ENSG00000240207.2	RP11-379F4.4	ENSG00000246662.2	LINC00535	up	RP11-379F4.4 > LINC00535	0.0193174	0.0464862
	ENSG00000240207.2	RP11-379F4.4	ENSG00000235079.1	ZRANB2-AS1	up	RP11-379F4.4 > ZRANB2-AS1	0.0272161	0.0633815
	ENSG00000240288.3	GHRLOS	ENSG00000247271.2	ZBED5-AS1	up	GHRLOS > ZBED5-AS1	0.0337681	0.0764751
	ENSG00000240288.3	GHRLOS	ENSG00000265479.1	DTX2P1-UPK3BP1-PMS2P11	up	GHRLOS > DTX2P1-UPK3BP1-PMS2P11	0.00465204	0.0129583
	ENSG00000240288.3	GHRLOS	ENSG00000227372.6	TP73-AS1	up	GHRLOS > TP73-AS1	0.000655666	0.00221787
	ENSG00000240350.1	AC017002.1	ENSG00000245556.2	CTD-2037K23.2	up	AC017002.1 > CTD-2037K23.2	0.0187202	0.0453634
	ENSG00000240350.1	AC017002.1	ENSG00000224376.1	AC017104.6	up	AC017002.1 > AC017104.6	0.000877327	0.00290155
	ENSG00000240350.1	AC017002.1	ENSG00000242861.1	RP11-285F7.2	up	AC017002.1 > RP11-285F7.2	0.000194277	0.000726585
	ENSG00000240498.2	CDKN2B-AS1	ENSG00000224116.2	INHBA-AS1	up	CDKN2B-AS1 > INHBA-AS1	0.00851496	0.0225711	acute lymphoblastic leukemia,acute myeloid leukemia,bladder cancer,breast cancer,cervical cancer,esophageal squamous cell carcinoma,gastric cancer,glioma,hepatocellular carcinoma,laryngeal squamous cell carcinoma,melanoma,neurofibromatosis type 1,non-small cell lung cancer,osteosarcoma,prostate cancer,serous ovarian cancer
	ENSG00000240498.2	CDKN2B-AS1	ENSG00000230102.3	RP11-407B7.1	up	CDKN2B-AS1 > RP11-407B7.1	0.00339087	0.00987457
	ENSG00000240498.2	CDKN2B-AS1	ENSG00000233230.1	AC079807.2	up	CDKN2B-AS1 > AC079807.2	0.036606	0.0824739
	ENSG00000240859.1	AC093627.10	ENSG00000245532.4	NEAT1	up	AC093627.10 > NEAT1	0.0247725	0.0583161
	ENSG00000240859.1	AC093627.10	ENSG00000245556.2	CTD-2037K23.2	up	AC093627.10 > CTD-2037K23.2	2.11558e-06	1.08849e-05
	ENSG00000240859.1	AC093627.10	ENSG00000224376.1	AC017104.6	up	AC093627.10 > AC017104.6	1.23548e-09	9.71683e-09
	ENSG00000240875.1	LINC00886	ENSG00000253352.4	TUG1	up	LINC00886 > TUG1	0.0337681	0.0764751
	ENSG00000240875.1	LINC00886	ENSG00000245556.2	CTD-2037K23.2	up	LINC00886 > CTD-2037K23.2	0.0140034	0.035182
	ENSG00000240875.1	LINC00886	ENSG00000233137.2	RP11-220I1.1	up	LINC00886 > RP11-220I1.1	0.0435911	0.0960508
	ENSG00000241014.1	RP11-244H3.1	ENSG00000237438.2	CECR7	up	RP11-244H3.1 > CECR7	0.000349585	0.00124467
	ENSG00000241014.1	RP11-244H3.1	ENSG00000265479.1	DTX2P1-UPK3BP1-PMS2P11	up	RP11-244H3.1 > DTX2P1-UPK3BP1-PMS2P11	0.0089786	0.0233064
	ENSG00000241014.1	RP11-244H3.1	ENSG00000227372.6	TP73-AS1	up	RP11-244H3.1 > TP73-AS1	4.87741e-05	0.000202923
	ENSG00000241135.1	LINC00881	ENSG00000179818.9	PCBP1-AS1	up	LINC00881 > PCBP1-AS1	4.50629e-08	2.90661e-07
	ENSG00000241135.1	LINC00881	ENSG00000261879.1	RP11-333E1.1	up	LINC00881 > RP11-333E1.1	0.000342184	0.001225
	ENSG00000241135.1	LINC00881	ENSG00000231419.2	LINC00689	up	LINC00881 > LINC00689	5.88947e-14	7.46596e-13
	ENSG00000241158.2	ADAMTS9-AS1	ENSG00000179818.9	PCBP1-AS1	up	ADAMTS9-AS1 > PCBP1-AS1	0.0439536	0.0965924
	ENSG00000241158.2	ADAMTS9-AS1	ENSG00000257433.1	RP1-197B17.3	up	ADAMTS9-AS1 > RP1-197B17.3	0.00481797	0.0133911
	ENSG00000241158.2	ADAMTS9-AS1	ENSG00000235954.2	TTC28-AS1	up	ADAMTS9-AS1 > TTC28-AS1	0.0089786	0.0233064
	ENSG00000241163.3	LINC00877	ENSG00000264705.1	RP11-674P19.2	down	LINC00877 < RP11-674P19.2	0.0427609	0.0946675
	ENSG00000241163.3	LINC00877	ENSG00000258274.1	RP11-887P2.5	down	LINC00877 < RP11-887P2.5	0.0089786	0.0233064
	ENSG00000241163.3	LINC00877	ENSG00000231013.1	AC013275.2	down	LINC00877 < AC013275.2	0.0089786	0.0233064
	ENSG00000241313.2	WWTR1-AS1	ENSG00000179818.9	PCBP1-AS1	up	WWTR1-AS1 > PCBP1-AS1	6.88547e-05	0.000279616
	ENSG00000241313.2	WWTR1-AS1	ENSG00000228794.4	RP11-206L10.11	up	WWTR1-AS1 > RP11-206L10.11	0.0089786	0.0233064
	ENSG00000241313.2	WWTR1-AS1	ENSG00000234608.3	MAPKAPK5-AS1	up	WWTR1-AS1 > MAPKAPK5-AS1	0.00465204	0.0129583
	ENSG00000241316.2	RP11-81N13.1	ENSG00000187621.10	TCL6	up	RP11-81N13.1 > TCL6	0.0133759	0.0338063
	ENSG00000241316.2	RP11-81N13.1	ENSG00000231419.2	LINC00689	up	RP11-81N13.1 > LINC00689	0.000783208	0.0026118
	ENSG00000241316.2	RP11-81N13.1	ENSG00000260630.2	SNAI3-AS1	up	RP11-81N13.1 > SNAI3-AS1	0.0133759	0.0338063
	ENSG00000241472.2	PTPRG-AS1	ENSG00000261879.1	RP11-333E1.1	up	PTPRG-AS1 > RP11-333E1.1	0.0337681	0.0764751
	ENSG00000241472.2	PTPRG-AS1	ENSG00000231419.2	LINC00689	up	PTPRG-AS1 > LINC00689	0.0089786	0.0233064
	ENSG00000241472.2	PTPRG-AS1	ENSG00000260630.2	SNAI3-AS1	up	PTPRG-AS1 > SNAI3-AS1	0.00441236	0.0125007
	ENSG00000241544.1	RP11-6F2.5	ENSG00000256193.1	LINC00507	down	RP11-6F2.5 < LINC00507	0.0337681	0.0764751
	ENSG00000241544.1	RP11-6F2.5	ENSG00000250075.1	RP11-584P21.2	down	RP11-6F2.5 < RP11-584P21.2	0.00497059	0.0137472
	ENSG00000241544.1	RP11-6F2.5	ENSG00000259915.1	RP11-410E4.1	down	RP11-6F2.5 < RP11-410E4.1	0.036606	0.0824739
	ENSG00000241560.1	ZBTB20-AS1	ENSG00000253352.4	TUG1	up	ZBTB20-AS1 > TUG1	0.0337681	0.0764751
	ENSG00000241560.1	ZBTB20-AS1	ENSG00000233137.2	RP11-220I1.1	up	ZBTB20-AS1 > RP11-220I1.1	0.0337681	0.0764751
	ENSG00000241560.1	ZBTB20-AS1	ENSG00000264920.1	RP11-6N17.4	up	ZBTB20-AS1 > RP11-6N17.4	0.0337681	0.0764751
	ENSG00000241684.1	ADAMTS9-AS2	ENSG00000258274.1	RP11-887P2.5	down	ADAMTS9-AS2 < RP11-887P2.5	0.0086145	0.0227641	glioma,non-small cell lung cancer
	ENSG00000241684.1	ADAMTS9-AS2	ENSG00000231242.1	RP11-87H9.3	down	ADAMTS9-AS2 < RP11-87H9.3	0.000655666	0.00221787
	ENSG00000241684.1	ADAMTS9-AS2	ENSG00000247708.3	STX18-AS1	down	ADAMTS9-AS2 < STX18-AS1	4.50629e-08	2.90661e-07
	ENSG00000241732.1	RP11-38P22.2	ENSG00000233967.2	RP11-250B2.3	down	RP11-38P22.2 < RP11-250B2.3	0.0337681	0.0764751
	ENSG00000241732.1	RP11-38P22.2	ENSG00000259687.1	RP11-293M10.5	down	RP11-38P22.2 < RP11-293M10.5	0.00465204	0.0129583
	ENSG00000241732.1	RP11-38P22.2	ENSG00000259070.1	LINC00639	down	RP11-38P22.2 < LINC00639	0.0337681	0.0764751
	ENSG00000241764.3	AC002467.7	ENSG00000245556.2	CTD-2037K23.2	up	AC002467.7 > CTD-2037K23.2	0.0089786	0.0233064
	ENSG00000241764.3	AC002467.7	ENSG00000224376.1	AC017104.6	up	AC002467.7 > AC017104.6	0.00465204	0.0129583
	ENSG00000241764.3	AC002467.7	ENSG00000261183.1	RP11-532F12.5	up	AC002467.7 > RP11-532F12.5	0.0337681	0.0764751
	ENSG00000241954.1	RP1-149A16.17	ENSG00000234741.3	GAS5	up	RP1-149A16.17 > GAS5	0.00241644	0.00720435
	ENSG00000241954.1	RP1-149A16.17	ENSG00000177410.8	ZFAS1	up	RP1-149A16.17 > ZFAS1	0.00465204	0.0129583
	ENSG00000241954.1	RP1-149A16.17	ENSG00000253352.4	TUG1	up	RP1-149A16.17 > TUG1	0.00241644	0.00720435
	ENSG00000241990.1	RP6-109B7.3	ENSG00000177410.8	ZFAS1	up	RP6-109B7.3 > ZFAS1	0.00236986	0.00716319
	ENSG00000241990.1	RP6-109B7.3	ENSG00000232388.2	LINC00493	up	RP6-109B7.3 > LINC00493	9.33613e-05	0.000370388
	ENSG00000241990.1	RP6-109B7.3	ENSG00000238142.1	RP11-108M9.4	up	RP6-109B7.3 > RP11-108M9.4	7.32514e-07	4.01448e-06
	ENSG00000242086.4	LINC00969	ENSG00000224376.1	AC017104.6	up	LINC00969 > AC017104.6	0.0193174	0.0464862
	ENSG00000242086.4	LINC00969	ENSG00000264920.1	RP11-6N17.4	up	LINC00969 > RP11-6N17.4	0.0133759	0.0338063
	ENSG00000242086.4	LINC00969	ENSG00000228106.1	RP11-452F19.3	up	LINC00969 > RP11-452F19.3	0.0427609	0.0946675
	ENSG00000242242.1	PVRL3-AS1	ENSG00000226091.3	LINC00937	up	PVRL3-AS1 > LINC00937	0.00391081	0.0112306
	ENSG00000242242.1	PVRL3-AS1	ENSG00000240288.3	GHRLOS	up	PVRL3-AS1 > GHRLOS	0.00125774	0.00399693
	ENSG00000242242.1	PVRL3-AS1	ENSG00000170919.11	TPT1-AS1	up	PVRL3-AS1 > TPT1-AS1	0.0435911	0.0960508
	ENSG00000242258.1	LINC00996	ENSG00000260871.1	CTD-2373J6.1	down	LINC00996 < CTD-2373J6.1	0.00391081	0.0112306
	ENSG00000242282.2	AC108488.4	ENSG00000253552.3	HOXA-AS2	down	AC108488.4 < HOXA-AS2	0.0337681	0.0764751
	ENSG00000242282.2	AC108488.4	ENSG00000231312.2	AC007246.3	down	AC108488.4 < AC007246.3	0.0086145	0.0227641
	ENSG00000242282.2	AC108488.4	ENSG00000246695.3	RASSF8-AS1	down	AC108488.4 < RASSF8-AS1	0.00729472	0.019674
	ENSG00000242516.1	LINC00960	ENSG00000267296.2	CEBPA-AS1	up	LINC00960 > CEBPA-AS1	0.0337681	0.0764751
	ENSG00000242516.1	LINC00960	ENSG00000238164.2	RP3-395M20.8	up	LINC00960 > RP3-395M20.8	0.00125774	0.00399693
	ENSG00000242516.1	LINC00960	ENSG00000230289.1	RP11-334J6.6	up	LINC00960 > RP11-334J6.6	0.00465204	0.0129583
	ENSG00000242687.2	AC004893.11	ENSG00000223764.2	RP11-54O7.3	up	AC004893.11 > RP11-54O7.3	0.0193174	0.0464862
	ENSG00000242687.2	AC004893.11	ENSG00000224281.4	SLC25A5-AS1	up	AC004893.11 > SLC25A5-AS1	0.000783208	0.0026118
	ENSG00000242687.2	AC004893.11	ENSG00000268584.1	RP11-464F9.20	up	AC004893.11 > RP11-464F9.20	0.0262449	0.0612728
	ENSG00000242759.2	LINC00882	ENSG00000232909.1	RP3-510O8.4	up	LINC00882 > RP3-510O8.4	0.00870346	0.0228952
	ENSG00000242759.2	LINC00882	ENSG00000235381.1	RP11-477D19.2	up	LINC00882 > RP11-477D19.2	0.00870346	0.0228952
	ENSG00000242759.2	LINC00882	ENSG00000235621.4	LINC00494	up	LINC00882 > LINC00494	0.00339087	0.00987457
	ENSG00000242808.3	SOX2-OT	ENSG00000246982.2	RP1-179N16.6	up	SOX2-OT > RP1-179N16.6	0.00216562	0.00660763	breast cancer,esophageal squamous cell carcinoma,hepatocellular carcinoma,lung squamous cell carcinoma
	ENSG00000242808.3	SOX2-OT	ENSG00000234690.2	AC073283.4	up	SOX2-OT > AC073283.4	0.000201239	0.000750143
	ENSG00000242808.3	SOX2-OT	ENSG00000260855.1	RP11-439E19.10	up	SOX2-OT > RP11-439E19.10	0.000382531	0.00135139
	ENSG00000242861.1	RP11-285F7.2	ENSG00000254635.1	WAC-AS1	up	RP11-285F7.2 > WAC-AS1	3.64874e-05	0.00015498
	ENSG00000242861.1	RP11-285F7.2	ENSG00000177410.8	ZFAS1	up	RP11-285F7.2 > ZFAS1	0.0173816	0.0423237
	ENSG00000242861.1	RP11-285F7.2	ENSG00000253352.4	TUG1	up	RP11-285F7.2 > TUG1	0.00236986	0.00716319
	ENSG00000243004.1	AC005062.2	ENSG00000231459.1	LINC00032	up	AC005062.2 > LINC00032	2.52079e-05	0.000110173
	ENSG00000243004.1	AC005062.2	ENSG00000256802.2	RP11-680F8.1	up	AC005062.2 > RP11-680F8.1	0.0300125	0.0694053
	ENSG00000243004.1	AC005062.2	ENSG00000231473.2	LINC00441	up	AC005062.2 > LINC00441	5.71662e-10	4.67811e-09
	ENSG00000243055.1	GK-AS1	ENSG00000265479.1	DTX2P1-UPK3BP1-PMS2P11	up	GK-AS1 > DTX2P1-UPK3BP1-PMS2P11	0.0089786	0.0233064
	ENSG00000243055.1	GK-AS1	ENSG00000227372.6	TP73-AS1	up	GK-AS1 > TP73-AS1	0.0258135	0.0604919
	ENSG00000243055.1	GK-AS1	ENSG00000232388.2	LINC00493	up	GK-AS1 > LINC00493	0.0337681	0.0764751
	ENSG00000243069.3	ARHGEF26-AS1	ENSG00000267296.2	CEBPA-AS1	up	ARHGEF26-AS1 > CEBPA-AS1	0.0352584	0.0796352
	ENSG00000243069.3	ARHGEF26-AS1	ENSG00000224945.1	RP11-82L18.2	up	ARHGEF26-AS1 > RP11-82L18.2	0.0187202	0.0453634
	ENSG00000243069.3	ARHGEF26-AS1	ENSG00000250742.1	RP11-834C11.4	up	ARHGEF26-AS1 > RP11-834C11.4	0.0370704	0.0833586
	ENSG00000243176.1	RP11-550I24.2	ENSG00000231459.1	LINC00032	up	RP11-550I24.2 > LINC00032	0.0137046	0.0345997
	ENSG00000243176.1	RP11-550I24.2	ENSG00000231419.2	LINC00689	up	RP11-550I24.2 > LINC00689	0.0193174	0.0464862
	ENSG00000243176.1	RP11-550I24.2	ENSG00000250802.2	ZBED3-AS1	up	RP11-550I24.2 > ZBED3-AS1	0.00203841	0.00624275
	ENSG00000243224.1	RP5-1157M23.2	ENSG00000245556.2	CTD-2037K23.2	up	RP5-1157M23.2 > CTD-2037K23.2	0.00788054	0.0210495
	ENSG00000243224.1	RP5-1157M23.2	ENSG00000261183.1	RP11-532F12.5	up	RP5-1157M23.2 > RP11-532F12.5	0.0435911	0.0960508
	ENSG00000243224.1	RP5-1157M23.2	ENSG00000267296.2	CEBPA-AS1	up	RP5-1157M23.2 > CEBPA-AS1	0.000342184	0.001225
	ENSG00000243629.1	LINC00880	ENSG00000263753.2	LINC00667	up	LINC00880 > LINC00667	0.00241644	0.00720435
	ENSG00000243629.1	LINC00880	ENSG00000179743.2	RP11-169K16.9	up	LINC00880 > RP11-169K16.9	0.0140034	0.035182
	ENSG00000243629.1	LINC00880	ENSG00000259943.1	RP1-39G22.7	up	LINC00880 > RP1-39G22.7	0.00788054	0.0210495
	ENSG00000243701.1	LINC00883	ENSG00000261019.1	RP11-111K18.2	down	LINC00883 < RP11-111K18.2	0.00465204	0.0129583
	ENSG00000243701.1	LINC00883	ENSG00000259070.1	LINC00639	down	LINC00883 < LINC00639	0.000178707	0.000673686
	ENSG00000243701.1	LINC00883	ENSG00000249700.4	SRD5A3-AS1	down	LINC00883 < SRD5A3-AS1	0.00788054	0.0210495
	ENSG00000243795.1	RP11-572M11.3	ENSG00000261879.1	RP11-333E1.1	up	RP11-572M11.3 > RP11-333E1.1	0.0140034	0.035182
	ENSG00000243795.1	RP11-572M11.3	ENSG00000179743.2	RP11-169K16.9	up	RP11-572M11.3 > RP11-169K16.9	0.0337681	0.0764751
	ENSG00000243795.1	RP11-572M11.3	ENSG00000268061.1	NAPA-AS1	up	RP11-572M11.3 > NAPA-AS1	0.00465204	0.0129583
	ENSG00000243836.1	WDR86-AS1	ENSG00000179818.9	PCBP1-AS1	up	WDR86-AS1 > PCBP1-AS1	0.000306715	0.00111722
	ENSG00000243836.1	WDR86-AS1	ENSG00000224729.4	PCOLCE-AS1	up	WDR86-AS1 > PCOLCE-AS1	0.0193174	0.0464862
	ENSG00000243836.1	WDR86-AS1	ENSG00000223891.1	OSER1-AS1	up	WDR86-AS1 > OSER1-AS1	0.0301219	0.0696
	ENSG00000243926.1	TIPARP-AS1	ENSG00000265479.1	DTX2P1-UPK3BP1-PMS2P11	up	TIPARP-AS1 > DTX2P1-UPK3BP1-PMS2P11	0.0173816	0.0423237
	ENSG00000243926.1	TIPARP-AS1	ENSG00000232388.2	LINC00493	up	TIPARP-AS1 > LINC00493	0.0337681	0.0764751
	ENSG00000243926.1	TIPARP-AS1	ENSG00000235453.3	TOPORS-AS1	up	TIPARP-AS1 > TOPORS-AS1	0.0089786	0.0233064
	ENSG00000244040.1	IL12A-AS1	ENSG00000257433.1	RP1-197B17.3	up	IL12A-AS1 > RP1-197B17.3	0.0247725	0.0583161
	ENSG00000244040.1	IL12A-AS1	ENSG00000256116.1	RP11-783K16.14	up	IL12A-AS1 > RP11-783K16.14	0.0335428	0.0764751
	ENSG00000244040.1	IL12A-AS1	ENSG00000269293.2	ZSCAN16-AS1	up	IL12A-AS1 > ZSCAN16-AS1	0.0435911	0.0960508
	ENSG00000244161.1	FLNB-AS1	ENSG00000179743.2	RP11-169K16.9	up	FLNB-AS1 > RP11-169K16.9	0.00302279	0.00886529
	ENSG00000244161.1	FLNB-AS1	ENSG00000228794.4	RP11-206L10.11	up	FLNB-AS1 > RP11-206L10.11	0.000349585	0.00124467
	ENSG00000244161.1	FLNB-AS1	ENSG00000236859.2	AC018737.1	up	FLNB-AS1 > AC018737.1	0.00447361	0.0126434
	ENSG00000244227.1	RP11-298O21.5	ENSG00000260495.1	RP11-55K13.1	up	RP11-298O21.5 > RP11-55K13.1	0.0247725	0.0583161
	ENSG00000244227.1	RP11-298O21.5	ENSG00000261428.1	RP11-16P6.1	up	RP11-298O21.5 > RP11-16P6.1	0.00163893	0.005114
	ENSG00000244227.1	RP11-298O21.5	ENSG00000257859.1	RP11-266E14.1	up	RP11-298O21.5 > RP11-266E14.1	0.00466855	0.0129989
	ENSG00000244306.5	CTD-2314B22.3	ENSG00000237438.2	CECR7	up	CTD-2314B22.3 > CECR7	0.00465204	0.0129583
	ENSG00000244306.5	CTD-2314B22.3	ENSG00000226137.3	BAIAP2-AS1	up	CTD-2314B22.3 > BAIAP2-AS1	0.0337681	0.0764751
	ENSG00000244306.5	CTD-2314B22.3	ENSG00000234705.1	HMGA1P4	up	CTD-2314B22.3 > HMGA1P4	0.0173816	0.0423237
	ENSG00000244459.2	RP11-1398P2.1	ENSG00000224945.1	RP11-82L18.2	up	RP11-1398P2.1 > RP11-82L18.2	0.0149849	0.0372405
	ENSG00000244459.2	RP11-1398P2.1	ENSG00000235453.3	TOPORS-AS1	up	RP11-1398P2.1 > TOPORS-AS1	0.0337681	0.0764751
	ENSG00000244459.2	RP11-1398P2.1	ENSG00000204272.6	RP11-622K12.1	up	RP11-1398P2.1 > RP11-622K12.1	0.0290504	0.0673478
	ENSG00000244558.1	RP11-445H22.4	ENSG00000257433.1	RP1-197B17.3	up	RP11-445H22.4 > RP1-197B17.3	0.00236986	0.00716319	breast cancer
	ENSG00000244558.1	RP11-445H22.4	ENSG00000204272.6	RP11-622K12.1	up	RP11-445H22.4 > RP11-622K12.1	0.0337681	0.0764751
	ENSG00000244558.1	RP11-445H22.4	ENSG00000240288.3	GHRLOS	up	RP11-445H22.4 > GHRLOS	0.00125774	0.00399693
	ENSG00000244625.1	CTA-211A9.5	ENSG00000267296.2	CEBPA-AS1	up	CTA-211A9.5 > CEBPA-AS1	0.000178707	0.000673686
	ENSG00000244625.1	CTA-211A9.5	ENSG00000230289.1	RP11-334J6.6	up	CTA-211A9.5 > RP11-334J6.6	0.0385879	0.0864388
	ENSG00000244625.1	CTA-211A9.5	ENSG00000260651.1	AF213884.2	up	CTA-211A9.5 > AF213884.2	0.000178707	0.000673686
	ENSG00000244879.3	GABPB1-AS1	ENSG00000270081.1	RP5-935K16.1	up	GABPB1-AS1 > RP5-935K16.1	0.00339087	0.00987457
	ENSG00000244879.3	GABPB1-AS1	ENSG00000263753.2	LINC00667	up	GABPB1-AS1 > LINC00667	0.0247725	0.0583161
	ENSG00000244879.3	GABPB1-AS1	ENSG00000215256.3	DHRS4-AS1	up	GABPB1-AS1 > DHRS4-AS1	0.00465204	0.0129583
	ENSG00000244926.2	ALKBH3-AS1	ENSG00000187621.10	TCL6	up	ALKBH3-AS1 > TCL6	0.0262449	0.0612728
	ENSG00000244926.2	ALKBH3-AS1	ENSG00000231419.2	LINC00689	up	ALKBH3-AS1 > LINC00689	0.00391081	0.0112306
	ENSG00000244926.2	ALKBH3-AS1	ENSG00000215483.4	LINC00598	up	ALKBH3-AS1 > LINC00598	0.0427609	0.0946675
	ENSG00000245060.2	LINC00847	ENSG00000126005.11	MMP24-AS1	up	LINC00847 > MMP24-AS1	0.00236986	0.00716319
	ENSG00000245060.2	LINC00847	ENSG00000225733.1	FGD5-AS1	up	LINC00847 > FGD5-AS1	7.66863e-06	3.6205e-05
	ENSG00000245060.2	LINC00847	ENSG00000241990.1	RP6-109B7.3	up	LINC00847 > RP6-109B7.3	0.00067378	0.00227054
	ENSG00000245067.2	IGFBP7-AS1	ENSG00000258867.1	RP11-300J18.3	down	IGFBP7-AS1 < RP11-300J18.3	5.74746e-06	2.78249e-05
	ENSG00000245105.1	A2M-AS1	ENSG00000260947.1	RP11-384P7.7	down	A2M-AS1 < RP11-384P7.7	0.0435911	0.0960508
	ENSG00000245105.1	A2M-AS1	ENSG00000175611.7	LINC00476	down	A2M-AS1 < LINC00476	3.73852e-05	0.00015858
	ENSG00000245105.1	A2M-AS1	ENSG00000257176.1	RP11-996F15.2	down	A2M-AS1 < RP11-996F15.2	3.25443e-10	2.73565e-09
	ENSG00000245149.3	RNF139-AS1	ENSG00000237438.2	CECR7	up	RNF139-AS1 > CECR7	0.00465204	0.0129583
	ENSG00000245149.3	RNF139-AS1	ENSG00000234705.1	HMGA1P4	up	RNF139-AS1 > HMGA1P4	0.0435911	0.0960508
	ENSG00000245149.3	RNF139-AS1	ENSG00000227372.6	TP73-AS1	up	RNF139-AS1 > TP73-AS1	0.0337681	0.0764751
	ENSG00000245213.2	RP11-10K16.1	ENSG00000187621.10	TCL6	up	RP11-10K16.1 > TCL6	0.00241644	0.00720435
	ENSG00000245213.2	RP11-10K16.1	ENSG00000250802.2	ZBED3-AS1	up	RP11-10K16.1 > ZBED3-AS1	2.44564e-14	3.22671e-13
	ENSG00000245213.2	RP11-10K16.1	ENSG00000178803.6	ADORA2A-AS1	up	RP11-10K16.1 > ADORA2A-AS1	0.0010165	0.0033311
	ENSG00000245248.3	USP2-AS1	ENSG00000238198.1	RP11-31F15.2	down	USP2-AS1 < RP11-31F15.2	0.0173816	0.0423237
	ENSG00000245248.3	USP2-AS1	ENSG00000248441.2	CTD-2536I1.1	down	USP2-AS1 < CTD-2536I1.1	0.00278156	0.00820339
	ENSG00000245248.3	USP2-AS1	ENSG00000260526.1	RP11-73K9.2	down	USP2-AS1 < RP11-73K9.2	3.35396e-07	1.9294e-06
	ENSG00000245498.2	RP11-677M14.7	ENSG00000222041.6	LINC00152	up	RP11-677M14.7 > LINC00152	0.0140034	0.035182
	ENSG00000245498.2	RP11-677M14.7	ENSG00000226688.2	ENTPD1-AS1	up	RP11-677M14.7 > ENTPD1-AS1	0.0337681	0.0764751
	ENSG00000245498.2	RP11-677M14.7	ENSG00000258647.1	LINC00930	up	RP11-677M14.7 > LINC00930	0.0427609	0.0946675
	ENSG00000245522.2	RP11-540A21.2	ENSG00000267575.2	CTC-459F4.3	up	RP11-540A21.2 > CTC-459F4.3	0.0173816	0.0423237
	ENSG00000245522.2	RP11-540A21.2	ENSG00000270170.1	NCBP2-AS2	up	RP11-540A21.2 > NCBP2-AS2	0.00241644	0.00720435
	ENSG00000245522.2	RP11-540A21.2	ENSG00000237438.2	CECR7	up	RP11-540A21.2 > CECR7	2.40476e-12	2.56961e-11
	ENSG00000245532.4	NEAT1	ENSG00000232388.2	LINC00493	up	NEAT1 > LINC00493	0.00174502	0.00541342	acute promyelocytic leukemia,breast cancer,Burkitts lymphoma,chronic lymphocytic leukemia,colorectal cancer,esophageal squamous cell carcinoma,glioma,hepatocellular carcinoma,non-small cell lung cancer,oral squamous cell carcinoma,papillary thyroid carcinoma,prostate cancer
	ENSG00000245556.2	CTD-2037K23.2	ENSG00000225733.1	FGD5-AS1	up	CTD-2037K23.2 > FGD5-AS1	0.000980771	0.00322275
	ENSG00000245556.2	CTD-2037K23.2	ENSG00000234741.3	GAS5	up	CTD-2037K23.2 > GAS5	0.00465204	0.0129583
	ENSG00000245556.2	CTD-2037K23.2	ENSG00000177410.8	ZFAS1	up	CTD-2037K23.2 > ZFAS1	0.00465204	0.0129583
	ENSG00000245571.2	AP001258.4	ENSG00000234741.3	GAS5	up	AP001258.4 > GAS5	0.0337681	0.0764751
	ENSG00000245571.2	AP001258.4	ENSG00000241990.1	RP6-109B7.3	up	AP001258.4 > RP6-109B7.3	0.00067378	0.00227054
	ENSG00000245571.2	AP001258.4	ENSG00000253352.4	TUG1	up	AP001258.4 > TUG1	0.0089786	0.0233064
	ENSG00000245598.2	DACT3-AS1	ENSG00000179818.9	PCBP1-AS1	up	DACT3-AS1 > PCBP1-AS1	0.0119508	0.0304489
	ENSG00000245598.2	DACT3-AS1	ENSG00000235954.2	TTC28-AS1	up	DACT3-AS1 > TTC28-AS1	0.00465204	0.0129583
	ENSG00000245598.2	DACT3-AS1	ENSG00000237517.4	DGCR5	up	DACT3-AS1 > DGCR5	0.0235592	0.0559184
	ENSG00000245614.2	DDX11-AS1	ENSG00000245213.2	RP11-10K16.1	up	DDX11-AS1 > RP11-10K16.1	0.0193174	0.0464862
	ENSG00000245614.2	DDX11-AS1	ENSG00000259804.1	CTD-2012K14.7	up	DDX11-AS1 > CTD-2012K14.7	0.0251884	0.0591974
	ENSG00000245614.2	DDX11-AS1	ENSG00000232874.1	RP11-135A1.2	up	DDX11-AS1 > RP11-135A1.2	0.00870346	0.0228952
	ENSG00000245648.1	RP11-277P12.20	ENSG00000245532.4	NEAT1	up	RP11-277P12.20 > NEAT1	0.0089786	0.0233064
	ENSG00000245648.1	RP11-277P12.20	ENSG00000245556.2	CTD-2037K23.2	up	RP11-277P12.20 > CTD-2037K23.2	0.0337681	0.0764751
	ENSG00000245648.1	RP11-277P12.20	ENSG00000224376.1	AC017104.6	up	RP11-277P12.20 > AC017104.6	0.00125774	0.00399693
	ENSG00000245651.2	RP11-620J15.2	ENSG00000270170.1	NCBP2-AS2	up	RP11-620J15.2 > NCBP2-AS2	0.0337681	0.0764751
	ENSG00000245651.2	RP11-620J15.2	ENSG00000237438.2	CECR7	up	RP11-620J15.2 > CECR7	0.00067378	0.00227054
	ENSG00000245651.2	RP11-620J15.2	ENSG00000247271.2	ZBED5-AS1	up	RP11-620J15.2 > ZBED5-AS1	0.0173816	0.0423237
	ENSG00000245694.4	CRNDE	ENSG00000232388.2	LINC00493	up	CRNDE > LINC00493	7.66863e-06	3.6205e-05	colorectal cancer,glioma
	ENSG00000245694.4	CRNDE	ENSG00000238142.1	RP11-108M9.4	up	CRNDE > RP11-108M9.4	3.25443e-10	2.73565e-09
	ENSG00000245711.2	NADK2-AS1	ENSG00000187621.10	TCL6	up	NADK2-AS1 > TCL6	0.0272161	0.0633815
	ENSG00000245711.2	NADK2-AS1	ENSG00000268006.1	PTOV1-AS1	up	NADK2-AS1 > PTOV1-AS1	0.0193174	0.0464862
	ENSG00000245711.2	NADK2-AS1	ENSG00000215483.4	LINC00598	up	NADK2-AS1 > LINC00598	0.00391081	0.0112306
	ENSG00000245750.3	RP11-279F6.1	ENSG00000126005.11	MMP24-AS1	up	RP11-279F6.1 > MMP24-AS1	1.81109e-07	1.07948e-06	prostate cancer
	ENSG00000245750.3	RP11-279F6.1	ENSG00000225733.1	FGD5-AS1	up	RP11-279F6.1 > FGD5-AS1	2.82856e-09	2.12257e-08
	ENSG00000245750.3	RP11-279F6.1	ENSG00000234741.3	GAS5	up	RP11-279F6.1 > GAS5	0.0337681	0.0764751
	ENSG00000245849.2	RAD51-AS1	ENSG00000230289.1	RP11-334J6.6	up	RAD51-AS1 > RP11-334J6.6	0.0193174	0.0464862
	ENSG00000245849.2	RAD51-AS1	ENSG00000237438.2	CECR7	up	RAD51-AS1 > CECR7	0.00991827	0.0256052
	ENSG00000245849.2	RAD51-AS1	ENSG00000227372.6	TP73-AS1	up	RAD51-AS1 > TP73-AS1	0.0258135	0.0604919
	ENSG00000245904.2	RP11-796E2.4	ENSG00000126005.11	MMP24-AS1	up	RP11-796E2.4 > MMP24-AS1	0.0337681	0.0764751
	ENSG00000245904.2	RP11-796E2.4	ENSG00000234741.3	GAS5	up	RP11-796E2.4 > GAS5	0.00241644	0.00720435
	ENSG00000245904.2	RP11-796E2.4	ENSG00000177410.8	ZFAS1	up	RP11-796E2.4 > ZFAS1	0.00241644	0.00720435
	ENSG00000245937.3	CTC-228N24.3	ENSG00000236423.1	RP13-15E13.1	up	CTC-228N24.3 > RP13-15E13.1	0.0427609	0.0946675
	ENSG00000245937.3	CTC-228N24.3	ENSG00000227619.1	RP11-492E3.2	up	CTC-228N24.3 > RP11-492E3.2	0.0427609	0.0946675
	ENSG00000245937.3	CTC-228N24.3	ENSG00000255145.1	RP11-60I3.5	up	CTC-228N24.3 > RP11-60I3.5	0.000349057	0.00124416
	ENSG00000245954.2	RP11-18H21.1	ENSG00000267296.2	CEBPA-AS1	up	RP11-18H21.1 > CEBPA-AS1	0.0089786	0.0233064
	ENSG00000245954.2	RP11-18H21.1	ENSG00000226137.3	BAIAP2-AS1	up	RP11-18H21.1 > BAIAP2-AS1	0.00343069	0.00997735
	ENSG00000245954.2	RP11-18H21.1	ENSG00000182057.4	Z83851.3	up	RP11-18H21.1 > Z83851.3	0.0272161	0.0633815
	ENSG00000245975.2	RP11-30K9.6	ENSG00000224975.1	INE1	up	RP11-30K9.6 > INE1	0.0193174	0.0464862
	ENSG00000245975.2	RP11-30K9.6	ENSG00000255517.2	CTD-3074O7.5	up	RP11-30K9.6 > CTD-3074O7.5	0.00391081	0.0112306
	ENSG00000245975.2	RP11-30K9.6	ENSG00000259436.1	CTC-378H22.2	up	RP11-30K9.6 > CTC-378H22.2	0.00870346	0.0228952
	ENSG00000246067.3	RAB30-AS1	ENSG00000253352.4	TUG1	up	RAB30-AS1 > TUG1	0.0173816	0.0423237
	ENSG00000246067.3	RAB30-AS1	ENSG00000245556.2	CTD-2037K23.2	up	RAB30-AS1 > CTD-2037K23.2	0.0439536	0.0965924
	ENSG00000246067.3	RAB30-AS1	ENSG00000233137.2	RP11-220I1.1	up	RAB30-AS1 > RP11-220I1.1	0.00241644	0.00720435
	ENSG00000246084.2	CTD-2506J14.1	ENSG00000231419.2	LINC00689	up	CTD-2506J14.1 > LINC00689	0.00675794	0.0183221
	ENSG00000246084.2	CTD-2506J14.1	ENSG00000260630.2	SNAI3-AS1	up	CTD-2506J14.1 > SNAI3-AS1	0.00391081	0.0112306
	ENSG00000246084.2	CTD-2506J14.1	ENSG00000215483.4	LINC00598	up	CTD-2506J14.1 > LINC00598	0.000783208	0.0026118
	ENSG00000246089.3	RP11-115C21.2	ENSG00000187621.10	TCL6	up	RP11-115C21.2 > TCL6	4.11868e-14	5.309e-13
	ENSG00000246089.3	RP11-115C21.2	ENSG00000179818.9	PCBP1-AS1	up	RP11-115C21.2 > PCBP1-AS1	0.00241644	0.00720435
	ENSG00000246089.3	RP11-115C21.2	ENSG00000261879.1	RP11-333E1.1	up	RP11-115C21.2 > RP11-333E1.1	0.0337681	0.0764751
	ENSG00000246090.2	RP11-696N14.1	ENSG00000187621.10	TCL6	up	RP11-696N14.1 > TCL6	0.000201239	0.000750143
	ENSG00000246090.2	RP11-696N14.1	ENSG00000179818.9	PCBP1-AS1	up	RP11-696N14.1 > PCBP1-AS1	0.00125774	0.00399693
	ENSG00000246090.2	RP11-696N14.1	ENSG00000263753.2	LINC00667	up	RP11-696N14.1 > LINC00667	0.0173816	0.0423237
	ENSG00000246100.3	LINC00900	ENSG00000179818.9	PCBP1-AS1	up	LINC00900 > PCBP1-AS1	8.32557e-05	0.000333945
	ENSG00000246100.3	LINC00900	ENSG00000261879.1	RP11-333E1.1	up	LINC00900 > RP11-333E1.1	1.47686e-06	7.75784e-06
	ENSG00000246100.3	LINC00900	ENSG00000260992.1	DOCK9-AS2	up	LINC00900 > DOCK9-AS2	0.0089786	0.0233064
	ENSG00000246263.2	KB-431C1.4	ENSG00000242861.1	RP11-285F7.2	up	KB-431C1.4 > RP11-285F7.2	0.00788054	0.0210495
	ENSG00000246263.2	KB-431C1.4	ENSG00000267296.2	CEBPA-AS1	up	KB-431C1.4 > CEBPA-AS1	7.15463e-05	0.000290051
	ENSG00000246263.2	KB-431C1.4	ENSG00000260260.1	RP11-304L19.5	up	KB-431C1.4 > RP11-304L19.5	0.0262449	0.0612728
	ENSG00000246273.2	SBF2-AS1	ENSG00000235314.1	LINC00957	up	SBF2-AS1 > LINC00957	0.0337681	0.0764751
	ENSG00000246273.2	SBF2-AS1	ENSG00000179818.9	PCBP1-AS1	up	SBF2-AS1 > PCBP1-AS1	1.81461e-30	1.1181e-28
	ENSG00000246273.2	SBF2-AS1	ENSG00000196295.7	AC005154.6	up	SBF2-AS1 > AC005154.6	0.0337681	0.0764751
	ENSG00000246334.2	PRR7-AS1	ENSG00000265479.1	DTX2P1-UPK3BP1-PMS2P11	up	PRR7-AS1 > DTX2P1-UPK3BP1-PMS2P11	0.00465204	0.0129583
	ENSG00000246334.2	PRR7-AS1	ENSG00000227372.6	TP73-AS1	up	PRR7-AS1 > TP73-AS1	0.0337681	0.0764751
	ENSG00000246334.2	PRR7-AS1	ENSG00000232388.2	LINC00493	up	PRR7-AS1 > LINC00493	0.0173816	0.0423237
	ENSG00000246339.4	EXTL3-AS1	ENSG00000179818.9	PCBP1-AS1	up	EXTL3-AS1 > PCBP1-AS1	0.0235592	0.0559184
	ENSG00000246339.4	EXTL3-AS1	ENSG00000263753.2	LINC00667	up	EXTL3-AS1 > LINC00667	0.0089786	0.0233064
	ENSG00000246339.4	EXTL3-AS1	ENSG00000261879.1	RP11-333E1.1	up	EXTL3-AS1 > RP11-333E1.1	0.0337681	0.0764751
	ENSG00000246379.2	RP11-461O7.1	ENSG00000224743.2	TEX26-AS1	up	RP11-461O7.1 > TEX26-AS1	0.0133759	0.0338063
	ENSG00000246379.2	RP11-461O7.1	ENSG00000180422.3	LINC00304	up	RP11-461O7.1 > LINC00304	0.00465204	0.0129583
	ENSG00000246379.2	RP11-461O7.1	ENSG00000261824.2	LINC00662	up	RP11-461O7.1 > LINC00662	0.0337681	0.0764751
	ENSG00000246451.2	RP11-894P9.1	ENSG00000269352.1	AC018766.5	up	RP11-894P9.1 > AC018766.5	0.0173816	0.0423237
	ENSG00000246451.2	RP11-894P9.1	ENSG00000238045.5	AC009133.14	up	RP11-894P9.1 > AC009133.14	0.0247725	0.0583161
	ENSG00000246451.2	RP11-894P9.1	ENSG00000269973.1	RP11-95D17.1	up	RP11-894P9.1 > RP11-95D17.1	0.0235592	0.0559184
	ENSG00000246523.3	RP11-736K20.6	ENSG00000227372.6	TP73-AS1	up	RP11-736K20.6 > TP73-AS1	0.00241644	0.00720435
	ENSG00000246523.3	RP11-736K20.6	ENSG00000235453.3	TOPORS-AS1	up	RP11-736K20.6 > TOPORS-AS1	0.0173816	0.0423237
	ENSG00000246523.3	RP11-736K20.6	ENSG00000269640.1	CTD-2521M24.9	up	RP11-736K20.6 > CTD-2521M24.9	0.0337681	0.0764751
	ENSG00000246526.2	RP11-539L10.2	ENSG00000126005.11	MMP24-AS1	up	RP11-539L10.2 > MMP24-AS1	0.00125774	0.00399693
	ENSG00000246526.2	RP11-539L10.2	ENSG00000225733.1	FGD5-AS1	up	RP11-539L10.2 > FGD5-AS1	0.0385879	0.0864388
	ENSG00000246526.2	RP11-539L10.2	ENSG00000234741.3	GAS5	up	RP11-539L10.2 > GAS5	0.00125774	0.00399693
	ENSG00000246560.2	RP11-10L12.4	ENSG00000238164.2	RP3-395M20.8	up	RP11-10L12.4 > RP3-395M20.8	0.0089786	0.0233064
	ENSG00000246560.2	RP11-10L12.4	ENSG00000267575.2	CTC-459F4.3	up	RP11-10L12.4 > CTC-459F4.3	0.0337681	0.0764751
	ENSG00000246560.2	RP11-10L12.4	ENSG00000237438.2	CECR7	up	RP11-10L12.4 > CECR7	3.63459e-10	3.03462e-09
	ENSG00000246582.2	RP11-1149O23.3	ENSG00000237438.2	CECR7	up	RP11-1149O23.3 > CECR7	0.00241644	0.00720435
	ENSG00000246582.2	RP11-1149O23.3	ENSG00000234705.1	HMGA1P4	up	RP11-1149O23.3 > HMGA1P4	0.0337681	0.0764751
	ENSG00000246582.2	RP11-1149O23.3	ENSG00000227372.6	TP73-AS1	up	RP11-1149O23.3 > TP73-AS1	0.0337681	0.0764751
	ENSG00000246640.1	RP11-1094H24.4	ENSG00000268061.1	NAPA-AS1	up	RP11-1094H24.4 > NAPA-AS1	0.00870346	0.0228952
	ENSG00000246640.1	RP11-1094H24.4	ENSG00000260992.1	DOCK9-AS2	up	RP11-1094H24.4 > DOCK9-AS2	0.00675794	0.0183221
	ENSG00000246640.1	RP11-1094H24.4	ENSGR0000236017.3	ASMTL-AS1	up	RP11-1094H24.4 > ASMTL-AS1	0.0427609	0.0946675
	ENSG00000246662.2	LINC00535	ENSG00000179818.9	PCBP1-AS1	up	LINC00535 > PCBP1-AS1	1.29325e-18	2.63322e-17
	ENSG00000246662.2	LINC00535	ENSG00000261879.1	RP11-333E1.1	up	LINC00535 > RP11-333E1.1	2.63108e-12	2.80125e-11
	ENSG00000246662.2	LINC00535	ENSG00000243055.1	GK-AS1	up	LINC00535 > GK-AS1	0.0142296	0.0356097
	ENSG00000246695.3	RASSF8-AS1	ENSG00000259070.1	LINC00639	down	RASSF8-AS1 < LINC00639	0.0089786	0.0233064
	ENSG00000246695.3	RASSF8-AS1	ENSG00000259116.1	RP11-973N13.4	down	RASSF8-AS1 < RP11-973N13.4	0.00788054	0.0210495
	ENSG00000246695.3	RASSF8-AS1	ENSG00000231013.1	AC013275.2	down	RASSF8-AS1 < AC013275.2	0.0173816	0.0423237
	ENSG00000246763.2	RGMB-AS1	ENSG00000263753.2	LINC00667	up	RGMB-AS1 > LINC00667	0.0173816	0.0423237	non-small cell lung cancer
	ENSG00000246763.2	RGMB-AS1	ENSG00000259943.1	RP1-39G22.7	up	RGMB-AS1 > RP1-39G22.7	0.0089786	0.0233064
	ENSG00000246763.2	RGMB-AS1	ENSG00000228794.4	RP11-206L10.11	up	RGMB-AS1 > RP11-206L10.11	0.0435911	0.0960508
	ENSG00000246777.1	RP11-61A14.4	ENSG00000216863.5	LY86-AS1	up	RP11-61A14.4 > LY86-AS1	0.0010165	0.0033311
	ENSG00000246777.1	RP11-61A14.4	ENSG00000246982.2	RP1-179N16.6	up	RP11-61A14.4 > RP1-179N16.6	0.0446144	0.0977857
	ENSG00000246777.1	RP11-61A14.4	ENSG00000233878.1	AC073133.1	up	RP11-61A14.4 > AC073133.1	0.00163893	0.005114
	ENSG00000246792.2	RP11-68L18.1	ENSG00000250802.2	ZBED3-AS1	up	RP11-68L18.1 > ZBED3-AS1	0.00539372	0.0148347
	ENSG00000246792.2	RP11-68L18.1	ENSG00000261442.1	RP11-709D24.6	up	RP11-68L18.1 > RP11-709D24.6	0.0432972	0.0958163
	ENSG00000246792.2	RP11-68L18.1	ENSG00000222041.6	LINC00152	up	RP11-68L18.1 > LINC00152	0.00125774	0.00399693
	ENSG00000246898.1	LINC00920	ENSG00000231013.1	AC013275.2	down	LINC00920 < AC013275.2	0.000655666	0.00221787
	ENSG00000246898.1	LINC00920	ENSG00000231242.1	RP11-87H9.3	down	LINC00920 < RP11-87H9.3	0.0385879	0.0864388
	ENSG00000246982.2	RP1-179N16.6	ENSG00000231473.2	LINC00441	up	RP1-179N16.6 > LINC00441	0.00491196	0.0136103
	ENSG00000246982.2	RP1-179N16.6	ENSG00000250802.2	ZBED3-AS1	up	RP1-179N16.6 > ZBED3-AS1	0.0439536	0.0965924
	ENSG00000246982.2	RP1-179N16.6	ENSG00000213373.3	LINC00671	up	RP1-179N16.6 > LINC00671	0.0441697	0.0969358
	ENSG00000246985.3	SOCS2-AS1	ENSG00000226496.1	LINC00323	down	SOCS2-AS1 < LINC00323	0.0119508	0.0304489
	ENSG00000246985.3	SOCS2-AS1	ENSG00000231013.1	AC013275.2	down	SOCS2-AS1 < AC013275.2	0.00381376	0.0110043
	ENSG00000246985.3	SOCS2-AS1	ENSG00000260578.1	CTD-2541J13.1	down	SOCS2-AS1 < CTD-2541J13.1	0.0439536	0.0965924
	ENSG00000247095.2	MIR210HG	ENSG00000245556.2	CTD-2037K23.2	up	MIR210HG > CTD-2037K23.2	2.54729e-05	0.000110796
	ENSG00000247095.2	MIR210HG	ENSG00000224376.1	AC017104.6	up	MIR210HG > AC017104.6	0.000178707	0.000673686
	ENSG00000247095.2	MIR210HG	ENSG00000242861.1	RP11-285F7.2	up	MIR210HG > RP11-285F7.2	0.000342184	0.001225
	ENSG00000247134.2	RP11-11N9.4	ENSG00000126005.11	MMP24-AS1	up	RP11-11N9.4 > MMP24-AS1	0.0337681	0.0764751
	ENSG00000247134.2	RP11-11N9.4	ENSG00000225733.1	FGD5-AS1	up	RP11-11N9.4 > FGD5-AS1	0.000655666	0.00221787
	ENSG00000247134.2	RP11-11N9.4	ENSG00000254635.1	WAC-AS1	up	RP11-11N9.4 > WAC-AS1	0.0173816	0.0423237
	ENSG00000247157.2	RP11-434C1.1	ENSG00000179818.9	PCBP1-AS1	up	RP11-434C1.1 > PCBP1-AS1	0.0439536	0.0965924
	ENSG00000247157.2	RP11-434C1.1	ENSG00000234608.3	MAPKAPK5-AS1	up	RP11-434C1.1 > MAPKAPK5-AS1	0.0173816	0.0423237
	ENSG00000247157.2	RP11-434C1.1	ENSG00000270015.1	RP11-540B6.6	up	RP11-434C1.1 > RP11-540B6.6	0.0173816	0.0423237
	ENSG00000247199.3	RP11-373N22.3	ENSG00000179818.9	PCBP1-AS1	up	RP11-373N22.3 > PCBP1-AS1	0.00788054	0.0210495
	ENSG00000247199.3	RP11-373N22.3	ENSG00000261879.1	RP11-333E1.1	up	RP11-373N22.3 > RP11-333E1.1	0.00441236	0.0125007
	ENSG00000247199.3	RP11-373N22.3	ENSG00000179743.2	RP11-169K16.9	up	RP11-373N22.3 > RP11-169K16.9	0.0089786	0.0233064
	ENSG00000247228.2	RP11-296I10.3	ENSG00000231459.1	LINC00032	up	RP11-296I10.3 > LINC00032	0.0193174	0.0464862
	ENSG00000247228.2	RP11-296I10.3	ENSG00000224743.2	TEX26-AS1	up	RP11-296I10.3 > TEX26-AS1	0.0427609	0.0946675
	ENSG00000247228.2	RP11-296I10.3	ENSG00000260034.1	RP11-266L9.2	up	RP11-296I10.3 > RP11-266L9.2	0.0262449	0.0612728
	ENSG00000247240.3	UBL7-AS1	ENSG00000267575.2	CTC-459F4.3	up	UBL7-AS1 > CTC-459F4.3	0.00465204	0.0129583
	ENSG00000247240.3	UBL7-AS1	ENSG00000237438.2	CECR7	up	UBL7-AS1 > CECR7	4.62772e-05	0.000194088
	ENSG00000247240.3	UBL7-AS1	ENSG00000246526.2	RP11-539L10.2	up	UBL7-AS1 > RP11-539L10.2	0.00236986	0.00716319
	ENSG00000247271.2	ZBED5-AS1	ENSG00000238142.1	RP11-108M9.4	up	ZBED5-AS1 > RP11-108M9.4	0.0089786	0.0233064
	ENSG00000247271.2	ZBED5-AS1	ENSG00000253352.4	TUG1	up	ZBED5-AS1 > TUG1	0.00174502	0.00541342
	ENSG00000247271.2	ZBED5-AS1	ENSG00000270170.1	NCBP2-AS2	up	ZBED5-AS1 > NCBP2-AS2	5.0216e-15	7.13515e-14
	ENSG00000247317.3	RP11-273G15.2	ENSG00000237438.2	CECR7	up	RP11-273G15.2 > CECR7	0.00271882	0.00804273
	ENSG00000247317.3	RP11-273G15.2	ENSG00000235919.3	ASH1L-AS1	up	RP11-273G15.2 > ASH1L-AS1	0.0089786	0.0233064
	ENSG00000247317.3	RP11-273G15.2	ENSG00000273311.1	DGCR11	up	RP11-273G15.2 > DGCR11	0.00441746	0.0125007
	ENSG00000247363.2	RP11-637A17.2	ENSG00000179818.9	PCBP1-AS1	up	RP11-637A17.2 > PCBP1-AS1	0.000655666	0.00221787
	ENSG00000247363.2	RP11-637A17.2	ENSG00000261879.1	RP11-333E1.1	up	RP11-637A17.2 > RP11-333E1.1	0.0089786	0.0233064
	ENSG00000247363.2	RP11-637A17.2	ENSG00000228794.4	RP11-206L10.11	up	RP11-637A17.2 > RP11-206L10.11	0.0337681	0.0764751
	ENSG00000247400.3	DNAJC3-AS1	ENSG00000179818.9	PCBP1-AS1	up	DNAJC3-AS1 > PCBP1-AS1	2.81318e-09	2.1173e-08
	ENSG00000247400.3	DNAJC3-AS1	ENSG00000179743.2	RP11-169K16.9	up	DNAJC3-AS1 > RP11-169K16.9	0.0247725	0.0583161
	ENSG00000247400.3	DNAJC3-AS1	ENSG00000228794.4	RP11-206L10.11	up	DNAJC3-AS1 > RP11-206L10.11	0.00241644	0.00720435
	ENSG00000247498.5	RP11-392P7.6	ENSG00000179818.9	PCBP1-AS1	up	RP11-392P7.6 > PCBP1-AS1	4.91426e-10	4.04817e-09
	ENSG00000247498.5	RP11-392P7.6	ENSG00000261879.1	RP11-333E1.1	up	RP11-392P7.6 > RP11-333E1.1	1.30298e-08	9.01415e-08
	ENSG00000247498.5	RP11-392P7.6	ENSG00000179743.2	RP11-169K16.9	up	RP11-392P7.6 > RP11-169K16.9	4.87741e-05	0.000202923
	ENSG00000247516.3	MIR4458HG	ENSG00000245556.2	CTD-2037K23.2	up	MIR4458HG > CTD-2037K23.2	0.00465204	0.0129583
	ENSG00000247516.3	MIR4458HG	ENSG00000242861.1	RP11-285F7.2	up	MIR4458HG > RP11-285F7.2	0.0173816	0.0423237
	ENSG00000247516.3	MIR4458HG	ENSG00000267296.2	CEBPA-AS1	up	MIR4458HG > CEBPA-AS1	0.000877327	0.00290155
	ENSG00000247556.2	OIP5-AS1	ENSG00000259886.1	U82695.10	down	OIP5-AS1 < U82695.10	0.0149849	0.0372405
	ENSG00000247556.2	OIP5-AS1	ENSG00000262089.1	RP11-589P10.5	down	OIP5-AS1 < RP11-589P10.5	0.00788054	0.0210495
	ENSG00000247556.2	OIP5-AS1	ENSG00000204054.7	LINC00963	down	OIP5-AS1 < LINC00963	0.0173816	0.0423237
	ENSG00000247572.3	CKMT2-AS1	ENSG00000267296.2	CEBPA-AS1	up	CKMT2-AS1 > CEBPA-AS1	7.10875e-10	5.7361e-09
	ENSG00000247572.3	CKMT2-AS1	ENSG00000260260.1	RP11-304L19.5	up	CKMT2-AS1 > RP11-304L19.5	0.00391081	0.0112306
	ENSG00000247572.3	CKMT2-AS1	ENSG00000223745.3	RP4-717I23.3	up	CKMT2-AS1 > RP4-717I23.3	6.03093e-06	2.89863e-05
	ENSG00000247595.2	SPTY2D1-AS1	ENSG00000179818.9	PCBP1-AS1	up	SPTY2D1-AS1 > PCBP1-AS1	0.0089786	0.0233064
	ENSG00000247595.2	SPTY2D1-AS1	ENSG00000234608.3	MAPKAPK5-AS1	up	SPTY2D1-AS1 > MAPKAPK5-AS1	0.0337681	0.0764751
	ENSG00000247595.2	SPTY2D1-AS1	ENSG00000260630.2	SNAI3-AS1	up	SPTY2D1-AS1 > SNAI3-AS1	0.0446144	0.0977857
	ENSG00000247679.2	RP11-1277A3.1	ENSG00000230289.1	RP11-334J6.6	up	RP11-1277A3.1 > RP11-334J6.6	0.0193174	0.0464862
	ENSG00000247679.2	RP11-1277A3.1	ENSG00000270081.1	RP5-935K16.1	up	RP11-1277A3.1 > RP5-935K16.1	0.0193174	0.0464862
	ENSG00000247679.2	RP11-1277A3.1	ENSG00000246526.2	RP11-539L10.2	up	RP11-1277A3.1 > RP11-539L10.2	0.0427609	0.0946675
	ENSG00000247708.3	STX18-AS1	ENSG00000223711.1	AC091633.3	down	STX18-AS1 < AC091633.3	0.0193174	0.0464862
	ENSG00000247708.3	STX18-AS1	ENSG00000231013.1	AC013275.2	down	STX18-AS1 < AC013275.2	0.0131447	0.0333156
	ENSG00000247708.3	STX18-AS1	ENSG00000264705.1	RP11-674P19.2	down	STX18-AS1 < RP11-674P19.2	0.0262449	0.0612728
	ENSG00000247774.2	PCED1B-AS1	ENSG00000235954.2	TTC28-AS1	up	PCED1B-AS1 > TTC28-AS1	0.0173816	0.0423237
	ENSG00000247774.2	PCED1B-AS1	ENSG00000223764.2	RP11-54O7.3	up	PCED1B-AS1 > RP11-54O7.3	0.0193174	0.0464862
	ENSG00000247774.2	PCED1B-AS1	ENSG00000261824.2	LINC00662	up	PCED1B-AS1 > LINC00662	0.0173816	0.0423237
	ENSG00000247796.2	CTD-2366F13.1	ENSG00000179818.9	PCBP1-AS1	up	CTD-2366F13.1 > PCBP1-AS1	0.000150712	0.000579149
	ENSG00000247796.2	CTD-2366F13.1	ENSG00000260992.1	DOCK9-AS2	up	CTD-2366F13.1 > DOCK9-AS2	0.00441746	0.0125007
	ENSG00000247796.2	CTD-2366F13.1	ENSG00000223891.1	OSER1-AS1	up	CTD-2366F13.1 > OSER1-AS1	0.0435911	0.0960508
	ENSG00000247809.3	NR2F2-AS1	ENSG00000259863.1	SH3RF3-AS1	down	NR2F2-AS1 < SH3RF3-AS1	0.0193174	0.0464862
[truncated: 1,715 more rows]
