# Supplementary material for: Differential expression analysis at the individual level reveals a lncRNA prognostic signature for lung adenocarcinoma
Source: Mol Cancer. 2017 Jun 6;16:98. doi: 10.1186/s12943-017-0666-z (PMC5461634; doi:10.1186/s12943-017-0666-z)
Supplement: Supplementary file 4 — Detail information of differentially expressed lncRNAs identified based on RNA-Seq data. (XLSX 230 kb) [file 12943_2017_666_MOESM4_ESM.xlsx]

## Sheet: pair_info_seq
	Table S6. Detail information of differentially expressed lncRNAs identified based on RNA-Seq data.
	DE lncRNA Ensembl ID	DE lncRNA symbol	Partner lncRNA Ensembl ID	Paired lncRNA symbol	DE direction	Principle in cancer	P	FDR	Cancer
	ENSG00000088970.11	PLK1S1	ENSG00000261005.1	CTB-58E17.1	up	PLK1S1 > CTB-58E17.1	0.00728297	0.0250375
	ENSG00000088970.11	PLK1S1	ENSG00000261824.2	LINC00662	up	PLK1S1 > LINC00662	0.00188895	0.0077356
	ENSG00000088970.11	PLK1S1	ENSG00000260233.2	SSSCA1-AS1	up	PLK1S1 > SSSCA1-AS1	0.0301225	0.0843208
	ENSG00000126005.11	MMP24-AS1	ENSG00000224945.1	RP11-82L18.2	down	MMP24-AS1 < RP11-82L18.2	0.00728297	0.0250375
	ENSG00000126005.11	MMP24-AS1	ENSG00000238142.1	RP11-108M9.4	down	MMP24-AS1 < RP11-108M9.4	0.0109473	0.0359355
	ENSG00000149656.4	LINC00266-1	ENSG00000261824.2	LINC00662	up	LINC00266-1 > LINC00662	0.00188895	0.0077356
	ENSG00000149656.4	LINC00266-1	ENSG00000232611.1	RP11-1114A5.4	up	LINC00266-1 > RP11-1114A5.4	0.0301225	0.0843208
	ENSG00000149656.4	LINC00266-1	ENSG00000259953.1	RP11-4O1.2	up	LINC00266-1 > RP11-4O1.2	0.00728297	0.0250375
	ENSG00000152487.6	ARL5B-AS1	ENSG00000261087.1	KB-1460A1.5	up	ARL5B-AS1 > KB-1460A1.5	0.0301225	0.0843208
	ENSG00000152487.6	ARL5B-AS1	ENSG00000260219.1	RP11-347C12.10	up	ARL5B-AS1 > RP11-347C12.10	0.0358508	0.0984737
	ENSG00000152487.6	ARL5B-AS1	ENSG00000212978.5	AC016747.3	up	ARL5B-AS1 > AC016747.3	0.0301225	0.0843208
	ENSG00000153363.8	LINC00467	ENSG00000254635.1	WAC-AS1	up	LINC00467 > WAC-AS1	0.0301225	0.0843208	neuroblastoma
	ENSG00000153363.8	LINC00467	ENSG00000234608.3	MAPKAPK5-AS1	up	LINC00467 > MAPKAPK5-AS1	5.05863e-05	0.000318732
	ENSG00000153363.8	LINC00467	ENSG00000263244.1	RP11-473I1.10	up	LINC00467 > RP11-473I1.10	0.000409139	0.00202892
	ENSG00000166770.6	ZNF667-AS1	ENSG00000179818.9	PCBP1-AS1	down	ZNF667-AS1 < PCBP1-AS1	2.11027e-07	2.38065e-06
	ENSG00000166770.6	ZNF667-AS1	ENSG00000269973.1	RP11-95D17.1	down	ZNF667-AS1 < RP11-95D17.1	1.22028e-05	8.97883e-05
	ENSG00000166770.6	ZNF667-AS1	ENSG00000179743.2	RP11-169K16.9	down	ZNF667-AS1 < RP11-169K16.9	5.07705e-06	4.11079e-05
	ENSG00000167912.5	RP11-25K19.1	ENSG00000196810.4	CTBP1-AS2	up	RP11-25K19.1 > CTBP1-AS2	0.000845081	0.00383575
	ENSG00000167912.5	RP11-25K19.1	ENSG00000270084.1	GAS5-AS1	up	RP11-25K19.1 > GAS5-AS1	0.00564044	0.0203465
	ENSG00000167912.5	RP11-25K19.1	ENSG00000170919.11	TPT1-AS1	up	RP11-25K19.1 > TPT1-AS1	6.14789e-05	0.000380162
	ENSG00000170919.11	TPT1-AS1	ENSG00000260565.2	ERVK13-1	up	TPT1-AS1 > ERVK13-1	0.0204285	0.0608591
	ENSG00000170919.11	TPT1-AS1	ENSG00000258301.2	RP11-488C13.5	up	TPT1-AS1 > RP11-488C13.5	0.0148334	0.0462083
	ENSG00000170919.11	TPT1-AS1	ENSG00000245694.4	CRNDE	up	TPT1-AS1 > CRNDE	0.0114774	0.0373614
	ENSG00000174171.4	RP11-23P13.6	ENSG00000230590.3	FTX	down	RP11-23P13.6 < FTX	0.000409139	0.00202892
	ENSG00000174171.4	RP11-23P13.6	ENSG00000260534.1	RP11-1006G14.4	down	RP11-23P13.6 < RP11-1006G14.4	0.0358508	0.0984737
	ENSG00000174171.4	RP11-23P13.6	ENSG00000234684.2	SDCBP2-AS1	down	RP11-23P13.6 < SDCBP2-AS1	0.00636522	0.022586
	ENSG00000175147.7	TMEM51-AS1	ENSG00000235954.2	TTC28-AS1	up	TMEM51-AS1 > TTC28-AS1	1.01625e-05	7.68002e-05
	ENSG00000175147.7	TMEM51-AS1	ENSG00000270084.1	GAS5-AS1	up	TMEM51-AS1 > GAS5-AS1	0.0148334	0.0462083
	ENSG00000175147.7	TMEM51-AS1	ENSG00000170919.11	TPT1-AS1	up	TMEM51-AS1 > TPT1-AS1	0.00356456	0.0134534
	ENSG00000175611.7	LINC00476	ENSG00000235257.4	AC093415.2	down	LINC00476 < AC093415.2	0.00636522	0.022586
	ENSG00000175611.7	LINC00476	ENSG00000260464.1	RP4-561L24.3	down	LINC00476 < RP4-561L24.3	0.00356456	0.0134534
	ENSG00000175611.7	LINC00476	ENSG00000229980.4	TOB1-AS1	down	LINC00476 < TOB1-AS1	0.000409139	0.00202892
	ENSG00000175701.6	LINC00116	ENSG00000130600.11	H19	up	LINC00116 > H19	0.00173876	0.00722382
	ENSG00000177112.3	MRVI1-AS1	ENSG00000224281.4	SLC25A5-AS1	up	MRVI1-AS1 > SLC25A5-AS1	0.0301225	0.0843208
	ENSG00000177112.3	MRVI1-AS1	ENSG00000267575.2	CTC-459F4.3	up	MRVI1-AS1 > CTC-459F4.3	0.0301225	0.0843208
	ENSG00000177112.3	MRVI1-AS1	ENSG00000246560.2	RP11-10L12.4	up	MRVI1-AS1 > RP11-10L12.4	0.0148334	0.0462083
	ENSG00000177337.3	DLGAP1-AS1	ENSG00000130600.11	H19	up	DLGAP1-AS1 > H19	9.46809e-05	0.000558649
	ENSG00000177337.3	DLGAP1-AS1	ENSG00000262944.1	RP11-473I1.9	up	DLGAP1-AS1 > RP11-473I1.9	0.00728297	0.0250375
	ENSG00000177406.4	RP11-218M22.1	ENSG00000245556.2	CTD-2037K23.2	down	RP11-218M22.1 < CTD-2037K23.2	4.16862e-07	4.39501e-06
	ENSG00000177406.4	RP11-218M22.1	ENSG00000179523.4	EIF3J-AS1	down	RP11-218M22.1 < EIF3J-AS1	0.00153076	0.0065447
	ENSG00000177406.4	RP11-218M22.1	ENSG00000245937.3	CTC-228N24.3	down	RP11-218M22.1 < CTC-228N24.3	0.00153076	0.0065447
	ENSG00000177640.11	CASC2	ENSG00000248309.1	MEF2C-AS1	down	CASC2 < MEF2C-AS1	0.00173876	0.00722382	glioma
	ENSG00000177640.11	CASC2	ENSG00000238198.1	RP11-31F15.2	down	CASC2 < RP11-31F15.2	0.0358508	0.0984737
	ENSG00000177640.11	CASC2	ENSG00000231010.1	RP6-109B7.2	down	CASC2 < RP6-109B7.2	0.0004949	0.0024005
	ENSG00000177738.3	CTD-2201E18.3	ENSG00000260565.2	ERVK13-1	up	CTD-2201E18.3 > ERVK13-1	0.0148334	0.0462083
	ENSG00000177738.3	CTD-2201E18.3	ENSG00000224975.1	INE1	up	CTD-2201E18.3 > INE1	0.0358508	0.0984737
	ENSG00000177738.3	CTD-2201E18.3	ENSG00000226328.2	CTA-217C2.1	up	CTD-2201E18.3 > CTA-217C2.1	0.00101192	0.00448293
	ENSG00000178977.3	LINC00324	ENSG00000238197.1	PAXBP1-AS1	down	LINC00324 < PAXBP1-AS1	0.000845081	0.00383575
	ENSG00000178977.3	LINC00324	ENSG00000261167.1	RP11-517B11.7	down	LINC00324 < RP11-517B11.7	0.00588707	0.0211089
	ENSG00000178977.3	LINC00324	ENSG00000265242.1	RP11-649A18.7	down	LINC00324 < RP11-649A18.7	0.00728297	0.0250375
	ENSG00000179406.6	LINC00174	ENSG00000268006.1	PTOV1-AS1	up	LINC00174 > PTOV1-AS1	0.0199968	0.0599941
	ENSG00000179406.6	LINC00174	ENSG00000270015.1	RP11-540B6.6	up	LINC00174 > RP11-540B6.6	0.00153076	0.0065447
	ENSG00000179406.6	LINC00174	ENSG00000247271.2	ZBED5-AS1	up	LINC00174 > ZBED5-AS1	9.46809e-05	0.000558649
	ENSG00000179523.4	EIF3J-AS1	ENSG00000259065.1	RP5-1021I20.1	down	EIF3J-AS1 < RP5-1021I20.1	0.0358508	0.0984737
	ENSG00000179523.4	EIF3J-AS1	ENSG00000261534.1	RP11-244O19.1	down	EIF3J-AS1 < RP11-244O19.1	0.00356456	0.0134534
	ENSG00000179743.2	RP11-169K16.9	ENSG00000245573.3	BDNF-AS	down	RP11-169K16.9 < BDNF-AS	0.00564044	0.0203465
	ENSG00000179743.2	RP11-169K16.9	ENSG00000261737.1	RP4-612B15.3	down	RP11-169K16.9 < RP4-612B15.3	0.000787	0.00365266
	ENSG00000179743.2	RP11-169K16.9	ENSG00000232160.2	RAP2C-AS1	down	RP11-169K16.9 < RAP2C-AS1	0.0199968	0.0599941
	ENSG00000179818.9	PCBP1-AS1	ENSG00000230590.3	FTX	down	PCBP1-AS1 < FTX	0.0358508	0.0984737
	ENSG00000179818.9	PCBP1-AS1	ENSG00000268061.1	NAPA-AS1	down	PCBP1-AS1 < NAPA-AS1	0.0109473	0.0359355
	ENSG00000179818.9	PCBP1-AS1	ENSG00000265148.1	BZRAP1-AS1	down	PCBP1-AS1 < BZRAP1-AS1	0.00295171	0.0115826
	ENSG00000179859.7	AC025335.1	ENSG00000269973.1	RP11-95D17.1	down	AC025335.1 < RP11-95D17.1	0.0106755	0.0352089
	ENSG00000179859.7	AC025335.1	ENSG00000179743.2	RP11-169K16.9	down	AC025335.1 < RP11-169K16.9	4.52295e-05	0.00028965
	ENSG00000179859.7	AC025335.1	ENSG00000235453.3	TOPORS-AS1	down	AC025335.1 < TOPORS-AS1	2.99908e-05	0.000201107
	ENSG00000179935.5	LINC00652	ENSG00000263214.1	ZNF205-AS1	up	LINC00652 > ZNF205-AS1	0.0148334	0.0462083
	ENSG00000179935.5	LINC00652	ENSG00000261019.1	RP11-111K18.2	up	LINC00652 > RP11-111K18.2	0.0188354	0.0571951
	ENSG00000179935.5	LINC00652	ENSG00000233056.1	ERVH48-1	up	LINC00652 > ERVH48-1	0.000409139	0.00202892
	ENSG00000180712.3	RP11-290F5.2	ENSG00000231365.1	RP11-418J17.1	up	RP11-290F5.2 > RP11-418J17.1	0.0301225	0.0843208
	ENSG00000180712.3	RP11-290F5.2	ENSG00000261824.2	LINC00662	up	RP11-290F5.2 > LINC00662	0.00728297	0.0250375
	ENSG00000180712.3	RP11-290F5.2	ENSG00000219665.4	CTD-2006C1.2	up	RP11-290F5.2 > CTD-2006C1.2	0.0114774	0.0373614
	ENSG00000180769.4	WDFY3-AS2	ENSG00000226688.2	ENTPD1-AS1	down	WDFY3-AS2 < ENTPD1-AS1	0.00173876	0.00722382
	ENSG00000180769.4	WDFY3-AS2	ENSG00000249898.3	CTD-2541M15.1	down	WDFY3-AS2 < CTD-2541M15.1	1.03628e-06	9.89711e-06
	ENSG00000180769.4	WDFY3-AS2	ENSG00000196951.6	RP11-425I13.3	down	WDFY3-AS2 < RP11-425I13.3	6.60277e-05	0.000404373
	ENSG00000181798.2	LINC00471	ENSG00000261824.2	LINC00662	up	LINC00471 > LINC00662	0.0301225	0.0843208
	ENSG00000181798.2	LINC00471	ENSG00000219665.4	CTD-2006C1.2	up	LINC00471 > CTD-2006C1.2	0.00564044	0.0203465
	ENSG00000181798.2	LINC00471	ENSG00000224281.4	SLC25A5-AS1	up	LINC00471 > SLC25A5-AS1	0.0148334	0.0462083
	ENSG00000181800.5	CELF2-AS1	ENSG00000261824.2	LINC00662	up	CELF2-AS1 > LINC00662	0.0109473	0.0359355
	ENSG00000181800.5	CELF2-AS1	ENSG00000246695.3	RASSF8-AS1	up	CELF2-AS1 > RASSF8-AS1	0.0148334	0.0462083
	ENSG00000181800.5	CELF2-AS1	ENSG00000265399.1	RP13-270P17.2	up	CELF2-AS1 > RP13-270P17.2	0.00093111	0.00416933
	ENSG00000182057.4	Z83851.3	ENSG00000261824.2	LINC00662	up	Z83851.3 > LINC00662	0.000845081	0.00383575
	ENSG00000182057.4	Z83851.3	ENSG00000219665.4	CTD-2006C1.2	up	Z83851.3 > CTD-2006C1.2	0.00348749	0.0134112
	ENSG00000182057.4	Z83851.3	ENSG00000250903.4	GMDS-AS1	up	Z83851.3 > GMDS-AS1	5.05863e-05	0.000318732
	ENSG00000182165.13	TP53TG1	ENSG00000232388.2	LINC00493	up	TP53TG1 > LINC00493	0.0106755	0.0352089	non-small cell lung cancer
	ENSG00000182873.4	RP11-181G12.2	ENSG00000179818.9	PCBP1-AS1	down	RP11-181G12.2 < PCBP1-AS1	0.0114774	0.0373614
	ENSG00000182873.4	RP11-181G12.2	ENSG00000241014.1	RP11-244H3.1	down	RP11-181G12.2 < RP11-244H3.1	0.00093111	0.00416933
	ENSG00000182873.4	RP11-181G12.2	ENSG00000242282.2	AC108488.4	down	RP11-181G12.2 < AC108488.4	0.0319262	0.0890076
	ENSG00000185168.5	LINC00482	ENSG00000247271.2	ZBED5-AS1	up	LINC00482 > ZBED5-AS1	0.0301225	0.0843208
	ENSG00000185168.5	LINC00482	ENSG00000242086.4	LINC00969	up	LINC00482 > LINC00969	0.00728297	0.0250375
	ENSG00000185168.5	LINC00482	ENSG00000260565.2	ERVK13-1	up	LINC00482 > ERVK13-1	0.000845081	0.00383575
	ENSG00000185837.3	CECR5-AS1	ENSG00000256576.1	RP13-977J11.2	up	CECR5-AS1 > RP13-977J11.2	0.0301225	0.0843208
	ENSG00000185837.3	CECR5-AS1	ENSG00000270419.1	CAHM	up	CECR5-AS1 > CAHM	0.0148334	0.0462083
	ENSG00000185837.3	CECR5-AS1	ENSG00000267254.1	CTD-2162K18.5	up	CECR5-AS1 > CTD-2162K18.5	0.0148334	0.0462083
	ENSG00000186019.10	AC084219.4	ENSG00000261824.2	LINC00662	up	AC084219.4 > LINC00662	0.00564044	0.0203465
	ENSG00000186019.10	AC084219.4	ENSG00000232611.1	RP11-1114A5.4	up	AC084219.4 > RP11-1114A5.4	0.0199968	0.0599941
	ENSG00000186019.10	AC084219.4	ENSG00000267858.1	AC016629.8	up	AC084219.4 > AC016629.8	0.0301225	0.0843208
	ENSG00000186056.5	MATN1-AS1	ENSG00000234912.5	LINC00338	up	MATN1-AS1 > LINC00338	0.00728297	0.0250375
	ENSG00000186056.5	MATN1-AS1	ENSG00000196810.4	CTBP1-AS2	up	MATN1-AS1 > CTBP1-AS2	0.00173876	0.00722382
	ENSG00000186056.5	MATN1-AS1	ENSG00000231074.4	HCG18	up	MATN1-AS1 > HCG18	0.0106755	0.0352089
	ENSG00000187621.10	TCL6	ENSG00000247708.3	STX18-AS1	up	TCL6 > STX18-AS1	0.0301225	0.0843208	acute T-lymphocytic leukemia
	ENSG00000187621.10	TCL6	ENSG00000236432.3	AC097662.2	up	TCL6 > AC097662.2	0.0301225	0.0843208
	ENSG00000187621.10	TCL6	ENSG00000267702.1	RP11-53B2.2	up	TCL6 > RP11-53B2.2	0.0358508	0.0984737
	ENSG00000188185.7	LINC00265	ENSG00000245849.2	RAD51-AS1	up	LINC00265 > RAD51-AS1	0.0301225	0.0843208
	ENSG00000188185.7	LINC00265	ENSG00000268006.1	PTOV1-AS1	up	LINC00265 > PTOV1-AS1	2.99908e-05	0.000201107
	ENSG00000188185.7	LINC00265	ENSG00000218510.3	LINC00339	up	LINC00265 > LINC00339	0.0106755	0.0352089
	ENSG00000188206.5	HNRNPU-AS1	ENSG00000242861.1	RP11-285F7.2	up	HNRNPU-AS1 > RP11-285F7.2	3.89438e-06	3.27239e-05
	ENSG00000188206.5	HNRNPU-AS1	ENSG00000233137.2	RP11-220I1.1	up	HNRNPU-AS1 > RP11-220I1.1	2.42955e-10	5.32022e-09
	ENSG00000188206.5	HNRNPU-AS1	ENSG00000215769.4	hsa-mir-6080	up	HNRNPU-AS1 > hsa-mir-6080	6.14789e-05	0.000380162
	ENSG00000188660.3	LINC00319	ENSG00000235954.2	TTC28-AS1	up	LINC00319 > TTC28-AS1	0.00173876	0.00722382
	ENSG00000188660.3	LINC00319	ENSG00000270084.1	GAS5-AS1	up	LINC00319 > GAS5-AS1	0.0301225	0.0843208
	ENSG00000188660.3	LINC00319	ENSG00000170919.11	TPT1-AS1	up	LINC00319 > TPT1-AS1	0.0301225	0.0843208
	ENSG00000188825.9	LINC00910	ENSG00000261824.2	LINC00662	up	LINC00910 > LINC00662	0.000409139	0.00202892
	ENSG00000188825.9	LINC00910	ENSG00000224281.4	SLC25A5-AS1	up	LINC00910 > SLC25A5-AS1	0.000845081	0.00383575
	ENSG00000188825.9	LINC00910	ENSG00000265399.1	RP13-270P17.2	up	LINC00910 > RP13-270P17.2	0.0114774	0.0373614
	ENSG00000189223.9	AC016683.6	ENSG00000234617.1	SNRK-AS1	down	AC016683.6 < SNRK-AS1	0.0358508	0.0984737
	ENSG00000189223.9	AC016683.6	ENSG00000260526.1	RP11-73K9.2	down	AC016683.6 < RP11-73K9.2	0.0109473	0.0359355
	ENSG00000189223.9	AC016683.6	ENSG00000267730.1	CTD-2537I9.5	down	AC016683.6 < CTD-2537I9.5	0.0199968	0.0599941
	ENSG00000189238.4	LINC00943	ENSG00000236432.3	AC097662.2	up	LINC00943 > AC097662.2	0.00348749	0.0134112
	ENSG00000189238.4	LINC00943	ENSG00000227456.3	LINC00310	up	LINC00943 > LINC00310	0.0188354	0.0571951
	ENSG00000189238.4	LINC00943	ENSG00000263214.1	ZNF205-AS1	up	LINC00943 > ZNF205-AS1	0.010553	0.0351173
	ENSG00000189419.5	SPATA41	ENSG00000229839.2	AC018462.2	down	SPATA41 < AC018462.2	0.0301225	0.0843208
	ENSG00000189419.5	SPATA41	ENSG00000269923.1	RP11-214K3.24	down	SPATA41 < RP11-214K3.24	0.00356456	0.0134534
	ENSG00000189419.5	SPATA41	ENSG00000215483.4	LINC00598	down	SPATA41 < LINC00598	0.0146116	0.0462083
	ENSG00000196295.7	AC005154.6	ENSG00000130600.11	H19	up	AC005154.6 > H19	0.000101717	0.000591898
	ENSG00000196295.7	AC005154.6	ENSG00000182165.13	TP53TG1	up	AC005154.6 > TP53TG1	0.0148334	0.0462083
	ENSG00000196421.3	LINC00176	ENSG00000231365.1	RP11-418J17.1	up	LINC00176 > RP11-418J17.1	0.00173876	0.00722382
	ENSG00000196421.3	LINC00176	ENSG00000236088.5	COX10-AS1	up	LINC00176 > COX10-AS1	0.0301225	0.0843208
	ENSG00000196421.3	LINC00176	ENSG00000261005.1	CTB-58E17.1	up	LINC00176 > CTB-58E17.1	0.0148334	0.0462083
	ENSG00000196668.3	LINC00173	ENSG00000233230.1	AC079807.2	up	LINC00173 > AC079807.2	0.0188354	0.0571951	hepatocellular carcinoma
	ENSG00000196668.3	LINC00173	ENSG00000273311.1	DGCR11	up	LINC00173 > DGCR11	0.0319262	0.0890076
	ENSG00000196668.3	LINC00173	ENSG00000240288.3	GHRLOS	up	LINC00173 > GHRLOS	0.00728297	0.0250375
	ENSG00000196810.4	CTBP1-AS2	ENSG00000258301.2	RP11-488C13.5	up	CTBP1-AS2 > RP11-488C13.5	0.000409139	0.00202892
	ENSG00000196810.4	CTBP1-AS2	ENSG00000270081.1	RP5-935K16.1	up	CTBP1-AS2 > RP5-935K16.1	0.0188354	0.0571951
	ENSG00000196810.4	CTBP1-AS2	ENSG00000130600.11	H19	up	CTBP1-AS2 > H19	0.00728297	0.0250375
	ENSG00000197291.4	RAMP2-AS1	ENSG00000231889.3	TRAF3IP2-AS1	down	RAMP2-AS1 < TRAF3IP2-AS1	1.34871e-12	5.03341e-11
	ENSG00000197291.4	RAMP2-AS1	ENSG00000226688.2	ENTPD1-AS1	down	RAMP2-AS1 < ENTPD1-AS1	0.0301225	0.0843208
	ENSG00000197291.4	RAMP2-AS1	ENSG00000230590.3	FTX	down	RAMP2-AS1 < FTX	2.83798e-22	1.5558e-19
	ENSG00000197670.5	RP4-724E16.2	ENSG00000270081.1	RP5-935K16.1	up	RP4-724E16.2 > RP5-935K16.1	0.0301225	0.0843208
	ENSG00000197670.5	RP4-724E16.2	ENSG00000235954.2	TTC28-AS1	up	RP4-724E16.2 > TTC28-AS1	7.28847e-09	1.15666e-07
	ENSG00000197670.5	RP4-724E16.2	ENSG00000196810.4	CTBP1-AS2	up	RP4-724E16.2 > CTBP1-AS2	0.00173876	0.00722382
	ENSG00000198221.7	MLLT4-AS1	ENSG00000235954.2	TTC28-AS1	up	MLLT4-AS1 > TTC28-AS1	0.0301225	0.0843208
	ENSG00000198221.7	MLLT4-AS1	ENSG00000270084.1	GAS5-AS1	up	MLLT4-AS1 > GAS5-AS1	0.0301225	0.0843208
	ENSG00000198221.7	MLLT4-AS1	ENSG00000170919.11	TPT1-AS1	up	MLLT4-AS1 > TPT1-AS1	0.00728297	0.0250375
	ENSG00000198468.3	FLVCR1-AS1	ENSG00000231365.1	RP11-418J17.1	up	FLVCR1-AS1 > RP11-418J17.1	4.52295e-05	0.00028965
	ENSG00000198468.3	FLVCR1-AS1	ENSG00000261005.1	CTB-58E17.1	up	FLVCR1-AS1 > CTB-58E17.1	0.000101717	0.000591898
	ENSG00000198468.3	FLVCR1-AS1	ENSG00000259959.1	RP11-121C2.2	up	FLVCR1-AS1 > RP11-121C2.2	0.010553	0.0351173
	ENSG00000203288.3	RP11-98D18.9	ENSG00000235954.2	TTC28-AS1	up	RP11-98D18.9 > TTC28-AS1	0.00728297	0.0250375
	ENSG00000203288.3	RP11-98D18.9	ENSG00000170919.11	TPT1-AS1	up	RP11-98D18.9 > TPT1-AS1	0.0148334	0.0462083
	ENSG00000203288.3	RP11-98D18.9	ENSG00000247572.3	CKMT2-AS1	up	RP11-98D18.9 > CKMT2-AS1	0.0148334	0.0462083
	ENSG00000203362.2	RP3-337H4.8	ENSG00000261824.2	LINC00662	up	RP3-337H4.8 > LINC00662	0.00153076	0.0065447
	ENSG00000203362.2	RP3-337H4.8	ENSG00000224281.4	SLC25A5-AS1	up	RP3-337H4.8 > SLC25A5-AS1	0.000101717	0.000591898
	ENSG00000203362.2	RP3-337H4.8	ENSG00000259953.1	RP11-4O1.2	up	RP3-337H4.8 > RP11-4O1.2	0.0301225	0.0843208
	ENSG00000203446.2	AC004988.1	ENSG00000229839.2	AC018462.2	down	AC004988.1 < AC018462.2	0.0358508	0.0984737
	ENSG00000203446.2	AC004988.1	ENSG00000269923.1	RP11-214K3.24	down	AC004988.1 < RP11-214K3.24	0.00295171	0.0115826
	ENSG00000203446.2	AC004988.1	ENSG00000196559.3	LINC00610	down	AC004988.1 < LINC00610	0.00348749	0.0134112
	ENSG00000203497.2	PDCD4-AS1	ENSG00000245573.3	BDNF-AS	down	PDCD4-AS1 < BDNF-AS	0.0188354	0.0571951
	ENSG00000203497.2	PDCD4-AS1	ENSG00000261167.1	RP11-517B11.7	down	PDCD4-AS1 < RP11-517B11.7	0.0114774	0.0373614
	ENSG00000203497.2	PDCD4-AS1	ENSG00000265148.1	BZRAP1-AS1	down	PDCD4-AS1 < BZRAP1-AS1	0.00173876	0.00722382
	ENSG00000203706.4	SERTAD4-AS1	ENSG00000269973.1	RP11-95D17.1	down	SERTAD4-AS1 < RP11-95D17.1	0.0109473	0.0359355
	ENSG00000203706.4	SERTAD4-AS1	ENSG00000179743.2	RP11-169K16.9	down	SERTAD4-AS1 < RP11-169K16.9	0.00588707	0.0211089
	ENSG00000203706.4	SERTAD4-AS1	ENSG00000230590.3	FTX	down	SERTAD4-AS1 < FTX	0.0199968	0.0599941
	ENSG00000203709.5	C1orf132	ENSG00000231889.3	TRAF3IP2-AS1	down	C1orf132 < TRAF3IP2-AS1	0.000202851	0.00109143
	ENSG00000203709.5	C1orf132	ENSG00000230590.3	FTX	down	C1orf132 < FTX	1.86857e-06	1.69589e-05
	ENSG00000203709.5	C1orf132	ENSG00000266904.1	LINC00663	down	C1orf132 < LINC00663	0.000536332	0.0025657
	ENSG00000203721.1	LINC00862	ENSG00000261824.2	LINC00662	up	LINC00862 > LINC00662	0.00356456	0.0134534
	ENSG00000203721.1	LINC00862	ENSG00000219665.4	CTD-2006C1.2	up	LINC00862 > CTD-2006C1.2	0.000401216	0.00201856
	ENSG00000203721.1	LINC00862	ENSG00000250903.4	GMDS-AS1	up	LINC00862 > GMDS-AS1	0.000787	0.00365266
	ENSG00000203739.3	RP11-296O14.3	ENSG00000259953.1	RP11-4O1.2	up	RP11-296O14.3 > RP11-4O1.2	0.000409139	0.00202892
	ENSG00000203739.3	RP11-296O14.3	ENSG00000246695.3	RASSF8-AS1	up	RP11-296O14.3 > RASSF8-AS1	0.0301225	0.0843208
	ENSG00000203739.3	RP11-296O14.3	ENSG00000244625.1	CTA-211A9.5	up	RP11-296O14.3 > CTA-211A9.5	0.00728297	0.0250375
	ENSG00000203865.5	ATP1A1OS	ENSG00000253955.1	CTB-33O18.3	down	ATP1A1OS < CTB-33O18.3	0.0204285	0.0608591
	ENSG00000204054.7	LINC00963	ENSG00000264575.1	LINC00526	down	LINC00963 < LINC00526	0.000787	0.00365266	prostate cancer
	ENSG00000204054.7	LINC00963	ENSG00000245556.2	CTD-2037K23.2	down	LINC00963 < CTD-2037K23.2	0.000845081	0.00383575
	ENSG00000204054.7	LINC00963	ENSG00000249673.2	NOP14-AS1	down	LINC00963 < NOP14-AS1	0.00728297	0.0250375
	ENSG00000204272.6	RP11-622K12.1	ENSG00000224945.1	RP11-82L18.2	down	RP11-622K12.1 < RP11-82L18.2	0.000409139	0.00202892
	ENSG00000204272.6	RP11-622K12.1	ENSG00000270170.1	NCBP2-AS2	down	RP11-622K12.1 < NCBP2-AS2	0.00588707	0.0211089
	ENSG00000204380.2	AC005042.4	ENSG00000235954.2	TTC28-AS1	up	AC005042.4 > TTC28-AS1	0.000845081	0.00383575
	ENSG00000204380.2	AC005042.4	ENSG00000196810.4	CTBP1-AS2	up	AC005042.4 > CTBP1-AS2	0.0301225	0.0843208
	ENSG00000204380.2	AC005042.4	ENSG00000270084.1	GAS5-AS1	up	AC005042.4 > GAS5-AS1	0.00356456	0.0134534
	ENSG00000204623.4	ZNRD1-AS1	ENSG00000235954.2	TTC28-AS1	up	ZNRD1-AS1 > TTC28-AS1	0.00101192	0.00448293
	ENSG00000204623.4	ZNRD1-AS1	ENSG00000170919.11	TPT1-AS1	up	ZNRD1-AS1 > TPT1-AS1	0.00728297	0.0250375
	ENSG00000204623.4	ZNRD1-AS1	ENSG00000247572.3	CKMT2-AS1	up	ZNRD1-AS1 > CKMT2-AS1	0.0114774	0.0373614
	ENSG00000204758.3	CTC-308K20.1	ENSG00000236548.1	RP11-510H23.1	down	CTC-308K20.1 < RP11-510H23.1	0.0301225	0.0843208
	ENSG00000204758.3	CTC-308K20.1	ENSG00000260619.1	RP11-775C24.3	down	CTC-308K20.1 < RP11-775C24.3	0.0148334	0.0462083
	ENSG00000204758.3	CTC-308K20.1	ENSG00000269923.1	RP11-214K3.24	down	CTC-308K20.1 < RP11-214K3.24	0.0148334	0.0462083
	ENSG00000204860.4	FAM201A	ENSG00000247774.2	PCED1B-AS1	up	FAM201A > PCED1B-AS1	0.0301225	0.0843208
	ENSG00000204860.4	FAM201A	ENSG00000230487.3	PSMG3-AS1	up	FAM201A > PSMG3-AS1	0.0148334	0.0462083
	ENSG00000204860.4	FAM201A	ENSG00000267194.1	RP1-193H18.2	up	FAM201A > RP1-193H18.2	0.0358508	0.0984737
	ENSG00000204934.6	ATP6V0E2-AS1	ENSG00000244879.3	GABPB1-AS1	up	ATP6V0E2-AS1 > GABPB1-AS1	0.0301225	0.0843208
	ENSG00000204934.6	ATP6V0E2-AS1	ENSG00000231365.1	RP11-418J17.1	up	ATP6V0E2-AS1 > RP11-418J17.1	0.0114774	0.0373614
	ENSG00000204934.6	ATP6V0E2-AS1	ENSG00000261005.1	CTB-58E17.1	up	ATP6V0E2-AS1 > CTB-58E17.1	0.000124654	0.000714175
	ENSG00000205054.2	AC009236.1	ENSG00000225778.1	PROSER2-AS1	up	AC009236.1 > PROSER2-AS1	0.0204285	0.0608591
	ENSG00000205054.2	AC009236.1	ENSG00000230333.2	AC004538.3	up	AC009236.1 > AC004538.3	0.0188354	0.0571951
	ENSG00000205054.2	AC009236.1	ENSG00000232973.7	CYP1B1-AS1	up	AC009236.1 > CYP1B1-AS1	0.0301225	0.0843208
	ENSG00000205056.8	RP11-693J15.5	ENSG00000261824.2	LINC00662	up	RP11-693J15.5 > LINC00662	0.0148334	0.0462083
	ENSG00000205056.8	RP11-693J15.5	ENSG00000250903.4	GMDS-AS1	up	RP11-693J15.5 > GMDS-AS1	0.0204285	0.0608591
	ENSG00000205056.8	RP11-693J15.5	ENSG00000247708.3	STX18-AS1	up	RP11-693J15.5 > STX18-AS1	3.30773e-05	0.000219624
	ENSG00000205181.5	LINC00654	ENSG00000260565.2	ERVK13-1	up	LINC00654 > ERVK13-1	0.0301225	0.0843208
	ENSG00000205181.5	LINC00654	ENSG00000262089.1	RP11-589P10.5	up	LINC00654 > RP11-589P10.5	0.000409139	0.00202892
	ENSG00000205181.5	LINC00654	ENSG00000267745.1	RP11-686D22.8	up	LINC00654 > RP11-686D22.8	0.0301225	0.0843208
	ENSG00000205559.3	CHKB-AS1	ENSG00000235954.2	TTC28-AS1	up	CHKB-AS1 > TTC28-AS1	0.00173876	0.00722382
	ENSG00000205559.3	CHKB-AS1	ENSG00000247572.3	CKMT2-AS1	up	CHKB-AS1 > CKMT2-AS1	0.0301225	0.0843208
	ENSG00000205559.3	CHKB-AS1	ENSG00000244879.3	GABPB1-AS1	up	CHKB-AS1 > GABPB1-AS1	0.0148334	0.0462083
	ENSG00000205885.3	C1RL-AS1	ENSG00000130600.11	H19	up	C1RL-AS1 > H19	0.0301225	0.0843208
	ENSG00000205885.3	C1RL-AS1	ENSG00000258301.2	RP11-488C13.5	up	C1RL-AS1 > RP11-488C13.5	0.010553	0.0351173
	ENSG00000205885.3	C1RL-AS1	ENSG00000262944.1	RP11-473I1.9	up	C1RL-AS1 > RP11-473I1.9	0.0301225	0.0843208
	ENSG00000205913.2	SRRM2-AS1	ENSG00000188825.9	LINC00910	up	SRRM2-AS1 > LINC00910	0.000249872	0.00131912
	ENSG00000205913.2	SRRM2-AS1	ENSG00000236943.2	RP11-640M9.1	up	SRRM2-AS1 > RP11-640M9.1	0.00728297	0.0250375
	ENSG00000205913.2	SRRM2-AS1	ENSG00000203739.3	RP11-296O14.3	up	SRRM2-AS1 > RP11-296O14.3	0.0199968	0.0599941
	ENSG00000206195.6	AP000525.9	ENSG00000260565.2	ERVK13-1	up	AP000525.9 > ERVK13-1	0.00728297	0.0250375
	ENSG00000206195.6	AP000525.9	ENSG00000258301.2	RP11-488C13.5	up	AP000525.9 > RP11-488C13.5	0.0148334	0.0462083
	ENSG00000206195.6	AP000525.9	ENSG00000225470.2	JPX	up	AP000525.9 > JPX	0.0301225	0.0843208
	ENSG00000206417.4	H1FX-AS1	ENSG00000259994.1	RP11-305E6.4	down	H1FX-AS1 < RP11-305E6.4	0.010553	0.0351173
	ENSG00000206417.4	H1FX-AS1	ENSG00000224046.1	AC005076.5	down	H1FX-AS1 < AC005076.5	0.00636522	0.022586
	ENSG00000206417.4	H1FX-AS1	ENSG00000270673.1	YTHDF3-AS1	down	H1FX-AS1 < YTHDF3-AS1	0.000787	0.00365266
	ENSG00000212694.4	AC084018.1	ENSG00000263244.1	RP11-473I1.10	up	AC084018.1 > RP11-473I1.10	0.0319262	0.0890076
	ENSG00000212766.5	LINC00277	ENSG00000260588.1	RP11-930P14.2	up	LINC00277 > RP11-930P14.2	0.00356456	0.0134534	Ewing sarcoma
	ENSG00000212766.5	LINC00277	ENSG00000232973.7	CYP1B1-AS1	up	LINC00277 > CYP1B1-AS1	0.0319262	0.0890076
	ENSG00000212766.5	LINC00277	ENSG00000228889.2	UBAC2-AS1	up	LINC00277 > UBAC2-AS1	0.00728297	0.0250375
	ENSG00000212978.5	AC016747.3	ENSG00000258301.2	RP11-488C13.5	up	AC016747.3 > RP11-488C13.5	0.00356456	0.0134534
	ENSG00000212978.5	AC016747.3	ENSG00000262089.1	RP11-589P10.5	up	AC016747.3 > RP11-589P10.5	0.00588707	0.0211089
	ENSG00000212978.5	AC016747.3	ENSG00000130600.11	H19	up	AC016747.3 > H19	0.0301225	0.0843208
	ENSG00000213373.3	LINC00671	ENSG00000182021.5	RP11-381O7.3	down	LINC00671 < RP11-381O7.3	1.32806e-08	1.98722e-07
	ENSG00000213373.3	LINC00671	ENSG00000246379.2	RP11-461O7.1	down	LINC00671 < RP11-461O7.1	0.00173095	0.00722382
	ENSG00000213468.3	RP11-453F18__B.1	ENSG00000219665.4	CTD-2006C1.2	up	RP11-453F18__B.1 > CTD-2006C1.2	0.000197258	0.00106992
	ENSG00000213468.3	RP11-453F18__B.1	ENSG00000250903.4	GMDS-AS1	up	RP11-453F18__B.1 > GMDS-AS1	0.00153076	0.0065447
	ENSG00000213468.3	RP11-453F18__B.1	ENSG00000188825.9	LINC00910	up	RP11-453F18__B.1 > LINC00910	0.00348749	0.0134112
	ENSG00000213904.4	LIPE-AS1	ENSG00000260948.1	RP11-552M11.8	up	LIPE-AS1 > RP11-552M11.8	0.0301225	0.0843208
	ENSG00000213904.4	LIPE-AS1	ENSG00000233593.2	RP4-665J23.1	up	LIPE-AS1 > RP4-665J23.1	0.0148334	0.0462083
	ENSG00000213904.4	LIPE-AS1	ENSG00000240875.1	LINC00886	up	LIPE-AS1 > LINC00886	0.00728297	0.0250375
	ENSG00000213971.3	RP11-15H20.6	ENSG00000246523.3	RP11-736K20.6	down	RP11-15H20.6 < RP11-736K20.6	0.00356456	0.0134534
	ENSG00000213971.3	RP11-15H20.6	ENSG00000260855.1	RP11-439E19.10	down	RP11-15H20.6 < RP11-439E19.10	0.000101717	0.000591898
	ENSG00000213971.3	RP11-15H20.6	ENSG00000230530.1	LIMD1-AS1	down	RP11-15H20.6 < LIMD1-AS1	0.0301225	0.0843208
	ENSG00000214146.2	RP11-699L21.1	ENSG00000236432.3	AC097662.2	up	RP11-699L21.1 > AC097662.2	0.0106755	0.0352089
	ENSG00000214146.2	RP11-699L21.1	ENSG00000227456.3	LINC00310	up	RP11-699L21.1 > LINC00310	9.46809e-05	0.000558649
	ENSG00000214146.2	RP11-699L21.1	ENSG00000237298.4	TTN-AS1	up	RP11-699L21.1 > TTN-AS1	0.0301225	0.0843208
	ENSG00000214293.4	RSBN1L-AS1	ENSG00000182165.13	TP53TG1	up	RSBN1L-AS1 > TP53TG1	0.000845081	0.00383575	glioblastoma
	ENSG00000214293.4	RSBN1L-AS1	ENSG00000268006.1	PTOV1-AS1	up	RSBN1L-AS1 > PTOV1-AS1	2.49498e-05	0.000170308
	ENSG00000214293.4	RSBN1L-AS1	ENSG00000218510.3	LINC00339	up	RSBN1L-AS1 > LINC00339	0.00295171	0.0115826
	ENSG00000214401.4	KANSL1-AS1	ENSG00000224189.2	HOXD-AS1	up	KANSL1-AS1 > HOXD-AS1	0.000536332	0.0025657
	ENSG00000214401.4	KANSL1-AS1	ENSG00000247774.2	PCED1B-AS1	up	KANSL1-AS1 > PCED1B-AS1	0.0188354	0.0571951
	ENSG00000214401.4	KANSL1-AS1	ENSG00000264868.1	CTB-167B5.2	up	KANSL1-AS1 > CTB-167B5.2	0.000124654	0.000714175
	ENSG00000214548.10	MEG3	ENSG00000253352.4	TUG1	up	MEG3 > TUG1	0.0301225	0.0843208	acute myeloid leukemia,bladder cancer,breast cancer,cervical cancer,chronic myeloid leukemia,clear cell rel cell carcinoma,colon cancer,colorectal cancer,epithelial ovarian cancer,gastric cancer,glioma,hepatocellular carcinoma,lung adenocarcinoma,lung cancer,meningioma,neuroblastoma,non-functioning pituitary adenoma,non-small cell lung cancer,oral squamous cell carcinoma,papillary thyroid carcino…
	ENSG00000214548.10	MEG3	ENSG00000234741.3	GAS5	up	MEG3 > GAS5	0.0301225	0.0843208
	ENSG00000214548.10	MEG3	ENSG00000254635.1	WAC-AS1	up	MEG3 > WAC-AS1	0.010553	0.0351173
	ENSG00000214770.2	RP11-544I20.2	ENSG00000232860.3	SMG7-AS1	up	RP11-544I20.2 > SMG7-AS1	0.0188354	0.0571951
	ENSG00000214770.2	RP11-544I20.2	ENSG00000244926.2	ALKBH3-AS1	up	RP11-544I20.2 > ALKBH3-AS1	0.0319262	0.0890076
	ENSG00000214770.2	RP11-544I20.2	ENSG00000227456.3	LINC00310	up	RP11-544I20.2 > LINC00310	0.0199968	0.0599941
	ENSG00000214870.4	AC004540.5	ENSG00000226688.2	ENTPD1-AS1	down	AC004540.5 < ENTPD1-AS1	0.000845081	0.00383575
	ENSG00000214870.4	AC004540.5	ENSG00000249898.3	CTD-2541M15.1	down	AC004540.5 < CTD-2541M15.1	5.07705e-06	4.11079e-05
	ENSG00000214870.4	AC004540.5	ENSG00000229227.4	RP11-38L15.2	down	AC004540.5 < RP11-38L15.2	0.0114774	0.0373614
	ENSG00000215068.3	AC025171.1	ENSG00000247271.2	ZBED5-AS1	up	AC025171.1 > ZBED5-AS1	0.0301225	0.0843208
	ENSG00000215068.3	AC025171.1	ENSG00000260565.2	ERVK13-1	up	AC025171.1 > ERVK13-1	0.00173876	0.00722382
	ENSG00000215068.3	AC025171.1	ENSG00000273344.1	PAXIP1-AS1	up	AC025171.1 > PAXIP1-AS1	0.00356456	0.0134534
	ENSG00000215424.5	MCM3AP-AS1	ENSG00000219665.4	CTD-2006C1.2	up	MCM3AP-AS1 > CTD-2006C1.2	0.0301225	0.0843208
	ENSG00000215424.5	MCM3AP-AS1	ENSG00000188825.9	LINC00910	up	MCM3AP-AS1 > LINC00910	0.00173876	0.00722382
	ENSG00000215424.5	MCM3AP-AS1	ENSG00000236432.3	AC097662.2	up	MCM3AP-AS1 > AC097662.2	8.87213e-07	8.68142e-06
	ENSG00000215447.3	BX322557.10	ENSG00000260565.2	ERVK13-1	up	BX322557.10 > ERVK13-1	2.14971e-05	0.000149021
	ENSG00000215447.3	BX322557.10	ENSG00000258301.2	RP11-488C13.5	up	BX322557.10 > RP11-488C13.5	0.0114774	0.0373614
	ENSG00000215447.3	BX322557.10	ENSG00000225470.2	JPX	up	BX322557.10 > JPX	0.0358508	0.0984737
	ENSG00000215769.4	hsa-mir-6080	ENSG00000234741.3	GAS5	up	hsa-mir-6080 > GAS5	0.00348749	0.0134112
	ENSG00000215769.4	hsa-mir-6080	ENSG00000253352.4	TUG1	up	hsa-mir-6080 > TUG1	9.46809e-05	0.000558649
	ENSG00000215808.2	RP11-371I1.2	ENSG00000260233.2	SSSCA1-AS1	up	RP11-371I1.2 > SSSCA1-AS1	0.0319262	0.0890076
	ENSG00000215808.2	RP11-371I1.2	ENSG00000230896.1	RP11-767N6.7	up	RP11-371I1.2 > RP11-767N6.7	0.0199968	0.0599941
	ENSG00000215808.2	RP11-371I1.2	ENSG00000261087.1	KB-1460A1.5	up	RP11-371I1.2 > KB-1460A1.5	0.0199968	0.0599941
	ENSG00000215866.3	RP11-426L16.8	ENSG00000236432.3	AC097662.2	up	RP11-426L16.8 > AC097662.2	0.0188354	0.0571951
	ENSG00000215866.3	RP11-426L16.8	ENSG00000261187.1	RP11-1007O24.2	up	RP11-426L16.8 > RP11-1007O24.2	0.0199968	0.0599941
	ENSG00000215866.3	RP11-426L16.8	ENSG00000268364.1	SMC5-AS1	up	RP11-426L16.8 > SMC5-AS1	0.0199968	0.0599941
	ENSG00000219665.4	CTD-2006C1.2	ENSG00000259953.1	RP11-4O1.2	up	CTD-2006C1.2 > RP11-4O1.2	0.00728297	0.0250375
	ENSG00000219665.4	CTD-2006C1.2	ENSG00000246695.3	RASSF8-AS1	up	CTD-2006C1.2 > RASSF8-AS1	0.0148334	0.0462083
	ENSG00000219665.4	CTD-2006C1.2	ENSG00000244625.1	CTA-211A9.5	up	CTD-2006C1.2 > CTA-211A9.5	0.00173876	0.00722382
	ENSG00000221817.5	RP11-137L10.6	ENSG00000232160.2	RAP2C-AS1	down	RP11-137L10.6 < RAP2C-AS1	0.0301225	0.0843208
	ENSG00000222041.6	LINC00152	ENSG00000130600.11	H19	up	LINC00152 > H19	0.00173876	0.00722382	gastric cancer,hepatocellular carcinoma,pancreatic cancer
	ENSG00000222041.6	LINC00152	ENSG00000218510.3	LINC00339	up	LINC00152 > LINC00339	0.0204285	0.0608591
	ENSG00000223393.1	RP5-858B6.3	ENSG00000261824.2	LINC00662	up	RP5-858B6.3 > LINC00662	0.00356456	0.0134534
	ENSG00000223393.1	RP5-858B6.3	ENSG00000219665.4	CTD-2006C1.2	up	RP5-858B6.3 > CTD-2006C1.2	1.22028e-05	8.97883e-05
	ENSG00000223393.1	RP5-858B6.3	ENSG00000224281.4	SLC25A5-AS1	up	RP5-858B6.3 > SLC25A5-AS1	0.0148334	0.0462083
	ENSG00000223442.1	AC004041.2	ENSG00000261005.1	CTB-58E17.1	up	AC004041.2 > CTB-58E17.1	0.0301225	0.0843208
	ENSG00000223442.1	AC004041.2	ENSG00000261824.2	LINC00662	up	AC004041.2 > LINC00662	0.00728297	0.0250375
	ENSG00000223442.1	AC004041.2	ENSG00000219665.4	CTD-2006C1.2	up	AC004041.2 > CTD-2006C1.2	0.000845081	0.00383575
	ENSG00000223477.3	LINC00842	ENSG00000246379.2	RP11-461O7.1	down	LINC00842 < RP11-461O7.1	0.0146116	0.0462083
	ENSG00000223477.3	LINC00842	ENSG00000244227.1	RP11-298O21.5	down	LINC00842 < RP11-298O21.5	8.9099e-05	0.000533937
	ENSG00000223477.3	LINC00842	ENSG00000229839.2	AC018462.2	down	LINC00842 < AC018462.2	1.09945e-05	8.19325e-05
	ENSG00000223478.1	RP11-545E17.3	ENSG00000247271.2	ZBED5-AS1	up	RP11-545E17.3 > ZBED5-AS1	0.0301225	0.0843208
	ENSG00000223478.1	RP11-545E17.3	ENSG00000258301.2	RP11-488C13.5	up	RP11-545E17.3 > RP11-488C13.5	1.09945e-05	8.19325e-05
	ENSG00000223478.1	RP11-545E17.3	ENSG00000130600.11	H19	up	RP11-545E17.3 > H19	0.00356456	0.0134534
	ENSG00000223522.1	AC093690.1	ENSG00000267254.1	CTD-2162K18.5	up	AC093690.1 > CTD-2162K18.5	0.0301225	0.0843208
	ENSG00000223522.1	AC093690.1	ENSG00000167912.5	RP11-25K19.1	up	AC093690.1 > RP11-25K19.1	0.0148334	0.0462083
	ENSG00000223522.1	AC093690.1	ENSG00000260396.1	AC012065.7	up	AC093690.1 > AC012065.7	0.0106755	0.0352089
	ENSG00000223546.2	LINC00630	ENSG00000231365.1	RP11-418J17.1	up	LINC00630 > RP11-418J17.1	0.00728297	0.0250375
	ENSG00000223546.2	LINC00630	ENSG00000261005.1	CTB-58E17.1	up	LINC00630 > CTB-58E17.1	0.000787	0.00365266
	ENSG00000223546.2	LINC00630	ENSG00000261824.2	LINC00662	up	LINC00630 > LINC00662	5.03778e-10	1.02705e-08
	ENSG00000223561.2	AC003090.1	ENSG00000244227.1	RP11-298O21.5	down	AC003090.1 < RP11-298O21.5	0.0148334	0.0462083
	ENSG00000223561.2	AC003090.1	ENSG00000229839.2	AC018462.2	down	AC003090.1 < AC018462.2	0.000787	0.00365266
	ENSG00000223561.2	AC003090.1	ENSG00000226688.2	ENTPD1-AS1	down	AC003090.1 < ENTPD1-AS1	3.27239e-06	2.79425e-05
	ENSG00000223573.2	TINCR	ENSG00000229839.2	AC018462.2	down	TINCR < AC018462.2	0.0148334	0.0462083	gastric cancer
	ENSG00000223573.2	TINCR	ENSG00000226688.2	ENTPD1-AS1	down	TINCR < ENTPD1-AS1	1.22028e-05	8.97883e-05
	ENSG00000223573.2	TINCR	ENSG00000260619.1	RP11-775C24.3	down	TINCR < RP11-775C24.3	0.0301225	0.0843208
	ENSG00000223711.1	AC091633.3	ENSG00000227591.1	RP1-28O10.1	up	AC091633.3 > RP1-28O10.1	0.000499022	0.00241854
	ENSG00000223711.1	AC091633.3	ENSG00000229481.1	CTD-2554C21.3	up	AC091633.3 > CTD-2554C21.3	0.00295171	0.0115826
	ENSG00000223711.1	AC091633.3	ENSG00000250604.1	RP11-597D13.8	up	AC091633.3 > RP11-597D13.8	0.0301225	0.0843208
	ENSG00000223745.3	RP4-717I23.3	ENSG00000254635.1	WAC-AS1	up	RP4-717I23.3 > WAC-AS1	0.00728297	0.0250375
	ENSG00000223745.3	RP4-717I23.3	ENSG00000232388.2	LINC00493	up	RP4-717I23.3 > LINC00493	0.0301225	0.0843208
	ENSG00000223745.3	RP4-717I23.3	ENSG00000263244.1	RP11-473I1.10	up	RP4-717I23.3 > RP11-473I1.10	4.52295e-05	0.00028965
	ENSG00000223749.3	MIR503HG	ENSG00000264112.1	RP11-159D12.2	up	MIR503HG > RP11-159D12.2	0.0148334	0.0462083
	ENSG00000223749.3	MIR503HG	ENSG00000242086.4	LINC00969	up	MIR503HG > LINC00969	0.0148334	0.0462083
	ENSG00000223749.3	MIR503HG	ENSG00000260565.2	ERVK13-1	up	MIR503HG > ERVK13-1	0.00173876	0.00722382
	ENSG00000223764.2	RP11-54O7.3	ENSG00000239911.1	PRKAG2-AS1	up	RP11-54O7.3 > PRKAG2-AS1	0.00174703	0.00723009
	ENSG00000223764.2	RP11-54O7.3	ENSG00000250742.1	RP11-834C11.4	up	RP11-54O7.3 > RP11-834C11.4	0.00348749	0.0134112
	ENSG00000223764.2	RP11-54O7.3	ENSG00000214548.10	MEG3	up	RP11-54O7.3 > MEG3	0.0301225	0.0843208
	ENSG00000223768.1	LINC00205	ENSG00000269352.1	AC018766.5	up	LINC00205 > AC018766.5	0.0148334	0.0462083
	ENSG00000223768.1	LINC00205	ENSG00000258301.2	RP11-488C13.5	up	LINC00205 > RP11-488C13.5	0.00093111	0.00416933
	ENSG00000223768.1	LINC00205	ENSG00000262944.1	RP11-473I1.9	up	LINC00205 > RP11-473I1.9	0.00356456	0.0134534
	ENSG00000223797.1	ENTPD3-AS1	ENSG00000245573.3	BDNF-AS	down	ENTPD3-AS1 < BDNF-AS	0.000124654	0.000714175
	ENSG00000223797.1	ENTPD3-AS1	ENSG00000261167.1	RP11-517B11.7	down	ENTPD3-AS1 < RP11-517B11.7	0.00348749	0.0134112
	ENSG00000223797.1	ENTPD3-AS1	ENSG00000234390.4	USP27X-AS1	down	ENTPD3-AS1 < USP27X-AS1	0.00173876	0.00722382
	ENSG00000223799.1	IL10RB-AS1	ENSG00000130600.11	H19	up	IL10RB-AS1 > H19	0.00173876	0.00722382
	ENSG00000223891.1	OSER1-AS1	ENSG00000259877.1	RP11-46C24.7	down	OSER1-AS1 < RP11-46C24.7	0.0199968	0.0599941
	ENSG00000223891.1	OSER1-AS1	ENSG00000258920.1	FOXN3-AS1	down	OSER1-AS1 < FOXN3-AS1	0.0301225	0.0843208
	ENSG00000223891.1	OSER1-AS1	ENSG00000261438.1	RP11-399O19.9	down	OSER1-AS1 < RP11-399O19.9	0.0301225	0.0843208
	ENSG00000223949.2	RP11-24J23.2	ENSG00000247708.3	STX18-AS1	up	RP11-24J23.2 > STX18-AS1	0.0109473	0.0359355
	ENSG00000223949.2	RP11-24J23.2	ENSG00000236432.3	AC097662.2	up	RP11-24J23.2 > AC097662.2	0.000124654	0.000714175
	ENSG00000223949.2	RP11-24J23.2	ENSG00000223522.1	AC093690.1	up	RP11-24J23.2 > AC093690.1	0.000254136	0.0013324
	ENSG00000223960.2	AC009948.5	ENSG00000179523.4	EIF3J-AS1	down	AC009948.5 < EIF3J-AS1	3.27059e-07	3.54109e-06
	ENSG00000223960.2	AC009948.5	ENSG00000264247.1	LINC00909	down	AC009948.5 < LINC00909	3.89438e-06	3.27239e-05
	ENSG00000223960.2	AC009948.5	ENSG00000179818.9	PCBP1-AS1	down	AC009948.5 < PCBP1-AS1	0.0358508	0.0984737
	ENSG00000224020.1	MIR181A2HG	ENSG00000196810.4	CTBP1-AS2	up	MIR181A2HG > CTBP1-AS2	0.0148334	0.0462083
	ENSG00000224020.1	MIR181A2HG	ENSG00000170919.11	TPT1-AS1	up	MIR181A2HG > TPT1-AS1	0.0301225	0.0843208
	ENSG00000224020.1	MIR181A2HG	ENSG00000247572.3	CKMT2-AS1	up	MIR181A2HG > CKMT2-AS1	0.00173876	0.00722382
	ENSG00000224023.6	RP11-383C5.4	ENSG00000231365.1	RP11-418J17.1	up	RP11-383C5.4 > RP11-418J17.1	0.0301225	0.0843208
	ENSG00000224023.6	RP11-383C5.4	ENSG00000261005.1	CTB-58E17.1	up	RP11-383C5.4 > CTB-58E17.1	0.00295171	0.0115826
	ENSG00000224023.6	RP11-383C5.4	ENSG00000261824.2	LINC00662	up	RP11-383C5.4 > LINC00662	1.09945e-05	8.19325e-05
	ENSG00000224032.2	EPB41L4A-AS1	ENSG00000267321.1	RP11-1094M14.11	down	EPB41L4A-AS1 < RP11-1094M14.11	0.00728297	0.0250375
	ENSG00000224032.2	EPB41L4A-AS1	ENSG00000215256.3	DHRS4-AS1	down	EPB41L4A-AS1 < DHRS4-AS1	0.0204285	0.0608591
	ENSG00000224032.2	EPB41L4A-AS1	ENSG00000253738.1	GS1-251I9.4	down	EPB41L4A-AS1 < GS1-251I9.4	0.000197258	0.00106992
	ENSG00000224081.3	LINC01057	ENSG00000235437.3	RP11-357C3.3	up	LINC01057 > RP11-357C3.3	0.0301225	0.0843208	colorectal cancer
	ENSG00000224081.3	LINC01057	ENSG00000260565.2	ERVK13-1	up	LINC01057 > ERVK13-1	0.000845081	0.00383575
	ENSG00000224081.3	LINC01057	ENSG00000267080.1	ASB16-AS1	up	LINC01057 > ASB16-AS1	0.0301225	0.0843208
	ENSG00000224086.3	LL22NC03-86G7.1	ENSG00000226688.2	ENTPD1-AS1	down	LL22NC03-86G7.1 < ENTPD1-AS1	0.0148334	0.0462083
	ENSG00000224086.3	LL22NC03-86G7.1	ENSG00000196951.6	RP11-425I13.3	down	LL22NC03-86G7.1 < RP11-425I13.3	2.49498e-05	0.000170308
	ENSG00000224086.3	LL22NC03-86G7.1	ENSG00000259826.1	RP11-467D6.1	down	LL22NC03-86G7.1 < RP11-467D6.1	3.27239e-06	2.79425e-05
	ENSG00000224116.2	INHBA-AS1	ENSG00000245498.2	RP11-677M14.7	up	INHBA-AS1 > RP11-677M14.7	0.00728297	0.0250375
	ENSG00000224116.2	INHBA-AS1	ENSG00000247199.3	RP11-373N22.3	up	INHBA-AS1 > RP11-373N22.3	0.0188354	0.0571951
	ENSG00000224116.2	INHBA-AS1	ENSG00000261742.1	LINC00922	up	INHBA-AS1 > LINC00922	0.0106755	0.0352089
	ENSG00000224137.1	AC079767.4	ENSG00000218510.3	LINC00339	up	AC079767.4 > LINC00339	0.0301225	0.0843208
	ENSG00000224137.1	AC079767.4	ENSG00000224189.2	HOXD-AS1	up	AC079767.4 > HOXD-AS1	0.000130305	0.000739321
	ENSG00000224165.1	DNAJC27-AS1	ENSG00000182021.5	RP11-381O7.3	down	DNAJC27-AS1 < RP11-381O7.3	0.00636522	0.022586
	ENSG00000224259.1	RP11-48O20.4	ENSG00000254635.1	WAC-AS1	up	RP11-48O20.4 > WAC-AS1	0.00728297	0.0250375	lung squamous cell carcinoma
	ENSG00000224259.1	RP11-48O20.4	ENSG00000232388.2	LINC00493	up	RP11-48O20.4 > LINC00493	0.0301225	0.0843208
	ENSG00000224259.1	RP11-48O20.4	ENSG00000234608.3	MAPKAPK5-AS1	up	RP11-48O20.4 > MAPKAPK5-AS1	0.0199968	0.0599941
	ENSG00000224281.4	SLC25A5-AS1	ENSG00000235954.2	TTC28-AS1	up	SLC25A5-AS1 > TTC28-AS1	0.0301225	0.0843208
	ENSG00000224281.4	SLC25A5-AS1	ENSG00000214401.4	KANSL1-AS1	up	SLC25A5-AS1 > KANSL1-AS1	0.00295171	0.0115826
	ENSG00000224281.4	SLC25A5-AS1	ENSG00000267858.1	AC016629.8	up	SLC25A5-AS1 > AC016629.8	0.0106755	0.0352089
	ENSG00000224356.3	RP11-151A6.4	ENSG00000268364.1	SMC5-AS1	up	RP11-151A6.4 > SMC5-AS1	0.00728297	0.0250375
	ENSG00000224356.3	RP11-151A6.4	ENSG00000237298.4	TTN-AS1	up	RP11-151A6.4 > TTN-AS1	0.0301225	0.0843208
	ENSG00000224356.3	RP11-151A6.4	ENSG00000248932.1	RP11-319G6.1	up	RP11-151A6.4 > RP11-319G6.1	0.0301225	0.0843208
	ENSG00000224376.1	AC017104.6	ENSG00000250802.2	ZBED3-AS1	down	AC017104.6 < ZBED3-AS1	0.00153076	0.0065447
	ENSG00000224376.1	AC017104.6	ENSG00000229980.4	TOB1-AS1	down	AC017104.6 < TOB1-AS1	0.0106755	0.0352089
	ENSG00000224376.1	AC017104.6	ENSG00000253327.2	RAD21-AS1	down	AC017104.6 < RAD21-AS1	0.0301225	0.0843208
	ENSG00000224596.3	ZMIZ1-AS1	ENSG00000235954.2	TTC28-AS1	up	ZMIZ1-AS1 > TTC28-AS1	0.00356456	0.0134534
	ENSG00000224596.3	ZMIZ1-AS1	ENSG00000270084.1	GAS5-AS1	up	ZMIZ1-AS1 > GAS5-AS1	0.0301225	0.0843208
	ENSG00000224596.3	ZMIZ1-AS1	ENSG00000170919.11	TPT1-AS1	up	ZMIZ1-AS1 > TPT1-AS1	0.00728297	0.0250375
	ENSG00000224635.1	RP4-564F22.5	ENSG00000246526.2	RP11-539L10.2	up	RP4-564F22.5 > RP11-539L10.2	0.0358508	0.0984737
	ENSG00000224635.1	RP4-564F22.5	ENSG00000230487.3	PSMG3-AS1	up	RP4-564F22.5 > PSMG3-AS1	0.0301225	0.0843208
	ENSG00000224635.1	RP4-564F22.5	ENSG00000234327.3	AC012146.7	up	RP4-564F22.5 > AC012146.7	0.0301225	0.0843208
	ENSG00000224660.1	SH3BP5-AS1	ENSG00000263753.2	LINC00667	down	SH3BP5-AS1 < LINC00667	0.00101192	0.00448293
	ENSG00000224660.1	SH3BP5-AS1	ENSG00000273015.1	LINC00938	down	SH3BP5-AS1 < LINC00938	0.00564044	0.0203465
	ENSG00000224660.1	SH3BP5-AS1	ENSG00000267321.1	RP11-1094M14.11	down	SH3BP5-AS1 < RP11-1094M14.11	0.00173876	0.00722382
	ENSG00000224699.4	LAMTOR5-AS1	ENSG00000236432.3	AC097662.2	up	LAMTOR5-AS1 > AC097662.2	0.0109473	0.0359355
	ENSG00000224699.4	LAMTOR5-AS1	ENSG00000237298.4	TTN-AS1	up	LAMTOR5-AS1 > TTN-AS1	0.0148334	0.0462083
	ENSG00000224699.4	LAMTOR5-AS1	ENSG00000248932.1	RP11-319G6.1	up	LAMTOR5-AS1 > RP11-319G6.1	0.0148334	0.0462083
	ENSG00000224738.1	AC099850.1	ENSG00000226688.2	ENTPD1-AS1	down	AC099850.1 < ENTPD1-AS1	0.00295171	0.0115826
	ENSG00000224738.1	AC099850.1	ENSG00000236548.1	RP11-510H23.1	down	AC099850.1 < RP11-510H23.1	0.0301225	0.0843208
	ENSG00000224738.1	AC099850.1	ENSG00000260619.1	RP11-775C24.3	down	AC099850.1 < RP11-775C24.3	0.0199968	0.0599941
	ENSG00000224805.2	LINC00853	ENSG00000261824.2	LINC00662	up	LINC00853 > LINC00662	0.00564044	0.0203465
	ENSG00000224805.2	LINC00853	ENSG00000224281.4	SLC25A5-AS1	up	LINC00853 > SLC25A5-AS1	0.0204285	0.0608591
	ENSG00000224805.2	LINC00853	ENSG00000246560.2	RP11-10L12.4	up	LINC00853 > RP11-10L12.4	0.00356456	0.0134534
	ENSG00000224812.2	TMEM72-AS1	ENSG00000233593.2	RP4-665J23.1	up	TMEM72-AS1 > RP4-665J23.1	0.0301225	0.0843208
	ENSG00000224812.2	TMEM72-AS1	ENSG00000249476.1	CTD-2587M2.1	up	TMEM72-AS1 > CTD-2587M2.1	0.0204285	0.0608591
	ENSG00000224812.2	TMEM72-AS1	ENSG00000232645.1	RP3-322G13.5	up	TMEM72-AS1 > RP3-322G13.5	0.000409139	0.00202892
	ENSG00000224818.1	RP11-134G8.8	ENSG00000269973.1	RP11-95D17.1	down	RP11-134G8.8 < RP11-95D17.1	0.0148334	0.0462083
	ENSG00000224818.1	RP11-134G8.8	ENSG00000179743.2	RP11-169K16.9	down	RP11-134G8.8 < RP11-169K16.9	0.0358508	0.0984737
	ENSG00000224818.1	RP11-134G8.8	ENSG00000221817.5	RP11-137L10.6	down	RP11-134G8.8 < RP11-137L10.6	0.010553	0.0351173
	ENSG00000224843.2	LINC00240	ENSG00000219665.4	CTD-2006C1.2	up	LINC00240 > CTD-2006C1.2	0.00356456	0.0134534
	ENSG00000224843.2	LINC00240	ENSG00000188825.9	LINC00910	up	LINC00240 > LINC00910	0.0188354	0.0571951
	ENSG00000224843.2	LINC00240	ENSG00000236943.2	RP11-640M9.1	up	LINC00240 > RP11-640M9.1	0.00356456	0.0134534
	ENSG00000224875.2	AC083949.1	ENSG00000229839.2	AC018462.2	down	AC083949.1 < AC018462.2	0.0106755	0.0352089
	ENSG00000224875.2	AC083949.1	ENSG00000226688.2	ENTPD1-AS1	down	AC083949.1 < ENTPD1-AS1	0.000254136	0.0013324
	ENSG00000224875.2	AC083949.1	ENSG00000236548.1	RP11-510H23.1	down	AC083949.1 < RP11-510H23.1	0.00564044	0.0203465
	ENSG00000224897.2	RP11-3B12.1	ENSG00000247708.3	STX18-AS1	up	RP11-3B12.1 > STX18-AS1	0.0114774	0.0373614
	ENSG00000224897.2	RP11-3B12.1	ENSG00000236432.3	AC097662.2	up	RP11-3B12.1 > AC097662.2	0.00348749	0.0134112
	ENSG00000224897.2	RP11-3B12.1	ENSG00000268364.1	SMC5-AS1	up	RP11-3B12.1 > SMC5-AS1	0.00728297	0.0250375
	ENSG00000224905.2	AP001347.6	ENSG00000256576.1	RP13-977J11.2	up	AP001347.6 > RP13-977J11.2	0.0106755	0.0352089
	ENSG00000224905.2	AP001347.6	ENSG00000261254.1	RP4-714D9.5	up	AP001347.6 > RP4-714D9.5	0.00564044	0.0203465
	ENSG00000224905.2	AP001347.6	ENSG00000260361.1	CTD-2313J17.5	up	AP001347.6 > CTD-2313J17.5	0.00295171	0.0115826
	ENSG00000224945.1	RP11-82L18.2	ENSG00000269973.1	RP11-95D17.1	down	RP11-82L18.2 < RP11-95D17.1	0.00323142	0.0125588
	ENSG00000224945.1	RP11-82L18.2	ENSG00000179743.2	RP11-169K16.9	down	RP11-82L18.2 < RP11-169K16.9	5.05863e-05	0.000318732
	ENSG00000224945.1	RP11-82L18.2	ENSG00000242282.2	AC108488.4	down	RP11-82L18.2 < AC108488.4	0.000130305	0.000739321
	ENSG00000224950.1	RP5-1086K13.1	ENSG00000235954.2	TTC28-AS1	up	RP5-1086K13.1 > TTC28-AS1	0.0106755	0.0352089
	ENSG00000224950.1	RP5-1086K13.1	ENSG00000248092.3	NNT-AS1	up	RP5-1086K13.1 > NNT-AS1	0.0148334	0.0462083
	ENSG00000224950.1	RP5-1086K13.1	ENSG00000212978.5	AC016747.3	up	RP5-1086K13.1 > AC016747.3	0.000787	0.00365266
	ENSG00000224958.1	PGM5-AS1	ENSG00000229839.2	AC018462.2	down	PGM5-AS1 < AC018462.2	0.000845081	0.00383575
	ENSG00000224958.1	PGM5-AS1	ENSG00000226688.2	ENTPD1-AS1	down	PGM5-AS1 < ENTPD1-AS1	9.95505e-08	1.20112e-06
	ENSG00000224958.1	PGM5-AS1	ENSG00000236548.1	RP11-510H23.1	down	PGM5-AS1 < RP11-510H23.1	0.000409139	0.00202892
	ENSG00000224975.1	INE1	ENSG00000130600.11	H19	up	INE1 > H19	0.000197258	0.00106992
	ENSG00000225083.1	GRTP1-AS1	ENSG00000259705.1	RP11-227D13.1	down	GRTP1-AS1 < RP11-227D13.1	0.0319262	0.0890076
	ENSG00000225138.3	CTD-2228K2.7	ENSG00000254635.1	WAC-AS1	up	CTD-2228K2.7 > WAC-AS1	0.0148334	0.0462083
	ENSG00000225138.3	CTD-2228K2.7	ENSG00000234608.3	MAPKAPK5-AS1	up	CTD-2228K2.7 > MAPKAPK5-AS1	0.0148334	0.0462083
	ENSG00000225138.3	CTD-2228K2.7	ENSG00000263244.1	RP11-473I1.10	up	CTD-2228K2.7 > RP11-473I1.10	0.00173876	0.00722382
	ENSG00000225194.2	LINC00092	ENSG00000229839.2	AC018462.2	down	LINC00092 < AC018462.2	0.00728297	0.0250375
	ENSG00000225194.2	LINC00092	ENSG00000226688.2	ENTPD1-AS1	down	LINC00092 < ENTPD1-AS1	4.73477e-07	4.90279e-06
	ENSG00000225194.2	LINC00092	ENSG00000236548.1	RP11-510H23.1	down	LINC00092 < RP11-510H23.1	0.00173876	0.00722382
	ENSG00000225265.1	RP11-378J18.3	ENSG00000235954.2	TTC28-AS1	up	RP11-378J18.3 > TTC28-AS1	0.0199968	0.0599941
	ENSG00000225265.1	RP11-378J18.3	ENSG00000247572.3	CKMT2-AS1	up	RP11-378J18.3 > CKMT2-AS1	0.00173876	0.00722382
	ENSG00000225265.1	RP11-378J18.3	ENSG00000248049.2	UBA6-AS1	up	RP11-378J18.3 > UBA6-AS1	0.00728297	0.0250375
	ENSG00000225285.1	RP4-758J18.10	ENSG00000270015.1	RP11-540B6.6	up	RP4-758J18.10 > RP11-540B6.6	0.0301225	0.0843208
	ENSG00000225285.1	RP4-758J18.10	ENSG00000235437.3	RP11-357C3.3	up	RP4-758J18.10 > RP11-357C3.3	0.0148334	0.0462083
	ENSG00000225285.1	RP4-758J18.10	ENSG00000242086.4	LINC00969	up	RP4-758J18.10 > LINC00969	0.0148334	0.0462083
	ENSG00000225361.3	PPP1R26-AS1	ENSG00000235954.2	TTC28-AS1	up	PPP1R26-AS1 > TTC28-AS1	0.00173876	0.00722382
	ENSG00000225361.3	PPP1R26-AS1	ENSG00000170919.11	TPT1-AS1	up	PPP1R26-AS1 > TPT1-AS1	0.00728297	0.0250375
	ENSG00000225361.3	PPP1R26-AS1	ENSG00000247572.3	CKMT2-AS1	up	PPP1R26-AS1 > CKMT2-AS1	0.00356456	0.0134534
	ENSG00000225434.2	RP11-63P12.6	ENSG00000238197.1	PAXBP1-AS1	down	RP11-63P12.6 < PAXBP1-AS1	0.00588707	0.0211089
	ENSG00000225434.2	RP11-63P12.6	ENSG00000196951.6	RP11-425I13.3	down	RP11-63P12.6 < RP11-425I13.3	0.0301225	0.0843208
	ENSG00000225434.2	RP11-63P12.6	ENSG00000235257.4	AC093415.2	down	RP11-63P12.6 < AC093415.2	0.00728297	0.0250375
	ENSG00000225439.2	BOLA3-AS1	ENSG00000231889.3	TRAF3IP2-AS1	down	BOLA3-AS1 < TRAF3IP2-AS1	2.52359e-09	4.47372e-08
	ENSG00000225439.2	BOLA3-AS1	ENSG00000260630.2	SNAI3-AS1	down	BOLA3-AS1 < SNAI3-AS1	1.44767e-05	0.000104935
	ENSG00000225439.2	BOLA3-AS1	ENSG00000238197.1	PAXBP1-AS1	down	BOLA3-AS1 < PAXBP1-AS1	2.3229e-06	2.03438e-05
	ENSG00000225470.2	JPX	ENSG00000130600.11	H19	up	JPX > H19	2.49498e-05	0.000170308
	ENSG00000225470.2	JPX	ENSG00000234608.3	MAPKAPK5-AS1	up	JPX > MAPKAPK5-AS1	0.0301225	0.0843208
	ENSG00000225470.2	JPX	ENSG00000245849.2	RAD51-AS1	up	JPX > RAD51-AS1	0.00728297	0.0250375
	ENSG00000225518.2	RP11-396C23.2	ENSG00000261005.1	CTB-58E17.1	up	RP11-396C23.2 > CTB-58E17.1	0.000409139	0.00202892
	ENSG00000225518.2	RP11-396C23.2	ENSG00000261824.2	LINC00662	up	RP11-396C23.2 > LINC00662	4.52295e-05	0.00028965
	ENSG00000225518.2	RP11-396C23.2	ENSG00000219665.4	CTD-2006C1.2	up	RP11-396C23.2 > CTD-2006C1.2	3.01268e-09	5.21241e-08
	ENSG00000225535.2	AC068610.3	ENSG00000236432.3	AC097662.2	up	AC068610.3 > AC097662.2	0.0358508	0.0984737
	ENSG00000225535.2	AC068610.3	ENSG00000247950.2	SEC24B-AS1	up	AC068610.3 > SEC24B-AS1	0.0301225	0.0843208
	ENSG00000225535.2	AC068610.3	ENSG00000260735.1	RP11-72I8.1	up	AC068610.3 > RP11-72I8.1	0.0148334	0.0462083
	ENSG00000225541.1	AC002480.5	ENSG00000235954.2	TTC28-AS1	up	AC002480.5 > TTC28-AS1	0.00728297	0.0250375
	ENSG00000225541.1	AC002480.5	ENSG00000244879.3	GABPB1-AS1	up	AC002480.5 > GABPB1-AS1	0.0301225	0.0843208
	ENSG00000225541.1	AC002480.5	ENSG00000231365.1	RP11-418J17.1	up	AC002480.5 > RP11-418J17.1	0.00295171	0.0115826
	ENSG00000225706.1	RP11-75C9.1	ENSG00000244227.1	RP11-298O21.5	down	RP11-75C9.1 < RP11-298O21.5	0.00168463	0.00712372
	ENSG00000225706.1	RP11-75C9.1	ENSG00000229839.2	AC018462.2	down	RP11-75C9.1 < AC018462.2	9.32687e-08	1.13858e-06
	ENSG00000225706.1	RP11-75C9.1	ENSG00000226688.2	ENTPD1-AS1	down	RP11-75C9.1 < ENTPD1-AS1	1.76122e-13	8.02159e-12
	ENSG00000225733.1	FGD5-AS1	ENSG00000126005.11	MMP24-AS1	down	FGD5-AS1 < MMP24-AS1	0.00356456	0.0134534
	ENSG00000225733.1	FGD5-AS1	ENSG00000269958.1	RP11-73M18.8	down	FGD5-AS1 < RP11-73M18.8	0.0301225	0.0843208
	ENSG00000225742.1	RP11-513G11.4	ENSG00000235954.2	TTC28-AS1	up	RP11-513G11.4 > TTC28-AS1	0.00728297	0.0250375
	ENSG00000225742.1	RP11-513G11.4	ENSG00000170919.11	TPT1-AS1	up	RP11-513G11.4 > TPT1-AS1	0.0301225	0.0843208
	ENSG00000225742.1	RP11-513G11.4	ENSG00000247572.3	CKMT2-AS1	up	RP11-513G11.4 > CKMT2-AS1	0.0301225	0.0843208
	ENSG00000225778.1	PROSER2-AS1	ENSG00000237298.4	TTN-AS1	up	PROSER2-AS1 > TTN-AS1	0.0199968	0.0599941
	ENSG00000225778.1	PROSER2-AS1	ENSG00000233593.2	RP4-665J23.1	up	PROSER2-AS1 > RP4-665J23.1	0.0358508	0.0984737
	ENSG00000225778.1	PROSER2-AS1	ENSG00000270419.1	CAHM	up	PROSER2-AS1 > CAHM	0.0301225	0.0843208
	ENSG00000225783.2	MIAT	ENSG00000263244.1	RP11-473I1.10	up	MIAT > RP11-473I1.10	0.0204285	0.0608591
	ENSG00000225783.2	MIAT	ENSG00000260260.1	RP11-304L19.5	up	MIAT > RP11-304L19.5	0.0204285	0.0608591
	ENSG00000225783.2	MIAT	ENSG00000262944.1	RP11-473I1.9	up	MIAT > RP11-473I1.9	0.0004949	0.0024005
	ENSG00000225791.2	TRAM2-AS1	ENSG00000179818.9	PCBP1-AS1	down	TRAM2-AS1 < PCBP1-AS1	0.0106755	0.0352089
	ENSG00000225791.2	TRAM2-AS1	ENSG00000242282.2	AC108488.4	down	TRAM2-AS1 < AC108488.4	0.0358508	0.0984737
	ENSG00000225791.2	TRAM2-AS1	ENSG00000221817.5	RP11-137L10.6	down	TRAM2-AS1 < RP11-137L10.6	0.00564044	0.0203465
	ENSG00000225868.2	AC016582.2	ENSG00000247240.3	UBL7-AS1	up	AC016582.2 > UBL7-AS1	0.0301225	0.0843208
	ENSG00000225868.2	AC016582.2	ENSG00000231365.1	RP11-418J17.1	up	AC016582.2 > RP11-418J17.1	0.0148334	0.0462083
	ENSG00000225868.2	AC016582.2	ENSG00000236088.5	COX10-AS1	up	AC016582.2 > COX10-AS1	0.0148334	0.0462083
	ENSG00000225880.4	LINC00115	ENSG00000260565.2	ERVK13-1	up	LINC00115 > ERVK13-1	0.0301225	0.0843208
	ENSG00000225880.4	LINC00115	ENSG00000258301.2	RP11-488C13.5	up	LINC00115 > RP11-488C13.5	0.000845081	0.00383575
	ENSG00000225880.4	LINC00115	ENSG00000259943.1	RP1-39G22.7	up	LINC00115 > RP1-39G22.7	0.00728297	0.0250375
	ENSG00000225889.3	AC074289.1	ENSG00000231889.3	TRAF3IP2-AS1	down	AC074289.1 < TRAF3IP2-AS1	0.00101192	0.00448293
	ENSG00000225889.3	AC074289.1	ENSG00000260630.2	SNAI3-AS1	down	AC074289.1 < SNAI3-AS1	0.0148334	0.0462083
	ENSG00000225889.3	AC074289.1	ENSG00000238197.1	PAXBP1-AS1	down	AC074289.1 < PAXBP1-AS1	0.0204285	0.0608591
	ENSG00000225891.1	RP3-476K8.3	ENSG00000233230.1	AC079807.2	up	RP3-476K8.3 > AC079807.2	0.0109473	0.0359355
	ENSG00000225891.1	RP3-476K8.3	ENSG00000259953.1	RP11-4O1.2	up	RP3-476K8.3 > RP11-4O1.2	0.00356456	0.0134534
	ENSG00000225891.1	RP3-476K8.3	ENSG00000260219.1	RP11-347C12.10	up	RP3-476K8.3 > RP11-347C12.10	0.0301225	0.0843208
	ENSG00000225978.2	HAR1A	ENSG00000244227.1	RP11-298O21.5	down	HAR1A < RP11-298O21.5	0.0148334	0.0462083
	ENSG00000225978.2	HAR1A	ENSG00000229839.2	AC018462.2	down	HAR1A < AC018462.2	5.05863e-05	0.000318732
	ENSG00000225978.2	HAR1A	ENSG00000253608.1	RP11-770E5.1	down	HAR1A < RP11-770E5.1	0.0148334	0.0462083
	ENSG00000225986.1	RP3-340N1.5	ENSG00000235954.2	TTC28-AS1	up	RP3-340N1.5 > TTC28-AS1	0.000845081	0.00383575
	ENSG00000225986.1	RP3-340N1.5	ENSG00000270084.1	GAS5-AS1	up	RP3-340N1.5 > GAS5-AS1	0.0148334	0.0462083
	ENSG00000225986.1	RP3-340N1.5	ENSG00000170919.11	TPT1-AS1	up	RP3-340N1.5 > TPT1-AS1	0.0148334	0.0462083
	ENSG00000226051.2	ZNF503-AS1	ENSG00000226688.2	ENTPD1-AS1	down	ZNF503-AS1 < ENTPD1-AS1	0.010553	0.0351173
	ENSG00000226051.2	ZNF503-AS1	ENSG00000236548.1	RP11-510H23.1	down	ZNF503-AS1 < RP11-510H23.1	0.00728297	0.0250375
	ENSG00000226051.2	ZNF503-AS1	ENSG00000245598.2	DACT3-AS1	down	ZNF503-AS1 < DACT3-AS1	0.0106755	0.0352089
	ENSG00000226137.3	BAIAP2-AS1	ENSG00000267321.1	RP11-1094M14.11	down	BAIAP2-AS1 < RP11-1094M14.11	0.00348749	0.0134112
	ENSG00000226137.3	BAIAP2-AS1	ENSG00000235106.4	LINC00094	down	BAIAP2-AS1 < LINC00094	0.0204285	0.0608591
	ENSG00000226137.3	BAIAP2-AS1	ENSG00000215256.3	DHRS4-AS1	down	BAIAP2-AS1 < DHRS4-AS1	0.000401216	0.00201856
	ENSG00000226155.1	AC124944.3	ENSG00000188825.9	LINC00910	up	AC124944.3 > LINC00910	0.010553	0.0351173
	ENSG00000226155.1	AC124944.3	ENSG00000224281.4	SLC25A5-AS1	up	AC124944.3 > SLC25A5-AS1	0.0301225	0.0843208
	ENSG00000226155.1	AC124944.3	ENSG00000203739.3	RP11-296O14.3	up	AC124944.3 > RP11-296O14.3	0.0199968	0.0599941
	ENSG00000226237.1	RP11-276H19.1	ENSG00000246379.2	RP11-461O7.1	down	RP11-276H19.1 < RP11-461O7.1	0.00153076	0.0065447
	ENSG00000226237.1	RP11-276H19.1	ENSG00000244227.1	RP11-298O21.5	down	RP11-276H19.1 < RP11-298O21.5	1.22028e-05	8.97883e-05
	ENSG00000226237.1	RP11-276H19.1	ENSG00000229839.2	AC018462.2	down	RP11-276H19.1 < AC018462.2	4.09643e-11	1.07639e-09
	ENSG00000226328.2	CTA-217C2.1	ENSG00000130600.11	H19	up	CTA-217C2.1 > H19	0.00728297	0.0250375
	ENSG00000226328.2	CTA-217C2.1	ENSG00000258301.2	RP11-488C13.5	up	CTA-217C2.1 > RP11-488C13.5	1.53317e-06	1.41698e-05
	ENSG00000226332.2	RP11-157P1.4	ENSG00000266010.1	GATA6-AS1	down	RP11-157P1.4 < GATA6-AS1	0.0204285	0.0608591
	ENSG00000226363.3	AC009336.24	ENSG00000273344.1	PAXIP1-AS1	up	AC009336.24 > PAXIP1-AS1	0.0301225	0.0843208
	ENSG00000226363.3	AC009336.24	ENSG00000258301.2	RP11-488C13.5	up	AC009336.24 > RP11-488C13.5	0.0148334	0.0462083
	ENSG00000226363.3	AC009336.24	ENSG00000235954.2	TTC28-AS1	up	AC009336.24 > TTC28-AS1	5.05863e-05	0.000318732
	ENSG00000226380.3	MIR29B1	ENSG00000234883.2	MIR155HG	up	MIR29B1 > MIR155HG	0.0114774	0.0373614
	ENSG00000226380.3	MIR29B1	ENSG00000247982.2	LINC00926	up	MIR29B1 > LINC00926	0.0319262	0.0890076
	ENSG00000226380.3	MIR29B1	ENSG00000264868.1	CTB-167B5.2	up	MIR29B1 > CTB-167B5.2	0.00295171	0.0115826
	ENSG00000226381.3	RP11-119F19.2	ENSG00000226334.1	RP11-217B7.2	down	RP11-119F19.2 < RP11-217B7.2	0.0204285	0.0608591
	ENSG00000226381.3	RP11-119F19.2	ENSG00000227398.3	KIF9-AS1	down	RP11-119F19.2 < KIF9-AS1	0.0319262	0.0890076
	ENSG00000226381.3	RP11-119F19.2	ENSG00000237975.2	FLG-AS1	down	RP11-119F19.2 < FLG-AS1	0.0148334	0.0462083
	ENSG00000226383.1	AC093375.1	ENSG00000235954.2	TTC28-AS1	up	AC093375.1 > TTC28-AS1	0.000845081	0.00383575
	ENSG00000226383.1	AC093375.1	ENSG00000170919.11	TPT1-AS1	up	AC093375.1 > TPT1-AS1	0.0301225	0.0843208
	ENSG00000226383.1	AC093375.1	ENSG00000247572.3	CKMT2-AS1	up	AC093375.1 > CKMT2-AS1	0.000409139	0.00202892
	ENSG00000226386.1	PARD3-AS1	ENSG00000261824.2	LINC00662	up	PARD3-AS1 > LINC00662	0.0109473	0.0359355
	ENSG00000226386.1	PARD3-AS1	ENSG00000246695.3	RASSF8-AS1	up	PARD3-AS1 > RASSF8-AS1	0.0301225	0.0843208
	ENSG00000226386.1	PARD3-AS1	ENSG00000230487.3	PSMG3-AS1	up	PARD3-AS1 > PSMG3-AS1	0.0301225	0.0843208
	ENSG00000226419.2	RP11-31F15.1	ENSG00000261005.1	CTB-58E17.1	up	RP11-31F15.1 > CTB-58E17.1	0.0301225	0.0843208
	ENSG00000226419.2	RP11-31F15.1	ENSG00000261824.2	LINC00662	up	RP11-31F15.1 > LINC00662	0.0106755	0.0352089
	ENSG00000226419.2	RP11-31F15.1	ENSG00000224281.4	SLC25A5-AS1	up	RP11-31F15.1 > SLC25A5-AS1	0.0358508	0.0984737
	ENSG00000226471.2	CTA-292E10.6	ENSG00000231365.1	RP11-418J17.1	up	CTA-292E10.6 > RP11-418J17.1	0.0204285	0.0608591
	ENSG00000226471.2	CTA-292E10.6	ENSG00000261005.1	CTB-58E17.1	up	CTA-292E10.6 > CTB-58E17.1	0.00564044	0.0203465
	ENSG00000226471.2	CTA-292E10.6	ENSG00000259959.1	RP11-121C2.2	up	CTA-292E10.6 > RP11-121C2.2	0.010553	0.0351173
	ENSG00000226645.1	AP006216.10	ENSG00000249898.3	CTD-2541M15.1	down	AP006216.10 < CTD-2541M15.1	0.00188895	0.0077356
	ENSG00000226645.1	AP006216.10	ENSG00000253955.1	CTB-33O18.3	down	AP006216.10 < CTB-33O18.3	0.0301225	0.0843208
	ENSG00000226645.1	AP006216.10	ENSG00000233452.2	STXBP5-AS1	down	AP006216.10 < STXBP5-AS1	0.00348749	0.0134112
	ENSG00000226674.4	TEX41	ENSG00000247199.3	RP11-373N22.3	up	TEX41 > RP11-373N22.3	0.0188354	0.0571951
	ENSG00000226674.4	TEX41	ENSG00000254288.1	RP11-6I2.3	up	TEX41 > RP11-6I2.3	0.0204285	0.0608591
	ENSG00000226674.4	TEX41	ENSG00000231327.1	AC016700.5	up	TEX41 > AC016700.5	0.0358508	0.0984737
	ENSG00000226711.2	FAM66C	ENSG00000226688.2	ENTPD1-AS1	down	FAM66C < ENTPD1-AS1	0.00173876	0.00722382
	ENSG00000226711.2	FAM66C	ENSG00000249898.3	CTD-2541M15.1	down	FAM66C < CTD-2541M15.1	0.000202851	0.00109143
	ENSG00000226711.2	FAM66C	ENSG00000233452.2	STXBP5-AS1	down	FAM66C < STXBP5-AS1	0.0106755	0.0352089
	ENSG00000226747.2	AC007966.1	ENSG00000219665.4	CTD-2006C1.2	up	AC007966.1 > CTD-2006C1.2	0.0301225	0.0843208
	ENSG00000226747.2	AC007966.1	ENSG00000203739.3	RP11-296O14.3	up	AC007966.1 > RP11-296O14.3	0.00728297	0.0250375
	ENSG00000226747.2	AC007966.1	ENSG00000247950.2	SEC24B-AS1	up	AC007966.1 > SEC24B-AS1	0.00728297	0.0250375
	ENSG00000226754.1	RP5-1024G6.5	ENSG00000235954.2	TTC28-AS1	up	RP5-1024G6.5 > TTC28-AS1	0.00564044	0.0203465
	ENSG00000226754.1	RP5-1024G6.5	ENSG00000247240.3	UBL7-AS1	up	RP5-1024G6.5 > UBL7-AS1	0.0148334	0.0462083
	ENSG00000226754.1	RP5-1024G6.5	ENSG00000248049.2	UBA6-AS1	up	RP5-1024G6.5 > UBA6-AS1	0.0199968	0.0599941
	ENSG00000226756.1	AC007365.3	ENSG00000261597.1	RP11-353B9.1	up	AC007365.3 > RP11-353B9.1	0.0301225	0.0843208
	ENSG00000226756.1	AC007365.3	ENSG00000233593.2	RP4-665J23.1	up	AC007365.3 > RP4-665J23.1	0.00323142	0.0125588
	ENSG00000226756.1	AC007365.3	ENSG00000270419.1	CAHM	up	AC007365.3 > CAHM	0.0148334	0.0462083
	ENSG00000226803.3	RP11-203B9.4	ENSG00000261824.2	LINC00662	up	RP11-203B9.4 > LINC00662	0.0148334	0.0462083
	ENSG00000226803.3	RP11-203B9.4	ENSG00000219665.4	CTD-2006C1.2	up	RP11-203B9.4 > CTD-2006C1.2	0.00153076	0.0065447
	ENSG00000226803.3	RP11-203B9.4	ENSG00000224281.4	SLC25A5-AS1	up	RP11-203B9.4 > SLC25A5-AS1	0.000409139	0.00202892
	ENSG00000226833.1	AC097724.3	ENSG00000231010.1	RP6-109B7.2	down	AC097724.3 < RP6-109B7.2	0.00174703	0.00723009
	ENSG00000226833.1	AC097724.3	ENSG00000234817.2	RP3-400B16.1	down	AC097724.3 < RP3-400B16.1	0.0358508	0.0984737
	ENSG00000226833.1	AC097724.3	ENSG00000260971.3	RP11-504A18.1	down	AC097724.3 < RP11-504A18.1	0.0204285	0.0608591
	ENSG00000226852.2	RP1-212P9.2	ENSG00000261824.2	LINC00662	up	RP1-212P9.2 > LINC00662	0.00728297	0.0250375
	ENSG00000226852.2	RP1-212P9.2	ENSG00000219665.4	CTD-2006C1.2	up	RP1-212P9.2 > CTD-2006C1.2	0.000845081	0.00383575
	ENSG00000226852.2	RP1-212P9.2	ENSG00000250903.4	GMDS-AS1	up	RP1-212P9.2 > GMDS-AS1	0.00173876	0.00722382
	ENSG00000226856.1	AC093901.1	ENSG00000219665.4	CTD-2006C1.2	up	AC093901.1 > CTD-2006C1.2	0.0301225	0.0843208
	ENSG00000226856.1	AC093901.1	ENSG00000268364.1	SMC5-AS1	up	AC093901.1 > SMC5-AS1	0.0301225	0.0843208
	ENSG00000226856.1	AC093901.1	ENSG00000237298.4	TTN-AS1	up	AC093901.1 > TTN-AS1	0.00153076	0.0065447
	ENSG00000226891.2	RP11-182I10.3	ENSG00000236548.1	RP11-510H23.1	down	RP11-182I10.3 < RP11-510H23.1	0.0358508	0.0984737
	ENSG00000226891.2	RP11-182I10.3	ENSG00000267421.2	AC005498.3	down	RP11-182I10.3 < AC005498.3	0.00153076	0.0065447
	ENSG00000226920.1	RP5-1068B5.3	ENSG00000177738.3	CTD-2201E18.3	up	RP5-1068B5.3 > CTD-2201E18.3	0.0199968	0.0599941
	ENSG00000226920.1	RP5-1068B5.3	ENSG00000259953.1	RP11-4O1.2	up	RP5-1068B5.3 > RP11-4O1.2	0.0109473	0.0359355
	ENSG00000226920.1	RP5-1068B5.3	ENSG00000212978.5	AC016747.3	up	RP5-1068B5.3 > AC016747.3	0.00356456	0.0134534
	ENSG00000226950.2	DANCR	ENSG00000232388.2	LINC00493	up	DANCR > LINC00493	2.18922e-07	2.43478e-06	colorectal cancer,hepatocellular carcinoma,prostate cancer
	ENSG00000227028.2	SLC8A1-AS1	ENSG00000225778.1	PROSER2-AS1	up	SLC8A1-AS1 > PROSER2-AS1	0.00173876	0.00722382
	ENSG00000227028.2	SLC8A1-AS1	ENSG00000224843.2	LINC00240	up	SLC8A1-AS1 > LINC00240	0.0199968	0.0599941
	ENSG00000227028.2	SLC8A1-AS1	ENSG00000261342.1	AC006538.1	up	SLC8A1-AS1 > AC006538.1	0.0204285	0.0608591
	ENSG00000227036.2	LINC00511	ENSG00000260565.2	ERVK13-1	up	LINC00511 > ERVK13-1	0.000197258	0.00106992
	ENSG00000227036.2	LINC00511	ENSG00000258301.2	RP11-488C13.5	up	LINC00511 > RP11-488C13.5	0.00728297	0.0250375
	ENSG00000227036.2	LINC00511	ENSG00000225470.2	JPX	up	LINC00511 > JPX	0.0148334	0.0462083
	ENSG00000227039.2	ITGB2-AS1	ENSG00000270081.1	RP5-935K16.1	up	ITGB2-AS1 > RP5-935K16.1	0.0301225	0.0843208
	ENSG00000227039.2	ITGB2-AS1	ENSG00000224975.1	INE1	up	ITGB2-AS1 > INE1	0.0106755	0.0352089
	ENSG00000227039.2	ITGB2-AS1	ENSG00000196810.4	CTBP1-AS2	up	ITGB2-AS1 > CTBP1-AS2	0.00588707	0.0211089
	ENSG00000227053.1	RP11-395B7.4	ENSG00000182021.5	RP11-381O7.3	down	RP11-395B7.4 < RP11-381O7.3	0.00348749	0.0134112
	ENSG00000227082.1	AL592494.5	ENSG00000215808.2	RP11-371I1.2	up	AL592494.5 > RP11-371I1.2	4.94066e-09	8.20171e-08
	ENSG00000227195.4	MIR663A	ENSG00000247240.3	UBL7-AS1	up	MIR663A > UBL7-AS1	0.0301225	0.0843208
	ENSG00000227195.4	MIR663A	ENSG00000231365.1	RP11-418J17.1	up	MIR663A > RP11-418J17.1	0.0148334	0.0462083
	ENSG00000227195.4	MIR663A	ENSG00000261005.1	CTB-58E17.1	up	MIR663A > CTB-58E17.1	0.0148334	0.0462083
	ENSG00000227258.1	SMIM2-AS1	ENSG00000223768.1	LINC00205	up	SMIM2-AS1 > LINC00205	0.0199968	0.0599941
	ENSG00000227258.1	SMIM2-AS1	ENSG00000248092.3	NNT-AS1	up	SMIM2-AS1 > NNT-AS1	0.00173876	0.00722382
	ENSG00000227258.1	SMIM2-AS1	ENSG00000245694.4	CRNDE	up	SMIM2-AS1 > CRNDE	0.0301225	0.0843208
	ENSG00000227285.1	RP3-327A19.5	ENSG00000231889.3	TRAF3IP2-AS1	down	RP3-327A19.5 < TRAF3IP2-AS1	0.00564044	0.0203465
	ENSG00000227285.1	RP3-327A19.5	ENSG00000230590.3	FTX	down	RP3-327A19.5 < FTX	1.77716e-08	2.56231e-07
	ENSG00000227285.1	RP3-327A19.5	ENSG00000262879.1	RP11-156P1.3	down	RP3-327A19.5 < RP11-156P1.3	5.83403e-10	1.1737e-08
	ENSG00000227354.2	RBM26-AS1	ENSG00000231010.1	RP6-109B7.2	down	RBM26-AS1 < RP6-109B7.2	0.0106755	0.0352089
	ENSG00000227354.2	RBM26-AS1	ENSG00000241316.2	RP11-81N13.1	down	RBM26-AS1 < RP11-81N13.1	0.00188895	0.0077356
	ENSG00000227354.2	RBM26-AS1	ENSG00000229980.4	TOB1-AS1	down	RBM26-AS1 < TOB1-AS1	0.0114774	0.0373614
	ENSG00000227372.6	TP73-AS1	ENSG00000267321.1	RP11-1094M14.11	down	TP73-AS1 < RP11-1094M14.11	0.0319262	0.0890076	multiple myeloma,non-small cell lung cancer
	ENSG00000227372.6	TP73-AS1	ENSG00000235106.4	LINC00094	down	TP73-AS1 < LINC00094	0.00348749	0.0134112
	ENSG00000227372.6	TP73-AS1	ENSG00000264575.1	LINC00526	down	TP73-AS1 < LINC00526	0.0301225	0.0843208
	ENSG00000227388.2	RP11-112J3.16	ENSG00000235954.2	TTC28-AS1	up	RP11-112J3.16 > TTC28-AS1	4.77693e-06	3.89737e-05
	ENSG00000227388.2	RP11-112J3.16	ENSG00000196810.4	CTBP1-AS2	up	RP11-112J3.16 > CTBP1-AS2	0.00356456	0.0134534
	ENSG00000227388.2	RP11-112J3.16	ENSG00000170919.11	TPT1-AS1	up	RP11-112J3.16 > TPT1-AS1	0.000197258	0.00106992
	ENSG00000227403.1	AC009299.3	ENSG00000258301.2	RP11-488C13.5	up	AC009299.3 > RP11-488C13.5	0.00356456	0.0134534
	ENSG00000227403.1	AC009299.3	ENSG00000262089.1	RP11-589P10.5	up	AC009299.3 > RP11-589P10.5	0.010553	0.0351173
	ENSG00000227403.1	AC009299.3	ENSG00000231770.1	TMEM44-AS1	up	AC009299.3 > TMEM44-AS1	0.00636522	0.022586
	ENSG00000227456.3	LINC00310	ENSG00000246560.2	RP11-10L12.4	up	LINC00310 > RP11-10L12.4	0.0301225	0.0843208
	ENSG00000227456.3	LINC00310	ENSG00000270419.1	CAHM	up	LINC00310 > CAHM	0.0204285	0.0608591
	ENSG00000227456.3	LINC00310	ENSG00000167912.5	RP11-25K19.1	up	LINC00310 > RP11-25K19.1	0.0148334	0.0462083
	ENSG00000227467.3	RP11-169D4.1	ENSG00000246379.2	RP11-461O7.1	down	RP11-169D4.1 < RP11-461O7.1	0.000409139	0.00202892	laryngeal squamous cell carcinoma
	ENSG00000227467.3	RP11-169D4.1	ENSG00000244227.1	RP11-298O21.5	down	RP11-169D4.1 < RP11-298O21.5	0.000787	0.00365266
	ENSG00000227467.3	RP11-169D4.1	ENSG00000229839.2	AC018462.2	down	RP11-169D4.1 < AC018462.2	3.26516e-11	8.78064e-10
	ENSG00000227477.1	STK4-AS1	ENSG00000236432.3	AC097662.2	up	STK4-AS1 > AC097662.2	0.00348749	0.0134112
	ENSG00000227477.1	STK4-AS1	ENSG00000260735.1	RP11-72I8.1	up	STK4-AS1 > RP11-72I8.1	0.0301225	0.0843208
	ENSG00000227477.1	STK4-AS1	ENSG00000224023.6	RP11-383C5.4	up	STK4-AS1 > RP11-383C5.4	0.0301225	0.0843208
	ENSG00000227495.1	AC109333.10	ENSG00000260766.1	RP11-226L15.5	up	AC109333.10 > RP11-226L15.5	0.0301225	0.0843208
	ENSG00000227495.1	AC109333.10	ENSG00000170919.11	TPT1-AS1	up	AC109333.10 > TPT1-AS1	0.0148334	0.0462083
	ENSG00000227495.1	AC109333.10	ENSG00000247572.3	CKMT2-AS1	up	AC109333.10 > CKMT2-AS1	0.0109473	0.0359355
	ENSG00000227502.2	RP1-249H1.4	ENSG00000231249.1	ITPR1-AS1	down	RP1-249H1.4 < ITPR1-AS1	0.00588707	0.0211089
	ENSG00000227533.1	SLC2A1-AS1	ENSG00000219665.4	CTD-2006C1.2	up	SLC2A1-AS1 > CTD-2006C1.2	0.0301225	0.0843208
	ENSG00000227533.1	SLC2A1-AS1	ENSG00000250903.4	GMDS-AS1	up	SLC2A1-AS1 > GMDS-AS1	0.0301225	0.0843208
	ENSG00000227533.1	SLC2A1-AS1	ENSG00000247708.3	STX18-AS1	up	SLC2A1-AS1 > STX18-AS1	6.91708e-06	5.45785e-05
	ENSG00000227540.1	RP11-152N13.5	ENSG00000177337.3	DLGAP1-AS1	up	RP11-152N13.5 > DLGAP1-AS1	0.0204285	0.0608591
	ENSG00000227540.1	RP11-152N13.5	ENSG00000267745.1	RP11-686D22.8	up	RP11-152N13.5 > RP11-686D22.8	0.0301225	0.0843208
	ENSG00000227540.1	RP11-152N13.5	ENSG00000248092.3	NNT-AS1	up	RP11-152N13.5 > NNT-AS1	0.010553	0.0351173
	ENSG00000227543.3	SPAG5-AS1	ENSG00000270084.1	GAS5-AS1	up	SPAG5-AS1 > GAS5-AS1	0.00564044	0.0203465
	ENSG00000227543.3	SPAG5-AS1	ENSG00000170919.11	TPT1-AS1	up	SPAG5-AS1 > TPT1-AS1	1.01625e-05	7.68002e-05
	ENSG00000227543.3	SPAG5-AS1	ENSG00000247572.3	CKMT2-AS1	up	SPAG5-AS1 > CKMT2-AS1	0.000254136	0.0013324
	ENSG00000227544.4	AC018647.3	ENSG00000246379.2	RP11-461O7.1	down	AC018647.3 < RP11-461O7.1	0.0195857	0.0593111
	ENSG00000227544.4	AC018647.3	ENSG00000244227.1	RP11-298O21.5	down	AC018647.3 < RP11-298O21.5	0.000845081	0.00383575
	ENSG00000227544.4	AC018647.3	ENSG00000229839.2	AC018462.2	down	AC018647.3 < AC018462.2	9.95505e-08	1.20112e-06
	ENSG00000227591.1	RP1-28O10.1	ENSG00000253563.2	NKX2-1-AS1	up	RP1-28O10.1 > NKX2-1-AS1	0.0319262	0.0890076
	ENSG00000227619.1	RP11-492E3.2	ENSG00000261824.2	LINC00662	up	RP11-492E3.2 > LINC00662	0.00356456	0.0134534
	ENSG00000227619.1	RP11-492E3.2	ENSG00000219665.4	CTD-2006C1.2	up	RP11-492E3.2 > CTD-2006C1.2	0.000787	0.00365266
	ENSG00000227619.1	RP11-492E3.2	ENSG00000250903.4	GMDS-AS1	up	RP11-492E3.2 > GMDS-AS1	0.00153076	0.0065447
	ENSG00000227640.2	SOX21-AS1	ENSG00000260565.2	ERVK13-1	up	SOX21-AS1 > ERVK13-1	0.0148334	0.0462083
	ENSG00000227640.2	SOX21-AS1	ENSG00000258301.2	RP11-488C13.5	up	SOX21-AS1 > RP11-488C13.5	0.0301225	0.0843208
	ENSG00000227640.2	SOX21-AS1	ENSG00000225470.2	JPX	up	SOX21-AS1 > JPX	0.0301225	0.0843208
	ENSG00000227704.1	RP1-266L20.4	ENSG00000188825.9	LINC00910	up	RP1-266L20.4 > LINC00910	0.0106755	0.0352089
	ENSG00000227704.1	RP1-266L20.4	ENSG00000203739.3	RP11-296O14.3	up	RP1-266L20.4 > RP11-296O14.3	0.0148334	0.0462083
	ENSG00000227704.1	RP1-266L20.4	ENSG00000260735.1	RP11-72I8.1	up	RP1-266L20.4 > RP11-72I8.1	0.00356456	0.0134534
	ENSG00000227733.4	RP4-565E6.1	ENSG00000233593.2	RP4-665J23.1	up	RP4-565E6.1 > RP4-665J23.1	0.0301225	0.0843208
	ENSG00000227733.4	RP4-565E6.1	ENSG00000260101.1	RP11-568N6.1	up	RP4-565E6.1 > RP11-568N6.1	0.00356456	0.0134534
	ENSG00000227733.4	RP4-565E6.1	ENSG00000232645.1	RP3-322G13.5	up	RP4-565E6.1 > RP3-322G13.5	0.0199968	0.0599941
	ENSG00000227848.1	SUCLA2-AS1	ENSG00000233593.2	RP4-665J23.1	up	SUCLA2-AS1 > RP4-665J23.1	0.0188354	0.0571951
	ENSG00000227848.1	SUCLA2-AS1	ENSG00000237886.1	RP11-611D20.2	up	SUCLA2-AS1 > RP11-611D20.2	0.0301225	0.0843208
	ENSG00000227848.1	SUCLA2-AS1	ENSG00000240875.1	LINC00886	up	SUCLA2-AS1 > LINC00886	0.00356456	0.0134534
	ENSG00000227908.3	CTD-2031P19.3	ENSG00000236548.1	RP11-510H23.1	down	CTD-2031P19.3 < RP11-510H23.1	0.00153076	0.0065447
	ENSG00000227908.3	CTD-2031P19.3	ENSG00000267421.2	AC005498.3	down	CTD-2031P19.3 < AC005498.3	0.0204285	0.0608591
	ENSG00000227959.1	RP11-276H7.2	ENSG00000246695.3	RASSF8-AS1	up	RP11-276H7.2 > RASSF8-AS1	0.0301225	0.0843208
	ENSG00000227959.1	RP11-276H7.2	ENSG00000230487.3	PSMG3-AS1	up	RP11-276H7.2 > PSMG3-AS1	0.0148334	0.0462083
	ENSG00000227959.1	RP11-276H7.2	ENSG00000247982.2	LINC00926	up	RP11-276H7.2 > LINC00926	0.0301225	0.0843208
	ENSG00000228021.3	RP11-383C5.3	ENSG00000261824.2	LINC00662	up	RP11-383C5.3 > LINC00662	0.000409139	0.00202892
	ENSG00000228021.3	RP11-383C5.3	ENSG00000224281.4	SLC25A5-AS1	up	RP11-383C5.3 > SLC25A5-AS1	0.000845081	0.00383575
	ENSG00000228021.3	RP11-383C5.3	ENSG00000236943.2	RP11-640M9.1	up	RP11-383C5.3 > RP11-640M9.1	2.49498e-05	0.000170308
	ENSG00000228037.1	RP3-395M20.9	ENSG00000235954.2	TTC28-AS1	up	RP3-395M20.9 > TTC28-AS1	0.0358508	0.0984737
	ENSG00000228037.1	RP3-395M20.9	ENSG00000259943.1	RP1-39G22.7	up	RP3-395M20.9 > RP1-39G22.7	0.0301225	0.0843208
	ENSG00000228037.1	RP3-395M20.9	ENSG00000260766.1	RP11-226L15.5	up	RP3-395M20.9 > RP11-226L15.5	0.0301225	0.0843208
	ENSG00000228106.1	RP11-452F19.3	ENSG00000130600.11	H19	up	RP11-452F19.3 > H19	4.77959e-07	4.90279e-06
	ENSG00000228106.1	RP11-452F19.3	ENSG00000182165.13	TP53TG1	up	RP11-452F19.3 > TP53TG1	0.0106755	0.0352089
	ENSG00000228106.1	RP11-452F19.3	ENSG00000262944.1	RP11-473I1.9	up	RP11-452F19.3 > RP11-473I1.9	0.00323142	0.0125588
	ENSG00000228109.1	MFI2-AS1	ENSG00000263244.1	RP11-473I1.10	up	MFI2-AS1 > RP11-473I1.10	0.0301225	0.0843208
	ENSG00000228109.1	MFI2-AS1	ENSG00000182165.13	TP53TG1	up	MFI2-AS1 > TP53TG1	0.0148334	0.0462083
	ENSG00000228109.1	MFI2-AS1	ENSG00000245849.2	RAD51-AS1	up	MFI2-AS1 > RAD51-AS1	0.00728297	0.0250375
	ENSG00000228201.1	AL022341.3	ENSG00000259953.1	RP11-4O1.2	up	AL022341.3 > RP11-4O1.2	0.00356456	0.0134534
	ENSG00000228201.1	AL022341.3	ENSG00000246695.3	RASSF8-AS1	up	AL022341.3 > RASSF8-AS1	0.0301225	0.0843208
	ENSG00000228201.1	AL022341.3	ENSG00000230487.3	PSMG3-AS1	up	AL022341.3 > PSMG3-AS1	0.0301225	0.0843208
	ENSG00000228203.2	RNF144A-AS1	ENSG00000219665.4	CTD-2006C1.2	up	RNF144A-AS1 > CTD-2006C1.2	0.00728297	0.0250375
	ENSG00000228203.2	RNF144A-AS1	ENSG00000250903.4	GMDS-AS1	up	RNF144A-AS1 > GMDS-AS1	0.0358508	0.0984737
	ENSG00000228203.2	RNF144A-AS1	ENSG00000188825.9	LINC00910	up	RNF144A-AS1 > LINC00910	0.00564044	0.0203465
	ENSG00000228223.1	HCG11	ENSG00000179818.9	PCBP1-AS1	down	HCG11 < PCBP1-AS1	0.0109473	0.0359355
	ENSG00000228223.1	HCG11	ENSG00000269973.1	RP11-95D17.1	down	HCG11 < RP11-95D17.1	0.0188354	0.0571951
	ENSG00000228223.1	HCG11	ENSG00000260917.1	RP11-57H14.4	down	HCG11 < RP11-57H14.4	0.00636522	0.022586
	ENSG00000228265.1	RP5-1125A11.1	ENSG00000235954.2	TTC28-AS1	up	RP5-1125A11.1 > TTC28-AS1	1.23636e-09	2.3266e-08
	ENSG00000228265.1	RP5-1125A11.1	ENSG00000260766.1	RP11-226L15.5	up	RP5-1125A11.1 > RP11-226L15.5	0.0148334	0.0462083
	ENSG00000228265.1	RP5-1125A11.1	ENSG00000224975.1	INE1	up	RP5-1125A11.1 > INE1	0.0301225	0.0843208
	ENSG00000228288.2	PCAT6	ENSG00000245849.2	RAD51-AS1	up	PCAT6 > RAD51-AS1	0.0301225	0.0843208	prostate cancer
	ENSG00000228288.2	PCAT6	ENSG00000268006.1	PTOV1-AS1	up	PCAT6 > PTOV1-AS1	0.00728297	0.0250375
	ENSG00000228288.2	PCAT6	ENSG00000270015.1	RP11-540B6.6	up	PCAT6 > RP11-540B6.6	0.0148334	0.0462083
	ENSG00000228401.3	RP11-251M1.1	ENSG00000226688.2	ENTPD1-AS1	down	RP11-251M1.1 < ENTPD1-AS1	0.00295171	0.0115826
	ENSG00000228401.3	RP11-251M1.1	ENSG00000236548.1	RP11-510H23.1	down	RP11-251M1.1 < RP11-510H23.1	0.029799	0.0843208
	ENSG00000228401.3	RP11-251M1.1	ENSG00000249898.3	CTD-2541M15.1	down	RP11-251M1.1 < CTD-2541M15.1	0.000401216	0.00201856
	ENSG00000228444.2	RP11-173B14.4	ENSG00000261005.1	CTB-58E17.1	up	RP11-173B14.4 > CTB-58E17.1	0.00356456	0.0134534
	ENSG00000228444.2	RP11-173B14.4	ENSG00000261824.2	LINC00662	up	RP11-173B14.4 > LINC00662	6.14789e-05	0.000380162
	ENSG00000228444.2	RP11-173B14.4	ENSG00000255857.1	PXN-AS1	up	RP11-173B14.4 > PXN-AS1	0.0148334	0.0462083
	ENSG00000228463.4	AP006222.2	ENSG00000188825.9	LINC00910	up	AP006222.2 > LINC00910	0.00728297	0.0250375
	ENSG00000228463.4	AP006222.2	ENSG00000203739.3	RP11-296O14.3	up	AP006222.2 > RP11-296O14.3	0.0301225	0.0843208
	ENSG00000228463.4	AP006222.2	ENSG00000247950.2	SEC24B-AS1	up	AP006222.2 > SEC24B-AS1	0.0199968	0.0599941
	ENSG00000228486.5	AC017099.3	ENSG00000196810.4	CTBP1-AS2	up	AC017099.3 > CTBP1-AS2	0.0301225	0.0843208
	ENSG00000228486.5	AC017099.3	ENSG00000270084.1	GAS5-AS1	up	AC017099.3 > GAS5-AS1	0.00728297	0.0250375
	ENSG00000228486.5	AC017099.3	ENSG00000170919.11	TPT1-AS1	up	AC017099.3 > TPT1-AS1	4.77693e-06	3.89737e-05
	ENSG00000228506.1	RP11-98I9.4	ENSG00000247271.2	ZBED5-AS1	up	RP11-98I9.4 > ZBED5-AS1	0.0106755	0.0352089
	ENSG00000228506.1	RP11-98I9.4	ENSG00000262944.1	RP11-473I1.9	up	RP11-98I9.4 > RP11-473I1.9	0.0301225	0.0843208
	ENSG00000228506.1	RP11-98I9.4	ENSG00000130600.11	H19	up	RP11-98I9.4 > H19	0.00173876	0.00722382
	ENSG00000228624.3	RP3-399L15.3	ENSG00000247708.3	STX18-AS1	up	RP3-399L15.3 > STX18-AS1	0.00728297	0.0250375
	ENSG00000228624.3	RP3-399L15.3	ENSG00000188825.9	LINC00910	up	RP3-399L15.3 > LINC00910	0.0148334	0.0462083
	ENSG00000228624.3	RP3-399L15.3	ENSG00000236432.3	AC097662.2	up	RP3-399L15.3 > AC097662.2	0.000197258	0.00106992
	ENSG00000228649.4	AC005682.5	ENSG00000250802.2	ZBED3-AS1	down	AC005682.5 < ZBED3-AS1	0.0301225	0.0843208
	ENSG00000228649.4	AC005682.5	ENSG00000241316.2	RP11-81N13.1	down	AC005682.5 < RP11-81N13.1	0.0148334	0.0462083
	ENSG00000228649.4	AC005682.5	ENSG00000243176.1	RP11-550I24.2	down	AC005682.5 < RP11-550I24.2	0.0148334	0.0462083
	ENSG00000228742.5	RP5-884M6.1	ENSG00000235954.2	TTC28-AS1	up	RP5-884M6.1 > TTC28-AS1	0.000409139	0.00202892
	ENSG00000228742.5	RP5-884M6.1	ENSG00000270084.1	GAS5-AS1	up	RP5-884M6.1 > GAS5-AS1	0.00173876	0.00722382
	ENSG00000228742.5	RP5-884M6.1	ENSG00000170919.11	TPT1-AS1	up	RP5-884M6.1 > TPT1-AS1	0.00728297	0.0250375
	ENSG00000228748.2	RP13-39P12.3	ENSG00000236943.2	RP11-640M9.1	up	RP13-39P12.3 > RP11-640M9.1	0.0301225	0.0843208
	ENSG00000228748.2	RP13-39P12.3	ENSG00000260735.1	RP11-72I8.1	up	RP13-39P12.3 > RP11-72I8.1	0.0301225	0.0843208
	ENSG00000228748.2	RP13-39P12.3	ENSG00000261187.1	RP11-1007O24.2	up	RP13-39P12.3 > RP11-1007O24.2	0.0188354	0.0571951
	ENSG00000228784.3	LINC00954	ENSG00000231365.1	RP11-418J17.1	up	LINC00954 > RP11-418J17.1	0.0148334	0.0462083
	ENSG00000228784.3	LINC00954	ENSG00000261005.1	CTB-58E17.1	up	LINC00954 > CTB-58E17.1	0.00173876	0.00722382
	ENSG00000228784.3	LINC00954	ENSG00000261824.2	LINC00662	up	LINC00954 > LINC00662	2.23196e-06	1.97021e-05
	ENSG00000228794.4	RP11-206L10.11	ENSG00000179818.9	PCBP1-AS1	down	RP11-206L10.11 < PCBP1-AS1	1.86857e-06	1.69589e-05
	ENSG00000228794.4	RP11-206L10.11	ENSG00000269973.1	RP11-95D17.1	down	RP11-206L10.11 < RP11-95D17.1	0.00101192	0.00448293
	ENSG00000228794.4	RP11-206L10.11	ENSG00000260534.1	RP11-1006G14.4	down	RP11-206L10.11 < RP11-1006G14.4	0.0148334	0.0462083
	ENSG00000228839.1	RP3-400N23.6	ENSG00000235954.2	TTC28-AS1	up	RP3-400N23.6 > TTC28-AS1	0.000101717	0.000591898
	ENSG00000228839.1	RP3-400N23.6	ENSG00000270084.1	GAS5-AS1	up	RP3-400N23.6 > GAS5-AS1	0.00356456	0.0134534
	ENSG00000228839.1	RP3-400N23.6	ENSG00000170919.11	TPT1-AS1	up	RP3-400N23.6 > TPT1-AS1	0.000845081	0.00383575
	ENSG00000228857.2	AC104653.1	ENSG00000234494.3	AC003665.1	up	AC104653.1 > AC003665.1	0.00728297	0.0250375
	ENSG00000228857.2	AC104653.1	ENSG00000260948.1	RP11-552M11.8	up	AC104653.1 > RP11-552M11.8	0.00636522	0.022586
	ENSG00000228857.2	AC104653.1	ENSG00000260361.1	CTD-2313J17.5	up	AC104653.1 > CTD-2313J17.5	0.00728297	0.0250375
	ENSG00000228878.3	AC007551.3	ENSG00000226688.2	ENTPD1-AS1	down	AC007551.3 < ENTPD1-AS1	0.0301225	0.0843208
	ENSG00000228878.3	AC007551.3	ENSG00000249898.3	CTD-2541M15.1	down	AC007551.3 < CTD-2541M15.1	0.0114774	0.0373614
	ENSG00000228878.3	AC007551.3	ENSG00000233452.2	STXBP5-AS1	down	AC007551.3 < STXBP5-AS1	0.00564044	0.0203465
	ENSG00000228889.2	UBAC2-AS1	ENSG00000261824.2	LINC00662	up	UBAC2-AS1 > LINC00662	0.0148334	0.0462083
	ENSG00000228889.2	UBAC2-AS1	ENSG00000224281.4	SLC25A5-AS1	up	UBAC2-AS1 > SLC25A5-AS1	0.000845081	0.00383575
	ENSG00000228889.2	UBAC2-AS1	ENSG00000236943.2	RP11-640M9.1	up	UBAC2-AS1 > RP11-640M9.1	0.0106755	0.0352089
	ENSG00000229043.2	AC091729.9	ENSG00000235437.3	RP11-357C3.3	up	AC091729.9 > RP11-357C3.3	0.0106755	0.0352089
	ENSG00000229043.2	AC091729.9	ENSG00000273344.1	PAXIP1-AS1	up	AC091729.9 > PAXIP1-AS1	0.00564044	0.0203465
	ENSG00000229043.2	AC091729.9	ENSG00000258301.2	RP11-488C13.5	up	AC091729.9 > RP11-488C13.5	0.000401216	0.00201856
	ENSG00000229127.1	AC007038.7	ENSG00000235954.2	TTC28-AS1	up	AC007038.7 > TTC28-AS1	0.00101192	0.00448293
	ENSG00000229127.1	AC007038.7	ENSG00000247572.3	CKMT2-AS1	up	AC007038.7 > CKMT2-AS1	0.00728297	0.0250375
	ENSG00000229127.1	AC007038.7	ENSG00000247240.3	UBL7-AS1	up	AC007038.7 > UBL7-AS1	0.00173876	0.00722382
	ENSG00000229152.1	ANKRD10-IT1	ENSG00000234741.3	GAS5	up	ANKRD10-IT1 > GAS5	0.0106755	0.0352089
	ENSG00000229196.3	RP11-775D22.2	ENSG00000247240.3	UBL7-AS1	up	RP11-775D22.2 > UBL7-AS1	0.0301225	0.0843208
	ENSG00000229196.3	RP11-775D22.2	ENSG00000214401.4	KANSL1-AS1	up	RP11-775D22.2 > KANSL1-AS1	0.0301225	0.0843208
	ENSG00000229196.3	RP11-775D22.2	ENSG00000259953.1	RP11-4O1.2	up	RP11-775D22.2 > RP11-4O1.2	0.00173876	0.00722382
	ENSG00000229214.1	LINC00242	ENSG00000229481.1	CTD-2554C21.3	up	LINC00242 > CTD-2554C21.3	0.00153076	0.0065447
	ENSG00000229227.4	RP11-38L15.2	ENSG00000229839.2	AC018462.2	down	RP11-38L15.2 < AC018462.2	0.0106755	0.0352089
	ENSG00000229227.4	RP11-38L15.2	ENSG00000269923.1	RP11-214K3.24	down	RP11-38L15.2 < RP11-214K3.24	0.00564044	0.0203465
	ENSG00000229228.1	LINC00582	ENSG00000261824.2	LINC00662	up	LINC00582 > LINC00662	0.0109473	0.0359355
	ENSG00000229228.1	LINC00582	ENSG00000265399.1	RP13-270P17.2	up	LINC00582 > RP13-270P17.2	0.0358508	0.0984737
	ENSG00000229228.1	LINC00582	ENSG00000167912.5	RP11-25K19.1	up	LINC00582 > RP11-25K19.1	0.0114774	0.0373614
	ENSG00000229481.1	CTD-2554C21.3	ENSG00000270015.1	RP11-540B6.6	up	CTD-2554C21.3 > RP11-540B6.6	0.0148334	0.0462083
	ENSG00000229481.1	CTD-2554C21.3	ENSG00000260565.2	ERVK13-1	up	CTD-2554C21.3 > ERVK13-1	0.00356456	0.0134534
	ENSG00000229481.1	CTD-2554C21.3	ENSG00000258301.2	RP11-488C13.5	up	CTD-2554C21.3 > RP11-488C13.5	0.0148334	0.0462083
	ENSG00000229498.1	AC105053.3	ENSG00000246379.2	RP11-461O7.1	down	AC105053.3 < RP11-461O7.1	4.25356e-05	0.000276261
	ENSG00000229498.1	AC105053.3	ENSG00000216863.5	LY86-AS1	down	AC105053.3 < LY86-AS1	6.04195e-05	0.000376155
	ENSG00000229498.1	AC105053.3	ENSG00000215483.4	LINC00598	down	AC105053.3 < LINC00598	2.87967e-09	5.02865e-08
	ENSG00000229589.1	ACVR2B-AS1	ENSG00000226688.2	ENTPD1-AS1	down	ACVR2B-AS1 < ENTPD1-AS1	0.0358508	0.0984737
	ENSG00000229589.1	ACVR2B-AS1	ENSG00000249898.3	CTD-2541M15.1	down	ACVR2B-AS1 < CTD-2541M15.1	0.00174703	0.00723009
	ENSG00000229589.1	ACVR2B-AS1	ENSG00000229227.4	RP11-38L15.2	down	ACVR2B-AS1 < RP11-38L15.2	0.0358508	0.0984737
	ENSG00000229645.4	LINC00341	ENSG00000245556.2	CTD-2037K23.2	down	LINC00341 < CTD-2037K23.2	2.75853e-19	5.69642e-17
	ENSG00000229645.4	LINC00341	ENSG00000179523.4	EIF3J-AS1	down	LINC00341 < EIF3J-AS1	2.19158e-14	1.23233e-12
	ENSG00000229645.4	LINC00341	ENSG00000245937.3	CTC-228N24.3	down	LINC00341 < CTC-228N24.3	1.63829e-15	1.2303e-13
	ENSG00000229692.3	SOS1-IT1	ENSG00000235954.2	TTC28-AS1	up	SOS1-IT1 > TTC28-AS1	3.30773e-05	0.000219624
	ENSG00000229692.3	SOS1-IT1	ENSG00000196810.4	CTBP1-AS2	up	SOS1-IT1 > CTBP1-AS2	0.0301225	0.0843208
	ENSG00000229692.3	SOS1-IT1	ENSG00000270084.1	GAS5-AS1	up	SOS1-IT1 > GAS5-AS1	0.000845081	0.00383575
	ENSG00000229728.1	RP11-314N13.3	ENSG00000235954.2	TTC28-AS1	up	RP11-314N13.3 > TTC28-AS1	4.52295e-05	0.00028965
	ENSG00000229728.1	RP11-314N13.3	ENSG00000196810.4	CTBP1-AS2	up	RP11-314N13.3 > CTBP1-AS2	0.0148334	0.0462083
	ENSG00000229728.1	RP11-314N13.3	ENSG00000170919.11	TPT1-AS1	up	RP11-314N13.3 > TPT1-AS1	0.000845081	0.00383575
	ENSG00000229891.1	Z83851.1	ENSG00000175701.6	LINC00116	up	Z83851.1 > LINC00116	0.0319262	0.0890076	sopharyngeal carcinoma
	ENSG00000229931.1	RP1-151F17.1	ENSG00000260565.2	ERVK13-1	up	RP1-151F17.1 > ERVK13-1	0.000409139	0.00202892
	ENSG00000229931.1	RP1-151F17.1	ENSG00000258301.2	RP11-488C13.5	up	RP1-151F17.1 > RP11-488C13.5	0.00728297	0.0250375
	ENSG00000229931.1	RP1-151F17.1	ENSG00000262089.1	RP11-589P10.5	up	RP1-151F17.1 > RP11-589P10.5	0.00174703	0.00723009
	ENSG00000229950.1	TFAP2A-AS1	ENSG00000235954.2	TTC28-AS1	up	TFAP2A-AS1 > TTC28-AS1	0.000401216	0.00201856
	ENSG00000229950.1	TFAP2A-AS1	ENSG00000270084.1	GAS5-AS1	up	TFAP2A-AS1 > GAS5-AS1	0.00564044	0.0203465
	ENSG00000229950.1	TFAP2A-AS1	ENSG00000170919.11	TPT1-AS1	up	TFAP2A-AS1 > TPT1-AS1	0.00173876	0.00722382
	ENSG00000229951.1	AC104695.3	ENSG00000219665.4	CTD-2006C1.2	up	AC104695.3 > CTD-2006C1.2	0.0199968	0.0599941
	ENSG00000229951.1	AC104695.3	ENSG00000250903.4	GMDS-AS1	up	AC104695.3 > GMDS-AS1	0.0199968	0.0599941
	ENSG00000229951.1	AC104695.3	ENSG00000188825.9	LINC00910	up	AC104695.3 > LINC00910	0.00348749	0.0134112
	ENSG00000230002.2	ALMS1-IT1	ENSG00000247572.3	CKMT2-AS1	up	ALMS1-IT1 > CKMT2-AS1	0.0301225	0.0843208
	ENSG00000230002.2	ALMS1-IT1	ENSG00000261005.1	CTB-58E17.1	up	ALMS1-IT1 > CTB-58E17.1	0.000845081	0.00383575
	ENSG00000230002.2	ALMS1-IT1	ENSG00000261824.2	LINC00662	up	ALMS1-IT1 > LINC00662	0.00323142	0.0125588
	ENSG00000230061.1	AP001065.2	ENSG00000235954.2	TTC28-AS1	up	AP001065.2 > TTC28-AS1	0.00728297	0.0250375	prostate cancer
	ENSG00000230061.1	AP001065.2	ENSG00000247572.3	CKMT2-AS1	up	AP001065.2 > CKMT2-AS1	0.0148334	0.0462083
	ENSG00000230061.1	AP001065.2	ENSG00000262089.1	RP11-589P10.5	up	AP001065.2 > RP11-589P10.5	0.0301225	0.0843208
	ENSG00000230074.1	RP11-195F19.9	ENSG00000231889.3	TRAF3IP2-AS1	down	RP11-195F19.9 < TRAF3IP2-AS1	0.000845081	0.00383575
	ENSG00000230074.1	RP11-195F19.9	ENSG00000266904.1	LINC00663	down	RP11-195F19.9 < LINC00663	0.00564044	0.0203465
	ENSG00000230074.1	RP11-195F19.9	ENSG00000260630.2	SNAI3-AS1	down	RP11-195F19.9 < SNAI3-AS1	0.000845081	0.00383575
	ENSG00000230082.1	PRRT3-AS1	ENSG00000268006.1	PTOV1-AS1	up	PRRT3-AS1 > PTOV1-AS1	0.0148334	0.0462083
	ENSG00000230082.1	PRRT3-AS1	ENSG00000247271.2	ZBED5-AS1	up	PRRT3-AS1 > ZBED5-AS1	0.0148334	0.0462083
	ENSG00000230082.1	PRRT3-AS1	ENSG00000235437.3	RP11-357C3.3	up	PRRT3-AS1 > RP11-357C3.3	0.0301225	0.0843208
	ENSG00000230084.1	RP4-613B23.1	ENSG00000267421.2	AC005498.3	down	RP4-613B23.1 < AC005498.3	0.0358508	0.0984737
	ENSG00000230091.2	TMEM254-AS1	ENSG00000270084.1	GAS5-AS1	up	TMEM254-AS1 > GAS5-AS1	0.00564044	0.0203465
	ENSG00000230091.2	TMEM254-AS1	ENSG00000235477.2	RP11-122G18.5	up	TMEM254-AS1 > RP11-122G18.5	0.0199968	0.0599941
	ENSG00000230091.2	TMEM254-AS1	ENSG00000223768.1	LINC00205	up	TMEM254-AS1 > LINC00205	0.0106755	0.0352089
	ENSG00000230102.3	RP11-407B7.1	ENSG00000261019.1	RP11-111K18.2	up	RP11-407B7.1 > RP11-111K18.2	0.0204285	0.0608591
	ENSG00000230102.3	RP11-407B7.1	ENSG00000264859.1	RP11-75N4.2	up	RP11-407B7.1 > RP11-75N4.2	0.0350862	0.0968224
	ENSG00000230102.3	RP11-407B7.1	ENSG00000230333.2	AC004538.3	up	RP11-407B7.1 > AC004538.3	0.00728297	0.0250375
	ENSG00000230124.2	RP5-1180C10.2	ENSG00000260565.2	ERVK13-1	up	RP5-1180C10.2 > ERVK13-1	0.00356456	0.0134534
	ENSG00000230124.2	RP5-1180C10.2	ENSG00000273344.1	PAXIP1-AS1	up	RP5-1180C10.2 > PAXIP1-AS1	0.0301225	0.0843208
	ENSG00000230124.2	RP5-1180C10.2	ENSG00000258301.2	RP11-488C13.5	up	RP5-1180C10.2 > RP11-488C13.5	0.000197258	0.00106992
	ENSG00000230148.4	HOXB-AS1	ENSG00000231889.3	TRAF3IP2-AS1	down	HOXB-AS1 < TRAF3IP2-AS1	0.00728297	0.0250375
	ENSG00000230148.4	HOXB-AS1	ENSG00000230590.3	FTX	down	HOXB-AS1 < FTX	0.000249872	0.00131912
	ENSG00000230148.4	HOXB-AS1	ENSG00000266904.1	LINC00663	down	HOXB-AS1 < LINC00663	0.0106755	0.0352089
	ENSG00000230262.2	MIRLET7DHG	ENSG00000179743.2	RP11-169K16.9	down	MIRLET7DHG < RP11-169K16.9	4.05697e-08	5.42193e-07
	ENSG00000230262.2	MIRLET7DHG	ENSG00000231889.3	TRAF3IP2-AS1	down	MIRLET7DHG < TRAF3IP2-AS1	0.00348749	0.0134112
	ENSG00000230262.2	MIRLET7DHG	ENSG00000230590.3	FTX	down	MIRLET7DHG < FTX	0.000249872	0.00131912
	ENSG00000230289.1	RP11-334J6.6	ENSG00000267296.2	CEBPA-AS1	up	RP11-334J6.6 > CEBPA-AS1	0.0204285	0.0608591
	ENSG00000230289.1	RP11-334J6.6	ENSG00000247134.2	RP11-11N9.4	up	RP11-334J6.6 > RP11-11N9.4	0.0148334	0.0462083
	ENSG00000230289.1	RP11-334J6.6	ENSG00000260997.1	RP4-647J21.1	up	RP11-334J6.6 > RP4-647J21.1	0.0106755	0.0352089
	ENSG00000230333.2	AC004538.3	ENSG00000204860.4	FAM201A	up	AC004538.3 > FAM201A	0.010553	0.0351173
	ENSG00000230333.2	AC004538.3	ENSG00000227258.1	SMIM2-AS1	up	AC004538.3 > SMIM2-AS1	0.0109473	0.0359355
	ENSG00000230366.5	DSCR9	ENSG00000227456.3	LINC00310	up	DSCR9 > LINC00310	0.000845081	0.00383575
	ENSG00000230366.5	DSCR9	ENSG00000260588.1	RP11-930P14.2	up	DSCR9 > RP11-930P14.2	0.0319262	0.0890076
	ENSG00000230366.5	DSCR9	ENSG00000260948.1	RP11-552M11.8	up	DSCR9 > RP11-552M11.8	0.0301225	0.0843208
	ENSG00000230454.1	U73166.2	ENSG00000244879.3	GABPB1-AS1	up	U73166.2 > GABPB1-AS1	0.0301225	0.0843208
	ENSG00000230454.1	U73166.2	ENSG00000231365.1	RP11-418J17.1	up	U73166.2 > RP11-418J17.1	0.0319262	0.0890076
	ENSG00000230454.1	U73166.2	ENSG00000259972.1	AC009120.6	up	U73166.2 > AC009120.6	0.00728297	0.0250375
	ENSG00000230461.4	PROX1-AS1	ENSG00000225778.1	PROSER2-AS1	up	PROX1-AS1 > PROSER2-AS1	0.0358508	0.0984737
	ENSG00000230461.4	PROX1-AS1	ENSG00000235138.1	RP11-374P20.4	up	PROX1-AS1 > RP11-374P20.4	0.0204285	0.0608591
	ENSG00000230461.4	PROX1-AS1	ENSG00000233056.1	ERVH48-1	up	PROX1-AS1 > ERVH48-1	0.0358508	0.0984737
	ENSG00000230487.3	PSMG3-AS1	ENSG00000258301.2	RP11-488C13.5	up	PSMG3-AS1 > RP11-488C13.5	0.0148334	0.0462083
	ENSG00000230487.3	PSMG3-AS1	ENSG00000262089.1	RP11-589P10.5	up	PSMG3-AS1 > RP11-589P10.5	0.0114774	0.0373614
	ENSG00000230487.3	PSMG3-AS1	ENSG00000130600.11	H19	up	PSMG3-AS1 > H19	0.0301225	0.0843208
	ENSG00000230513.1	THAP7-AS1	ENSG00000163364.5	AC017048.3	down	THAP7-AS1 < AC017048.3	0.0204285	0.0608591
	ENSG00000230513.1	THAP7-AS1	ENSG00000248161.1	RP11-499E18.1	down	THAP7-AS1 < RP11-499E18.1	0.0109473	0.0359355
	ENSG00000230513.1	THAP7-AS1	ENSG00000260018.1	RP11-505K9.1	down	THAP7-AS1 < RP11-505K9.1	0.000197258	0.00106992
	ENSG00000230587.1	AC093609.1	ENSG00000246379.2	RP11-461O7.1	down	AC093609.1 < RP11-461O7.1	0.00356456	0.0134534
	ENSG00000230587.1	AC093609.1	ENSG00000244227.1	RP11-298O21.5	down	AC093609.1 < RP11-298O21.5	0.000784601	0.00365266
	ENSG00000230587.1	AC093609.1	ENSG00000229839.2	AC018462.2	down	AC093609.1 < AC018462.2	1.09945e-05	8.19325e-05
	ENSG00000230590.3	FTX	ENSG00000238197.1	PAXBP1-AS1	down	FTX < PAXBP1-AS1	0.0109473	0.0359355	colorectal cancer
	ENSG00000230590.3	FTX	ENSG00000261428.1	RP11-16P6.1	down	FTX < RP11-16P6.1	0.0204285	0.0608591
	ENSG00000230590.3	FTX	ENSG00000254369.2	HOXA-AS3	down	FTX < HOXA-AS3	0.0148334	0.0462083
	ENSG00000230606.6	AC159540.1	ENSG00000254635.1	WAC-AS1	up	AC159540.1 > WAC-AS1	2.14971e-05	0.000149021
	ENSG00000230606.6	AC159540.1	ENSG00000232388.2	LINC00493	up	AC159540.1 > LINC00493	4.52295e-05	0.00028965
	ENSG00000230606.6	AC159540.1	ENSG00000234608.3	MAPKAPK5-AS1	up	AC159540.1 > MAPKAPK5-AS1	1.77716e-08	2.56231e-07
	ENSG00000230630.1	DNM3OS	ENSG00000267152.1	CTD-2528L19.6	down	DNM3OS < CTD-2528L19.6	0.00093111	0.00416933	epithelial ovarian cancer
	ENSG00000230630.1	DNM3OS	ENSG00000259673.1	IQCH-AS1	down	DNM3OS < IQCH-AS1	0.00728297	0.0250375
	ENSG00000230630.1	DNM3OS	ENSG00000213971.3	RP11-15H20.6	down	DNM3OS < RP11-15H20.6	0.0301225	0.0843208
	ENSG00000230699.2	RP11-54O7.1	ENSG00000270084.1	GAS5-AS1	up	RP11-54O7.1 > GAS5-AS1	0.00636522	0.022586
	ENSG00000230699.2	RP11-54O7.1	ENSG00000170919.11	TPT1-AS1	up	RP11-54O7.1 > TPT1-AS1	0.000101717	0.000591898
	ENSG00000230699.2	RP11-54O7.1	ENSG00000226328.2	CTA-217C2.1	up	RP11-54O7.1 > CTA-217C2.1	0.0148334	0.0462083
	ENSG00000230724.5	LINC01001	ENSG00000263244.1	RP11-473I1.10	up	LINC01001 > RP11-473I1.10	0.0301225	0.0843208
	ENSG00000230724.5	LINC01001	ENSG00000182165.13	TP53TG1	up	LINC01001 > TP53TG1	0.0114774	0.0373614
	ENSG00000230724.5	LINC01001	ENSG00000262944.1	RP11-473I1.9	up	LINC01001 > RP11-473I1.9	0.00188895	0.0077356
	ENSG00000230736.2	RP1-149A16.3	ENSG00000167912.5	RP11-25K19.1	up	RP1-149A16.3 > RP11-25K19.1	0.0148334	0.0462083
	ENSG00000230736.2	RP1-149A16.3	ENSG00000229481.1	CTD-2554C21.3	up	RP1-149A16.3 > CTD-2554C21.3	0.000124654	0.000714175
	ENSG00000230736.2	RP1-149A16.3	ENSG00000260396.1	AC012065.7	up	RP1-149A16.3 > AC012065.7	0.0114774	0.0373614
	ENSG00000230844.2	ZNF674-AS1	ENSG00000260565.2	ERVK13-1	up	ZNF674-AS1 > ERVK13-1	0.0114774	0.0373614
	ENSG00000230844.2	ZNF674-AS1	ENSG00000258301.2	RP11-488C13.5	up	ZNF674-AS1 > RP11-488C13.5	0.00588707	0.0211089
	ENSG00000230844.2	ZNF674-AS1	ENSG00000130600.11	H19	up	ZNF674-AS1 > H19	0.0148334	0.0462083
	ENSG00000230850.3	RP11-782C8.1	ENSG00000167912.5	RP11-25K19.1	up	RP11-782C8.1 > RP11-25K19.1	0.0148334	0.0462083
	ENSG00000230850.3	RP11-782C8.1	ENSG00000229481.1	CTD-2554C21.3	up	RP11-782C8.1 > CTD-2554C21.3	0.00348749	0.0134112
	ENSG00000230850.3	RP11-782C8.1	ENSG00000260997.1	RP4-647J21.1	up	RP11-782C8.1 > RP4-647J21.1	0.0301225	0.0843208
	ENSG00000230896.1	RP11-767N6.7	ENSG00000258301.2	RP11-488C13.5	up	RP11-767N6.7 > RP11-488C13.5	0.00356456	0.0134534
	ENSG00000230896.1	RP11-767N6.7	ENSG00000236618.2	PITPNA-AS1	up	RP11-767N6.7 > PITPNA-AS1	0.0319262	0.0890076
	ENSG00000230896.1	RP11-767N6.7	ENSG00000262089.1	RP11-589P10.5	up	RP11-767N6.7 > RP11-589P10.5	0.010553	0.0351173
	ENSG00000230910.2	RP3-525N10.2	ENSG00000244227.1	RP11-298O21.5	down	RP3-525N10.2 < RP11-298O21.5	0.0148334	0.0462083
	ENSG00000230910.2	RP3-525N10.2	ENSG00000229839.2	AC018462.2	down	RP3-525N10.2 < AC018462.2	0.00564044	0.0203465
	ENSG00000230910.2	RP3-525N10.2	ENSG00000226688.2	ENTPD1-AS1	down	RP3-525N10.2 < ENTPD1-AS1	3.89438e-06	3.27239e-05
	ENSG00000230939.1	RP11-314C16.1	ENSG00000226688.2	ENTPD1-AS1	down	RP11-314C16.1 < ENTPD1-AS1	0.00093111	0.00416933
	ENSG00000230939.1	RP11-314C16.1	ENSG00000236548.1	RP11-510H23.1	down	RP11-314C16.1 < RP11-510H23.1	0.00564044	0.0203465
	ENSG00000230939.1	RP11-314C16.1	ENSG00000249898.3	CTD-2541M15.1	down	RP11-314C16.1 < CTD-2541M15.1	8.87213e-07	8.68142e-06
	ENSG00000231013.1	AC013275.2	ENSG00000268006.1	PTOV1-AS1	up	AC013275.2 > PTOV1-AS1	0.00728297	0.0250375
	ENSG00000231013.1	AC013275.2	ENSG00000270015.1	RP11-540B6.6	up	AC013275.2 > RP11-540B6.6	0.0301225	0.0843208
	ENSG00000231013.1	AC013275.2	ENSG00000235437.3	RP11-357C3.3	up	AC013275.2 > RP11-357C3.3	0.0301225	0.0843208
	ENSG00000231028.4	LINC00271	ENSG00000227258.1	SMIM2-AS1	up	LINC00271 > SMIM2-AS1	0.0114774	0.0373614
	ENSG00000231028.4	LINC00271	ENSG00000227591.1	RP1-28O10.1	up	LINC00271 > RP1-28O10.1	0.00174703	0.00723009
	ENSG00000231028.4	LINC00271	ENSG00000229481.1	CTD-2554C21.3	up	LINC00271 > CTD-2554C21.3	0.00173876	0.00722382
	ENSG00000231064.1	RP11-263K19.4	ENSG00000130600.11	H19	up	RP11-263K19.4 > H19	0.00295171	0.0115826
	ENSG00000231074.4	HCG18	ENSG00000270015.1	RP11-540B6.6	up	HCG18 > RP11-540B6.6	0.0301225	0.0843208
	ENSG00000231074.4	HCG18	ENSG00000247271.2	ZBED5-AS1	up	HCG18 > ZBED5-AS1	0.00356456	0.0134534
	ENSG00000231074.4	HCG18	ENSG00000260565.2	ERVK13-1	up	HCG18 > ERVK13-1	2.11027e-07	2.38065e-06
	ENSG00000231119.2	RP4-569M23.2	ENSG00000244227.1	RP11-298O21.5	down	RP4-569M23.2 < RP11-298O21.5	0.0106755	0.0352089
	ENSG00000231119.2	RP4-569M23.2	ENSG00000229839.2	AC018462.2	down	RP4-569M23.2 < AC018462.2	0.00173876	0.00722382
	ENSG00000231119.2	RP4-569M23.2	ENSG00000236548.1	RP11-510H23.1	down	RP4-569M23.2 < RP11-510H23.1	0.0188354	0.0571951
	ENSG00000231154.1	MORF4L2-AS1	ENSG00000231365.1	RP11-418J17.1	up	MORF4L2-AS1 > RP11-418J17.1	0.000845081	0.00383575
	ENSG00000231154.1	MORF4L2-AS1	ENSG00000261005.1	CTB-58E17.1	up	MORF4L2-AS1 > CTB-58E17.1	0.00588707	0.0211089
	ENSG00000231154.1	MORF4L2-AS1	ENSG00000259959.1	RP11-121C2.2	up	MORF4L2-AS1 > RP11-121C2.2	0.000536332	0.0025657
	ENSG00000231172.2	AC007099.1	ENSG00000247708.3	STX18-AS1	up	AC007099.1 > STX18-AS1	0.0148334	0.0462083
	ENSG00000231172.2	AC007099.1	ENSG00000247950.2	SEC24B-AS1	up	AC007099.1 > SEC24B-AS1	0.0301225	0.0843208
	ENSG00000231172.2	AC007099.1	ENSG00000225778.1	PROSER2-AS1	up	AC007099.1 > PROSER2-AS1	0.00588707	0.0211089
	ENSG00000231187.2	RP11-38L15.3	ENSG00000226688.2	ENTPD1-AS1	down	RP11-38L15.3 < ENTPD1-AS1	0.00728297	0.0250375
	ENSG00000231187.2	RP11-38L15.3	ENSG00000260630.2	SNAI3-AS1	down	RP11-38L15.3 < SNAI3-AS1	1.55421e-09	2.84046e-08
	ENSG00000231187.2	RP11-38L15.3	ENSG00000238197.1	PAXBP1-AS1	down	RP11-38L15.3 < PAXBP1-AS1	3.57491e-09	6.04582e-08
	ENSG00000231242.1	RP11-87H9.3	ENSG00000219665.4	CTD-2006C1.2	up	RP11-87H9.3 > CTD-2006C1.2	0.0148334	0.0462083
	ENSG00000231242.1	RP11-87H9.3	ENSG00000236943.2	RP11-640M9.1	up	RP11-87H9.3 > RP11-640M9.1	0.0148334	0.0462083
	ENSG00000231242.1	RP11-87H9.3	ENSG00000247950.2	SEC24B-AS1	up	RP11-87H9.3 > SEC24B-AS1	0.000254136	0.0013324
	ENSG00000231312.2	AC007246.3	ENSG00000238197.1	PAXBP1-AS1	down	AC007246.3 < PAXBP1-AS1	1.44767e-05	0.000104935
	ENSG00000231312.2	AC007246.3	ENSG00000228878.3	AC007551.3	down	AC007246.3 < AC007551.3	0.0114774	0.0373614
	ENSG00000231312.2	AC007246.3	ENSG00000235257.4	AC093415.2	down	AC007246.3 < AC093415.2	0.0148334	0.0462083
	ENSG00000231327.1	AC016700.5	ENSG00000261824.2	LINC00662	up	AC016700.5 > LINC00662	0.000124654	0.000714175
	ENSG00000231327.1	AC016700.5	ENSG00000260233.2	SSSCA1-AS1	up	AC016700.5 > SSSCA1-AS1	0.0301225	0.0843208
	ENSG00000231327.1	AC016700.5	ENSG00000261087.1	KB-1460A1.5	up	AC016700.5 > KB-1460A1.5	0.0301225	0.0843208
	ENSG00000231365.1	RP11-418J17.1	ENSG00000235954.2	TTC28-AS1	up	RP11-418J17.1 > TTC28-AS1	5.05863e-05	0.000318732
	ENSG00000231365.1	RP11-418J17.1	ENSG00000270084.1	GAS5-AS1	up	RP11-418J17.1 > GAS5-AS1	0.00728297	0.0250375
	ENSG00000231365.1	RP11-418J17.1	ENSG00000170919.11	TPT1-AS1	up	RP11-418J17.1 > TPT1-AS1	0.000197258	0.00106992
	ENSG00000231419.2	LINC00689	ENSG00000267858.1	AC016629.8	up	LINC00689 > AC016629.8	0.0301225	0.0843208
	ENSG00000231419.2	LINC00689	ENSG00000261087.1	KB-1460A1.5	up	LINC00689 > KB-1460A1.5	0.0301225	0.0843208
	ENSG00000231419.2	LINC00689	ENSG00000260793.2	RP5-882C2.2	up	LINC00689 > RP5-882C2.2	0.0148334	0.0462083
	ENSG00000231486.3	AC096579.7	ENSG00000263244.1	RP11-473I1.10	up	AC096579.7 > RP11-473I1.10	0.00636522	0.022586
	ENSG00000231486.3	AC096579.7	ENSG00000226950.2	DANCR	up	AC096579.7 > DANCR	0.0204285	0.0608591
	ENSG00000231486.3	AC096579.7	ENSG00000260260.1	RP11-304L19.5	up	AC096579.7 > RP11-304L19.5	0.0114774	0.0373614
	ENSG00000231528.2	FAM225A	ENSG00000226688.2	ENTPD1-AS1	down	FAM225A < ENTPD1-AS1	0.0358508	0.0984737
	ENSG00000231528.2	FAM225A	ENSG00000226869.2	LHFPL3-AS1	down	FAM225A < LHFPL3-AS1	0.0301225	0.0843208
	ENSG00000231528.2	FAM225A	ENSG00000256746.1	RP11-17G12.3	down	FAM225A < RP11-17G12.3	0.0109473	0.0359355
	ENSG00000231595.1	AC005224.2	ENSG00000261824.2	LINC00662	up	AC005224.2 > LINC00662	0.00728297	0.0250375
	ENSG00000231595.1	AC005224.2	ENSG00000219665.4	CTD-2006C1.2	up	AC005224.2 > CTD-2006C1.2	0.0109473	0.0359355
	ENSG00000231595.1	AC005224.2	ENSG00000224281.4	SLC25A5-AS1	up	AC005224.2 > SLC25A5-AS1	0.0148334	0.0462083
	ENSG00000231607.4	DLEU2	ENSG00000260565.2	ERVK13-1	up	DLEU2 > ERVK13-1	0.0301225	0.0843208	chronic lymphocytic leukemia,lymphoma,myeloma
	ENSG00000231607.4	DLEU2	ENSG00000235954.2	TTC28-AS1	up	DLEU2 > TTC28-AS1	4.16862e-07	4.39501e-06
	ENSG00000231607.4	DLEU2	ENSG00000196810.4	CTBP1-AS2	up	DLEU2 > CTBP1-AS2	0.00356456	0.0134534
	ENSG00000231616.4	RP11-575L7.4	ENSG00000246560.2	RP11-10L12.4	up	RP11-575L7.4 > RP11-10L12.4	0.0204285	0.0608591
	ENSG00000231616.4	RP11-575L7.4	ENSG00000246695.3	RASSF8-AS1	up	RP11-575L7.4 > RASSF8-AS1	0.0301225	0.0843208
	ENSG00000231616.4	RP11-575L7.4	ENSG00000244625.1	CTA-211A9.5	up	RP11-575L7.4 > CTA-211A9.5	0.0199968	0.0599941
	ENSG00000231690.2	LINC00574	ENSG00000261342.1	AC006538.1	up	LINC00574 > AC006538.1	0.00323142	0.0125588
	ENSG00000231690.2	LINC00574	ENSG00000229214.1	LINC00242	up	LINC00574 > LINC00242	0.00356456	0.0134534
	ENSG00000231690.2	LINC00574	ENSG00000232973.7	CYP1B1-AS1	up	LINC00574 > CYP1B1-AS1	0.0358508	0.0984737
	ENSG00000231768.1	RP5-855F14.1	ENSG00000246379.2	RP11-461O7.1	down	RP5-855F14.1 < RP11-461O7.1	0.0199968	0.0599941
	ENSG00000231768.1	RP5-855F14.1	ENSG00000244227.1	RP11-298O21.5	down	RP5-855F14.1 < RP11-298O21.5	0.00529469	0.0192917
	ENSG00000231768.1	RP5-855F14.1	ENSG00000229839.2	AC018462.2	down	RP5-855F14.1 < AC018462.2	6.7179e-08	8.5032e-07
	ENSG00000231770.1	TMEM44-AS1	ENSG00000130600.11	H19	up	TMEM44-AS1 > H19	0.00564044	0.0203465
	ENSG00000231770.1	TMEM44-AS1	ENSG00000268006.1	PTOV1-AS1	up	TMEM44-AS1 > PTOV1-AS1	0.0204285	0.0608591
	ENSG00000231816.1	RP4-782L23.1	ENSG00000247240.3	UBL7-AS1	up	RP4-782L23.1 > UBL7-AS1	0.0358508	0.0984737
	ENSG00000231816.1	RP4-782L23.1	ENSG00000247774.2	PCED1B-AS1	up	RP4-782L23.1 > PCED1B-AS1	0.0301225	0.0843208
	ENSG00000231816.1	RP4-782L23.1	ENSG00000246695.3	RASSF8-AS1	up	RP4-782L23.1 > RASSF8-AS1	0.00636522	0.022586
	ENSG00000231889.3	TRAF3IP2-AS1	ENSG00000235257.4	AC093415.2	down	TRAF3IP2-AS1 < AC093415.2	0.0199968	0.0599941
	ENSG00000231889.3	TRAF3IP2-AS1	ENSG00000254369.2	HOXA-AS3	down	TRAF3IP2-AS1 < HOXA-AS3	0.0148334	0.0462083
	ENSG00000231889.3	TRAF3IP2-AS1	ENSG00000260742.1	RP11-366L5.1	down	TRAF3IP2-AS1 < RP11-366L5.1	0.0148334	0.0462083
	ENSG00000231890.3	AC093391.2	ENSG00000219665.4	CTD-2006C1.2	up	AC093391.2 > CTD-2006C1.2	0.000787	0.00365266
	ENSG00000231890.3	AC093391.2	ENSG00000250903.4	GMDS-AS1	up	AC093391.2 > GMDS-AS1	0.00173876	0.00722382
	ENSG00000231890.3	AC093391.2	ENSG00000188825.9	LINC00910	up	AC093391.2 > LINC00910	4.77959e-07	4.90279e-06
	ENSG00000231908.1	IDH1-AS1	ENSG00000235954.2	TTC28-AS1	up	IDH1-AS1 > TTC28-AS1	0.0301225	0.0843208
	ENSG00000231908.1	IDH1-AS1	ENSG00000261005.1	CTB-58E17.1	up	IDH1-AS1 > CTB-58E17.1	0.0358508	0.0984737
	ENSG00000231908.1	IDH1-AS1	ENSG00000214401.4	KANSL1-AS1	up	IDH1-AS1 > KANSL1-AS1	0.0148334	0.0462083
	ENSG00000231920.1	NEBL-AS1	ENSG00000226688.2	ENTPD1-AS1	down	NEBL-AS1 < ENTPD1-AS1	0.0109473	0.0359355
	ENSG00000231920.1	NEBL-AS1	ENSG00000249898.3	CTD-2541M15.1	down	NEBL-AS1 < CTD-2541M15.1	0.000489584	0.00238475
	ENSG00000231920.1	NEBL-AS1	ENSG00000233878.1	AC073133.1	down	NEBL-AS1 < AC073133.1	0.030488	0.0853386
	ENSG00000231964.1	RP11-67C2.2	ENSG00000238197.1	PAXBP1-AS1	down	RP11-67C2.2 < PAXBP1-AS1	0.0199968	0.0599941
	ENSG00000231964.1	RP11-67C2.2	ENSG00000259994.1	RP11-305E6.4	down	RP11-67C2.2 < RP11-305E6.4	0.0106755	0.0352089
	ENSG00000231964.1	RP11-67C2.2	ENSG00000228878.3	AC007551.3	down	RP11-67C2.2 < AC007551.3	0.0301225	0.0843208
	ENSG00000231971.1	RP11-557H15.3	ENSG00000215808.2	RP11-371I1.2	up	RP11-557H15.3 > RP11-371I1.2	1.93196e-10	4.3702e-09
	ENSG00000231971.1	RP11-557H15.3	ENSG00000227258.1	SMIM2-AS1	up	RP11-557H15.3 > SMIM2-AS1	0.0199968	0.0599941
	ENSG00000231971.1	RP11-557H15.3	ENSG00000233392.1	AC104809.4	up	RP11-557H15.3 > AC104809.4	0.0188354	0.0571951
	ENSG00000231999.2	RP5-1007M22.2	ENSG00000249898.3	CTD-2541M15.1	down	RP5-1007M22.2 < CTD-2541M15.1	0.00728297	0.0250375
	ENSG00000231999.2	RP5-1007M22.2	ENSG00000196951.6	RP11-425I13.3	down	RP5-1007M22.2 < RP11-425I13.3	0.0188354	0.0571951
	ENSG00000231999.2	RP5-1007M22.2	ENSG00000233452.2	STXBP5-AS1	down	RP5-1007M22.2 < STXBP5-AS1	0.0301225	0.0843208
	ENSG00000232021.2	LEF1-AS1	ENSG00000213904.4	LIPE-AS1	up	LEF1-AS1 > LIPE-AS1	8.0314e-06	6.26828e-05
	ENSG00000232021.2	LEF1-AS1	ENSG00000231028.4	LINC00271	up	LEF1-AS1 > LINC00271	3.89438e-06	3.27239e-05
	ENSG00000232021.2	LEF1-AS1	ENSG00000237298.4	TTN-AS1	up	LEF1-AS1 > TTN-AS1	0.0301225	0.0843208
	ENSG00000232093.1	RP11-307C12.11	ENSG00000260565.2	ERVK13-1	up	RP11-307C12.11 > ERVK13-1	0.0148334	0.0462083
	ENSG00000232093.1	RP11-307C12.11	ENSG00000228106.1	RP11-452F19.3	up	RP11-307C12.11 > RP11-452F19.3	0.0301225	0.0843208
	ENSG00000232093.1	RP11-307C12.11	ENSG00000230724.5	LINC01001	up	RP11-307C12.11 > LINC01001	0.0301225	0.0843208
	ENSG00000232160.2	RAP2C-AS1	ENSG00000250802.2	ZBED3-AS1	down	RAP2C-AS1 < ZBED3-AS1	0.0199968	0.0599941
	ENSG00000232160.2	RAP2C-AS1	ENSG00000246523.3	RP11-736K20.6	down	RAP2C-AS1 < RP11-736K20.6	0.0358508	0.0984737
	ENSG00000232160.2	RAP2C-AS1	ENSG00000260647.1	RP1-178F10.1	down	RAP2C-AS1 < RP1-178F10.1	0.0199968	0.0599941
	ENSG00000232224.1	LINC00202-1	ENSG00000259953.1	RP11-4O1.2	up	LINC00202-1 > RP11-4O1.2	0.0199968	0.0599941
	ENSG00000232224.1	LINC00202-1	ENSG00000246560.2	RP11-10L12.4	up	LINC00202-1 > RP11-10L12.4	0.00728297	0.0250375
	ENSG00000232224.1	LINC00202-1	ENSG00000261879.1	RP11-333E1.1	up	LINC00202-1 > RP11-333E1.1	0.00356456	0.0134534
	ENSG00000232229.1	LINC00865	ENSG00000262089.1	RP11-589P10.5	up	LINC00865 > RP11-589P10.5	0.00153076	0.0065447
	ENSG00000232229.1	LINC00865	ENSG00000130600.11	H19	up	LINC00865 > H19	0.0301225	0.0843208
	ENSG00000232229.1	LINC00865	ENSG00000231770.1	TMEM44-AS1	up	LINC00865 > TMEM44-AS1	0.00636522	0.022586
	ENSG00000232274.2	RP11-782C8.2	ENSG00000216863.5	LY86-AS1	down	RP11-782C8.2 < LY86-AS1	0.000536332	0.0025657
	ENSG00000232274.2	RP11-782C8.2	ENSG00000244227.1	RP11-298O21.5	down	RP11-782C8.2 < RP11-298O21.5	1.93811e-07	2.20687e-06
	ENSG00000232274.2	RP11-782C8.2	ENSG00000246379.2	RP11-461O7.1	down	RP11-782C8.2 < RP11-461O7.1	0.00335215	0.0129903
	ENSG00000232310.2	RP11-557H15.4	ENSG00000230487.3	PSMG3-AS1	up	RP11-557H15.4 > PSMG3-AS1	0.0148334	0.0462083
	ENSG00000232310.2	RP11-557H15.4	ENSG00000227403.1	AC009299.3	up	RP11-557H15.4 > AC009299.3	0.0204285	0.0608591
	ENSG00000232310.2	RP11-557H15.4	ENSG00000233101.6	HOXB-AS3	up	RP11-557H15.4 > HOXB-AS3	0.0319262	0.0890076
	ENSG00000232445.1	RP11-132A1.4	ENSG00000268006.1	PTOV1-AS1	up	RP11-132A1.4 > PTOV1-AS1	0.0148334	0.0462083
	ENSG00000232445.1	RP11-132A1.4	ENSG00000218510.3	LINC00339	up	RP11-132A1.4 > LINC00339	0.0148334	0.0462083
	ENSG00000232445.1	RP11-132A1.4	ENSG00000270015.1	RP11-540B6.6	up	RP11-132A1.4 > RP11-540B6.6	0.0148334	0.0462083
	ENSG00000232453.1	RP4-794H19.1	ENSG00000249898.3	CTD-2541M15.1	down	RP4-794H19.1 < CTD-2541M15.1	0.00173876	0.00722382
	ENSG00000232453.1	RP4-794H19.1	ENSG00000196951.6	RP11-425I13.3	down	RP4-794H19.1 < RP11-425I13.3	0.0106755	0.0352089
	ENSG00000232453.1	RP4-794H19.1	ENSG00000259826.1	RP11-467D6.1	down	RP4-794H19.1 < RP11-467D6.1	0.00093111	0.00416933
	ENSG00000232533.1	AC093673.5	ENSG00000264575.1	LINC00526	down	AC093673.5 < LINC00526	0.00588707	0.0211089
	ENSG00000232533.1	AC093673.5	ENSG00000245556.2	CTD-2037K23.2	down	AC093673.5 < CTD-2037K23.2	4.52295e-05	0.00028965
	ENSG00000232533.1	AC093673.5	ENSG00000179523.4	EIF3J-AS1	down	AC093673.5 < EIF3J-AS1	0.00173876	0.00722382
	ENSG00000232611.1	RP11-1114A5.4	ENSG00000170919.11	TPT1-AS1	up	RP11-1114A5.4 > TPT1-AS1	9.46809e-05	0.000558649
	ENSG00000232611.1	RP11-1114A5.4	ENSG00000223768.1	LINC00205	up	RP11-1114A5.4 > LINC00205	0.0148334	0.0462083
	ENSG00000232611.1	RP11-1114A5.4	ENSG00000260912.1	RP11-363E7.4	up	RP11-1114A5.4 > RP11-363E7.4	0.00728297	0.0250375
	ENSG00000232645.1	RP3-322G13.5	ENSG00000261824.2	LINC00662	up	RP3-322G13.5 > LINC00662	0.00153076	0.0065447
	ENSG00000232645.1	RP3-322G13.5	ENSG00000224281.4	SLC25A5-AS1	up	RP3-322G13.5 > SLC25A5-AS1	0.00295171	0.0115826
	ENSG00000232645.1	RP3-322G13.5	ENSG00000177738.3	CTD-2201E18.3	up	RP3-322G13.5 > CTD-2201E18.3	0.0301225	0.0843208
	ENSG00000232648.3	RP11-367N14.2	ENSG00000219665.4	CTD-2006C1.2	up	RP11-367N14.2 > CTD-2006C1.2	0.0301225	0.0843208
	ENSG00000232648.3	RP11-367N14.2	ENSG00000188825.9	LINC00910	up	RP11-367N14.2 > LINC00910	0.0199968	0.0599941
	ENSG00000232648.3	RP11-367N14.2	ENSG00000268364.1	SMC5-AS1	up	RP11-367N14.2 > SMC5-AS1	0.0199968	0.0599941
	ENSG00000232677.2	LINC00665	ENSG00000182165.13	TP53TG1	up	LINC00665 > TP53TG1	0.00728297	0.0250375
	ENSG00000232677.2	LINC00665	ENSG00000245849.2	RAD51-AS1	up	LINC00665 > RAD51-AS1	0.0301225	0.0843208
	ENSG00000232677.2	LINC00665	ENSG00000245060.2	LINC00847	up	LINC00665 > LINC00847	0.0148334	0.0462083
	ENSG00000232712.2	RP4-777D9.2	ENSG00000225778.1	PROSER2-AS1	up	RP4-777D9.2 > PROSER2-AS1	0.0148334	0.0462083
	ENSG00000232712.2	RP4-777D9.2	ENSG00000267702.1	RP11-53B2.2	up	RP4-777D9.2 > RP11-53B2.2	0.0301225	0.0843208
	ENSG00000232712.2	RP4-777D9.2	ENSG00000261019.1	RP11-111K18.2	up	RP4-777D9.2 > RP11-111K18.2	0.0358508	0.0984737
	ENSG00000232729.3	AC083884.8	ENSG00000219665.4	CTD-2006C1.2	up	AC083884.8 > CTD-2006C1.2	0.000845081	0.00383575
	ENSG00000232729.3	AC083884.8	ENSG00000250903.4	GMDS-AS1	up	AC083884.8 > GMDS-AS1	0.0199968	0.0599941
	ENSG00000232729.3	AC083884.8	ENSG00000188825.9	LINC00910	up	AC083884.8 > LINC00910	0.000101717	0.000591898
	ENSG00000232803.1	RP11-93B14.5	ENSG00000228106.1	RP11-452F19.3	up	RP11-93B14.5 > RP11-452F19.3	0.0301225	0.0843208
	ENSG00000232803.1	RP11-93B14.5	ENSG00000230724.5	LINC01001	up	RP11-93B14.5 > LINC01001	0.0301225	0.0843208
	ENSG00000232803.1	RP11-93B14.5	ENSG00000246451.2	RP11-894P9.1	up	RP11-93B14.5 > RP11-894P9.1	0.0301225	0.0843208
	ENSG00000232860.3	SMG7-AS1	ENSG00000240875.1	LINC00886	up	SMG7-AS1 > LINC00886	0.0148334	0.0462083
	ENSG00000232860.3	SMG7-AS1	ENSG00000265992.1	ESRG	up	SMG7-AS1 > ESRG	0.0204285	0.0608591
	ENSG00000232860.3	SMG7-AS1	ENSG00000204860.4	FAM201A	up	SMG7-AS1 > FAM201A	0.00636522	0.022586
	ENSG00000232874.1	RP11-135A1.2	ENSG00000261005.1	CTB-58E17.1	up	RP11-135A1.2 > CTB-58E17.1	0.00728297	0.0250375
	ENSG00000232874.1	RP11-135A1.2	ENSG00000261824.2	LINC00662	up	RP11-135A1.2 > LINC00662	0.00295171	0.0115826
	ENSG00000232874.1	RP11-135A1.2	ENSG00000224281.4	SLC25A5-AS1	up	RP11-135A1.2 > SLC25A5-AS1	0.0106755	0.0352089
	ENSG00000232909.1	RP3-510O8.4	ENSG00000229481.1	CTD-2554C21.3	up	RP3-510O8.4 > CTD-2554C21.3	6.60277e-05	0.000404373
	ENSG00000232909.1	RP3-510O8.4	ENSG00000260997.1	RP4-647J21.1	up	RP3-510O8.4 > RP4-647J21.1	0.0301225	0.0843208
	ENSG00000232931.1	LINC00342	ENSG00000253352.4	TUG1	up	LINC00342 > TUG1	0.00173876	0.00722382
	ENSG00000232931.1	LINC00342	ENSG00000234741.3	GAS5	up	LINC00342 > GAS5	0.00728297	0.0250375
	ENSG00000232931.1	LINC00342	ENSG00000254635.1	WAC-AS1	up	LINC00342 > WAC-AS1	2.0382e-10	4.55765e-09
	ENSG00000232973.7	CYP1B1-AS1	ENSG00000265399.1	RP13-270P17.2	up	CYP1B1-AS1 > RP13-270P17.2	0.0301225	0.0843208
	ENSG00000232973.7	CYP1B1-AS1	ENSG00000267194.1	RP1-193H18.2	up	CYP1B1-AS1 > RP1-193H18.2	0.0301225	0.0843208
	ENSG00000232973.7	CYP1B1-AS1	ENSG00000238113.2	RP11-262H14.1	up	CYP1B1-AS1 > RP11-262H14.1	0.0301225	0.0843208
	ENSG00000232977.2	LINC00327	ENSG00000244227.1	RP11-298O21.5	down	LINC00327 < RP11-298O21.5	0.0199968	0.0599941
	ENSG00000232977.2	LINC00327	ENSG00000229839.2	AC018462.2	down	LINC00327 < AC018462.2	0.0004949	0.0024005
	ENSG00000232977.2	LINC00327	ENSG00000236548.1	RP11-510H23.1	down	LINC00327 < RP11-510H23.1	0.00323142	0.0125588
	ENSG00000233006.2	AC034220.3	ENSG00000247271.2	ZBED5-AS1	up	AC034220.3 > ZBED5-AS1	0.0301225	0.0843208
	ENSG00000233006.2	AC034220.3	ENSG00000258301.2	RP11-488C13.5	up	AC034220.3 > RP11-488C13.5	0.00153076	0.0065447
	ENSG00000233006.2	AC034220.3	ENSG00000230724.5	LINC01001	up	AC034220.3 > LINC01001	0.0358508	0.0984737
	ENSG00000233008.1	RP11-475O6.1	ENSG00000230333.2	AC004538.3	up	RP11-475O6.1 > AC004538.3	0.00728297	0.0250375
	ENSG00000233008.1	RP11-475O6.1	ENSG00000259436.1	CTC-378H22.2	up	RP11-475O6.1 > CTC-378H22.2	0.00153076	0.0065447
	ENSG00000233008.1	RP11-475O6.1	ENSG00000266968.1	RP11-116O18.1	up	RP11-475O6.1 > RP11-116O18.1	1.53317e-06	1.41698e-05
	ENSG00000233038.1	AC011899.9	ENSG00000226688.2	ENTPD1-AS1	down	AC011899.9 < ENTPD1-AS1	0.00356456	0.0134534
	ENSG00000233038.1	AC011899.9	ENSG00000260630.2	SNAI3-AS1	down	AC011899.9 < SNAI3-AS1	1.82593e-08	2.62222e-07
	ENSG00000233038.1	AC011899.9	ENSG00000238197.1	PAXBP1-AS1	down	AC011899.9 < PAXBP1-AS1	1.55421e-09	2.84046e-08
	ENSG00000233056.1	ERVH48-1	ENSG00000227258.1	SMIM2-AS1	up	ERVH48-1 > SMIM2-AS1	0.0319262	0.0890076
	ENSG00000233056.1	ERVH48-1	ENSG00000229481.1	CTD-2554C21.3	up	ERVH48-1 > CTD-2554C21.3	0.00188895	0.0077356
	ENSG00000233056.1	ERVH48-1	ENSG00000240875.1	LINC00886	up	ERVH48-1 > LINC00886	0.00356456	0.0134534
	ENSG00000233058.1	LINC00884	ENSG00000235954.2	TTC28-AS1	up	LINC00884 > TTC28-AS1	0.0301225	0.0843208
	ENSG00000233058.1	LINC00884	ENSG00000170919.11	TPT1-AS1	up	LINC00884 > TPT1-AS1	0.0301225	0.0843208
	ENSG00000233058.1	LINC00884	ENSG00000247572.3	CKMT2-AS1	up	LINC00884 > CKMT2-AS1	0.0148334	0.0462083
	ENSG00000233077.1	RP11-290F20.2	ENSG00000235954.2	TTC28-AS1	up	RP11-290F20.2 > TTC28-AS1	2.49498e-05	0.000170308
	ENSG00000233077.1	RP11-290F20.2	ENSG00000270084.1	GAS5-AS1	up	RP11-290F20.2 > GAS5-AS1	0.00356456	0.0134534
	ENSG00000233077.1	RP11-290F20.2	ENSG00000170919.11	TPT1-AS1	up	RP11-290F20.2 > TPT1-AS1	9.46809e-05	0.000558649
	ENSG00000233093.1	LINC00892	ENSG00000226688.2	ENTPD1-AS1	down	LINC00892 < ENTPD1-AS1	0.0114774	0.0373614
	ENSG00000233093.1	LINC00892	ENSG00000253327.2	RAD21-AS1	down	LINC00892 < RAD21-AS1	0.00356456	0.0134534
	ENSG00000233093.1	LINC00892	ENSG00000258057.1	BCDIN3D-AS1	down	LINC00892 < BCDIN3D-AS1	0.0148334	0.0462083
	ENSG00000233098.4	RP11-344E13.3	ENSG00000261005.1	CTB-58E17.1	up	RP11-344E13.3 > CTB-58E17.1	0.0301225	0.0843208
	ENSG00000233098.4	RP11-344E13.3	ENSG00000267254.1	CTD-2162K18.5	up	RP11-344E13.3 > CTD-2162K18.5	0.0148334	0.0462083
	ENSG00000233098.4	RP11-344E13.3	ENSG00000260997.1	RP4-647J21.1	up	RP11-344E13.3 > RP4-647J21.1	0.0301225	0.0843208
	ENSG00000233101.6	HOXB-AS3	ENSG00000258301.2	RP11-488C13.5	up	HOXB-AS3 > RP11-488C13.5	0.00728297	0.0250375
	ENSG00000233101.6	HOXB-AS3	ENSG00000270081.1	RP5-935K16.1	up	HOXB-AS3 > RP5-935K16.1	0.0106755	0.0352089
	ENSG00000233101.6	HOXB-AS3	ENSG00000236618.2	PITPNA-AS1	up	HOXB-AS3 > PITPNA-AS1	0.0106755	0.0352089
	ENSG00000233184.2	RP11-421L21.3	ENSG00000258301.2	RP11-488C13.5	up	RP11-421L21.3 > RP11-488C13.5	0.0106755	0.0352089
	ENSG00000233184.2	RP11-421L21.3	ENSG00000262089.1	RP11-589P10.5	up	RP11-421L21.3 > RP11-589P10.5	0.00174703	0.00723009
	ENSG00000233184.2	RP11-421L21.3	ENSG00000130600.11	H19	up	RP11-421L21.3 > H19	0.00728297	0.0250375
	ENSG00000233203.2	RP11-67L3.4	ENSG00000246695.3	RASSF8-AS1	up	RP11-67L3.4 > RASSF8-AS1	0.0148334	0.0462083
	ENSG00000233203.2	RP11-67L3.4	ENSG00000230487.3	PSMG3-AS1	up	RP11-67L3.4 > PSMG3-AS1	0.00728297	0.0250375
	ENSG00000233203.2	RP11-67L3.4	ENSG00000234327.3	AC012146.7	up	RP11-67L3.4 > AC012146.7	0.0188354	0.0571951
	ENSG00000233230.1	AC079807.2	ENSG00000235954.2	TTC28-AS1	up	AC079807.2 > TTC28-AS1	0.0148334	0.0462083
	ENSG00000233230.1	AC079807.2	ENSG00000247774.2	PCED1B-AS1	up	AC079807.2 > PCED1B-AS1	0.00356456	0.0134534
	ENSG00000233230.1	AC079807.2	ENSG00000246695.3	RASSF8-AS1	up	AC079807.2 > RASSF8-AS1	0.00323142	0.0125588
	ENSG00000233237.2	LINC00472	ENSG00000226688.2	ENTPD1-AS1	down	LINC00472 < ENTPD1-AS1	0.000197258	0.00106992
	ENSG00000233237.2	LINC00472	ENSG00000249898.3	CTD-2541M15.1	down	LINC00472 < CTD-2541M15.1	1.01625e-05	7.68002e-05
	ENSG00000233237.2	LINC00472	ENSG00000196951.6	RP11-425I13.3	down	LINC00472 < RP11-425I13.3	6.91708e-06	5.45785e-05
	ENSG00000233355.2	CHRM3-AS2	ENSG00000235954.2	TTC28-AS1	up	CHRM3-AS2 > TTC28-AS1	0.00173876	0.00722382
	ENSG00000233355.2	CHRM3-AS2	ENSG00000247572.3	CKMT2-AS1	up	CHRM3-AS2 > CKMT2-AS1	0.0301225	0.0843208
	ENSG00000233355.2	CHRM3-AS2	ENSG00000231365.1	RP11-418J17.1	up	CHRM3-AS2 > RP11-418J17.1	0.00153076	0.0065447
	ENSG00000233392.1	AC104809.4	ENSG00000258301.2	RP11-488C13.5	up	AC104809.4 > RP11-488C13.5	0.0301225	0.0843208
	ENSG00000233392.1	AC104809.4	ENSG00000267745.1	RP11-686D22.8	up	AC104809.4 > RP11-686D22.8	0.0148334	0.0462083
	ENSG00000233392.1	AC104809.4	ENSG00000260912.1	RP11-363E7.4	up	AC104809.4 > RP11-363E7.4	0.0148334	0.0462083
	ENSG00000233429.5	HOTAIRM1	ENSG00000179818.9	PCBP1-AS1	down	HOTAIRM1 < PCBP1-AS1	0.00564044	0.0203465	acute promyelocytic leukemia,promyelocytic leukemia
	ENSG00000233429.5	HOTAIRM1	ENSG00000269973.1	RP11-95D17.1	down	HOTAIRM1 < RP11-95D17.1	0.0301225	0.0843208
	ENSG00000233429.5	HOTAIRM1	ENSG00000223482.3	NUTM2A-AS1	down	HOTAIRM1 < NUTM2A-AS1	0.00188895	0.0077356
	ENSG00000233452.2	STXBP5-AS1	ENSG00000229839.2	AC018462.2	down	STXBP5-AS1 < AC018462.2	0.0358508	0.0984737
	ENSG00000233452.2	STXBP5-AS1	ENSG00000236548.1	RP11-510H23.1	down	STXBP5-AS1 < RP11-510H23.1	0.000197258	0.00106992
	ENSG00000233461.1	RP11-295G20.2	ENSG00000245849.2	RAD51-AS1	up	RP11-295G20.2 > RAD51-AS1	0.0301225	0.0843208
	ENSG00000233461.1	RP11-295G20.2	ENSG00000270015.1	RP11-540B6.6	up	RP11-295G20.2 > RP11-540B6.6	0.00728297	0.0250375
	ENSG00000233461.1	RP11-295G20.2	ENSG00000247271.2	ZBED5-AS1	up	RP11-295G20.2 > ZBED5-AS1	0.0148334	0.0462083
	ENSG00000233478.1	RP1-187B23.1	ENSG00000223522.1	AC093690.1	up	RP1-187B23.1 > AC093690.1	0.0301225	0.0843208
	ENSG00000233478.1	RP1-187B23.1	ENSG00000227456.3	LINC00310	up	RP1-187B23.1 > LINC00310	0.0301225	0.0843208
	ENSG00000233478.1	RP1-187B23.1	ENSG00000260588.1	RP11-930P14.2	up	RP1-187B23.1 > RP11-930P14.2	0.0148334	0.0462083
	ENSG00000233559.1	AC016831.7	ENSG00000267278.1	MAP3K14-AS1	up	AC016831.7 > MAP3K14-AS1	0.0301225	0.0843208
	ENSG00000233559.1	AC016831.7	ENSG00000230487.3	PSMG3-AS1	up	AC016831.7 > PSMG3-AS1	0.0148334	0.0462083
	ENSG00000233559.1	AC016831.7	ENSG00000233901.1	RP11-65J3.1	up	AC016831.7 > RP11-65J3.1	0.0148334	0.0462083
	ENSG00000233593.2	RP4-665J23.1	ENSG00000267194.1	RP1-193H18.2	up	RP4-665J23.1 > RP1-193H18.2	0.0301225	0.0843208
	ENSG00000233593.2	RP4-665J23.1	ENSG00000233901.1	RP11-65J3.1	up	RP4-665J23.1 > RP11-65J3.1	0.0148334	0.0462083
	ENSG00000233593.2	RP4-665J23.1	ENSG00000267254.1	CTD-2162K18.5	up	RP4-665J23.1 > CTD-2162K18.5	0.00295171	0.0115826
	ENSG00000233621.1	RP11-422J8.1	ENSG00000247271.2	ZBED5-AS1	up	RP11-422J8.1 > ZBED5-AS1	0.0301225	0.0843208
	ENSG00000233621.1	RP11-422J8.1	ENSG00000258301.2	RP11-488C13.5	up	RP11-422J8.1 > RP11-488C13.5	0.000101717	0.000591898
	ENSG00000233621.1	RP11-422J8.1	ENSG00000270081.1	RP5-935K16.1	up	RP11-422J8.1 > RP5-935K16.1	1.22028e-05	8.97883e-05
	ENSG00000233695.1	GAS6-AS1	ENSG00000235437.3	RP11-357C3.3	up	GAS6-AS1 > RP11-357C3.3	0.0199968	0.0599941	non-small cell lung cancer
	ENSG00000233695.1	GAS6-AS1	ENSG00000258301.2	RP11-488C13.5	up	GAS6-AS1 > RP11-488C13.5	0.00295171	0.0115826
	ENSG00000233695.1	GAS6-AS1	ENSG00000212694.4	AC084018.1	up	GAS6-AS1 > AC084018.1	0.00173876	0.00722382
	ENSG00000233705.2	SLC26A4-AS1	ENSG00000236432.3	AC097662.2	up	SLC26A4-AS1 > AC097662.2	0.0109473	0.0359355
	ENSG00000233705.2	SLC26A4-AS1	ENSG00000233593.2	RP4-665J23.1	up	SLC26A4-AS1 > RP4-665J23.1	0.0204285	0.0608591
	ENSG00000233705.2	SLC26A4-AS1	ENSG00000232310.2	RP11-557H15.4	up	SLC26A4-AS1 > RP11-557H15.4	0.0188354	0.0571951
	ENSG00000233760.1	AC004947.2	ENSG00000246379.2	RP11-461O7.1	down	AC004947.2 < RP11-461O7.1	0.00301677	0.0118251
	ENSG00000233760.1	AC004947.2	ENSG00000244227.1	RP11-298O21.5	down	AC004947.2 < RP11-298O21.5	0.000125964	0.000719494
	ENSG00000233760.1	AC004947.2	ENSG00000216863.5	LY86-AS1	down	AC004947.2 < LY86-AS1	0.000744922	0.00349191
	ENSG00000233791.1	RP11-134P9.1	ENSG00000267702.1	RP11-53B2.2	up	RP11-134P9.1 > RP11-53B2.2	0.00588707	0.0211089
	ENSG00000233791.1	RP11-134P9.1	ENSG00000260588.1	RP11-930P14.2	up	RP11-134P9.1 > RP11-930P14.2	0.0114774	0.0373614
	ENSG00000233791.1	RP11-134P9.1	ENSG00000247199.3	RP11-373N22.3	up	RP11-134P9.1 > RP11-373N22.3	0.00348749	0.0134112
	ENSG00000233834.2	AC005083.1	ENSG00000234608.3	MAPKAPK5-AS1	up	AC005083.1 > MAPKAPK5-AS1	0.0301225	0.0843208
	ENSG00000233834.2	AC005083.1	ENSG00000226950.2	DANCR	up	AC005083.1 > DANCR	0.0148334	0.0462083
	ENSG00000233834.2	AC005083.1	ENSG00000260260.1	RP11-304L19.5	up	AC005083.1 > RP11-304L19.5	0.0148334	0.0462083
	ENSG00000233871.1	DLG5-AS1	ENSG00000244879.3	GABPB1-AS1	up	DLG5-AS1 > GABPB1-AS1	0.0148334	0.0462083
	ENSG00000233871.1	DLG5-AS1	ENSG00000177738.3	CTD-2201E18.3	up	DLG5-AS1 > CTD-2201E18.3	0.0301225	0.0843208
	ENSG00000233871.1	DLG5-AS1	ENSG00000241990.1	RP6-109B7.3	up	DLG5-AS1 > RP6-109B7.3	0.0301225	0.0843208
	ENSG00000233901.1	RP11-65J3.1	ENSG00000260565.2	ERVK13-1	up	RP11-65J3.1 > ERVK13-1	0.0114774	0.0373614	tongue squamous cell carcinoma
	ENSG00000233901.1	RP11-65J3.1	ENSG00000258301.2	RP11-488C13.5	up	RP11-65J3.1 > RP11-488C13.5	0.0301225	0.0843208
	ENSG00000233901.1	RP11-65J3.1	ENSG00000262944.1	RP11-473I1.9	up	RP11-65J3.1 > RP11-473I1.9	0.0301225	0.0843208
	ENSG00000233930.3	KRTAP5-AS1	ENSG00000261005.1	CTB-58E17.1	up	KRTAP5-AS1 > CTB-58E17.1	0.0148334	0.0462083
	ENSG00000233930.3	KRTAP5-AS1	ENSG00000261824.2	LINC00662	up	KRTAP5-AS1 > LINC00662	0.000197258	0.00106992
	ENSG00000233930.3	KRTAP5-AS1	ENSG00000219665.4	CTD-2006C1.2	up	KRTAP5-AS1 > CTD-2006C1.2	0.00101192	0.00448293
	ENSG00000233937.2	CTC-338M12.4	ENSG00000258301.2	RP11-488C13.5	up	CTC-338M12.4 > RP11-488C13.5	0.0301225	0.0843208
	ENSG00000233937.2	CTC-338M12.4	ENSG00000224975.1	INE1	up	CTC-338M12.4 > INE1	0.0301225	0.0843208
	ENSG00000233937.2	CTC-338M12.4	ENSG00000196810.4	CTBP1-AS2	up	CTC-338M12.4 > CTBP1-AS2	0.00295171	0.0115826
	ENSG00000233967.2	RP11-250B2.3	ENSG00000244879.3	GABPB1-AS1	up	RP11-250B2.3 > GABPB1-AS1	0.0114774	0.0373614
	ENSG00000233967.2	RP11-250B2.3	ENSG00000261087.1	KB-1460A1.5	up	RP11-250B2.3 > KB-1460A1.5	0.00173876	0.00722382
	ENSG00000233967.2	RP11-250B2.3	ENSG00000212978.5	AC016747.3	up	RP11-250B2.3 > AC016747.3	0.0319262	0.0890076
	ENSG00000233968.2	RP11-354E11.2	ENSG00000229839.2	AC018462.2	down	RP11-354E11.2 < AC018462.2	0.0199968	0.0599941
	ENSG00000233968.2	RP11-354E11.2	ENSG00000226688.2	ENTPD1-AS1	down	RP11-354E11.2 < ENTPD1-AS1	1.53317e-06	1.41698e-05
	ENSG00000233968.2	RP11-354E11.2	ENSG00000260619.1	RP11-775C24.3	down	RP11-354E11.2 < RP11-775C24.3	0.0358508	0.0984737
	ENSG00000234028.3	AC062029.1	ENSG00000259959.1	RP11-121C2.2	up	AC062029.1 > RP11-121C2.2	0.00636522	0.022586
	ENSG00000234028.3	AC062029.1	ENSG00000260233.2	SSSCA1-AS1	up	AC062029.1 > SSSCA1-AS1	0.00728297	0.0250375
	ENSG00000234028.3	AC062029.1	ENSG00000232611.1	RP11-1114A5.4	up	AC062029.1 > RP11-1114A5.4	0.0114774	0.0373614
	ENSG00000234062.3	RP11-308D16.4	ENSG00000196810.4	CTBP1-AS2	up	RP11-308D16.4 > CTBP1-AS2	0.0358508	0.0984737
	ENSG00000234062.3	RP11-308D16.4	ENSG00000270084.1	GAS5-AS1	up	RP11-308D16.4 > GAS5-AS1	0.000787	0.00365266
	ENSG00000234062.3	RP11-308D16.4	ENSG00000170919.11	TPT1-AS1	up	RP11-308D16.4 > TPT1-AS1	5.05863e-05	0.000318732
	ENSG00000234171.1	AC108488.3	ENSG00000245694.4	CRNDE	up	AC108488.3 > CRNDE	0.0114774	0.0373614
	ENSG00000234171.1	AC108488.3	ENSG00000258301.2	RP11-488C13.5	up	AC108488.3 > RP11-488C13.5	0.0199968	0.0599941
	ENSG00000234263.1	RP3-325F22.3	ENSG00000261187.1	RP11-1007O24.2	up	RP3-325F22.3 > RP11-1007O24.2	0.00348749	0.0134112
	ENSG00000234263.1	RP3-325F22.3	ENSG00000268364.1	SMC5-AS1	up	RP3-325F22.3 > SMC5-AS1	0.0204285	0.0608591
	ENSG00000234263.1	RP3-325F22.3	ENSG00000261597.1	RP11-353B9.1	up	RP3-325F22.3 > RP11-353B9.1	0.0148334	0.0462083
	ENSG00000234286.1	AC006026.13	ENSG00000260912.1	RP11-363E7.4	up	AC006026.13 > RP11-363E7.4	0.0301225	0.0843208
	ENSG00000234286.1	AC006026.13	ENSG00000250742.1	RP11-834C11.4	up	AC006026.13 > RP11-834C11.4	0.000536332	0.0025657
	ENSG00000234286.1	AC006026.13	ENSG00000224189.2	HOXD-AS1	up	AC006026.13 > HOXD-AS1	0.0199968	0.0599941
	ENSG00000234327.3	AC012146.7	ENSG00000270084.1	GAS5-AS1	up	AC012146.7 > GAS5-AS1	0.00564044	0.0203465
	ENSG00000234327.3	AC012146.7	ENSG00000170919.11	TPT1-AS1	up	AC012146.7 > TPT1-AS1	0.00588707	0.0211089
	ENSG00000234327.3	AC012146.7	ENSG00000260912.1	RP11-363E7.4	up	AC012146.7 > RP11-363E7.4	0.0199968	0.0599941
	ENSG00000234350.1	AC007405.4	ENSG00000269923.1	RP11-214K3.24	down	AC007405.4 < RP11-214K3.24	0.0358508	0.0984737
	ENSG00000234350.1	AC007405.4	ENSG00000233878.1	AC073133.1	down	AC007405.4 < AC073133.1	0.030488	0.0853386
	ENSG00000234350.1	AC007405.4	ENSG00000237870.2	AC073130.1	down	AC007405.4 < AC073130.1	0.0150841	0.0469776
	ENSG00000234380.1	AP000330.8	ENSG00000235954.2	TTC28-AS1	up	AP000330.8 > TTC28-AS1	4.77959e-07	4.90279e-06	esophageal squamous cell carcinoma
	ENSG00000234380.1	AP000330.8	ENSG00000196810.4	CTBP1-AS2	up	AP000330.8 > CTBP1-AS2	0.00728297	0.0250375
	ENSG00000234380.1	AP000330.8	ENSG00000270084.1	GAS5-AS1	up	AP000330.8 > GAS5-AS1	0.00356456	0.0134534
	ENSG00000234390.4	USP27X-AS1	ENSG00000250802.2	ZBED3-AS1	down	USP27X-AS1 < ZBED3-AS1	0.00295171	0.0115826
	ENSG00000234390.4	USP27X-AS1	ENSG00000224729.4	PCOLCE-AS1	down	USP27X-AS1 < PCOLCE-AS1	0.0358508	0.0984737
	ENSG00000234390.4	USP27X-AS1	ENSG00000260647.1	RP1-178F10.1	down	USP27X-AS1 < RP1-178F10.1	0.0148334	0.0462083
	ENSG00000234405.1	LL0XNC01-250H12.3	ENSG00000231889.3	TRAF3IP2-AS1	down	LL0XNC01-250H12.3 < TRAF3IP2-AS1	0.000124654	0.000714175
	ENSG00000234405.1	LL0XNC01-250H12.3	ENSG00000226688.2	ENTPD1-AS1	down	LL0XNC01-250H12.3 < ENTPD1-AS1	0.0301225	0.0843208
	ENSG00000234405.1	LL0XNC01-250H12.3	ENSG00000266904.1	LINC00663	down	LL0XNC01-250H12.3 < LINC00663	1.44767e-05	0.000104935
	ENSG00000234456.3	MAGI2-AS3	ENSG00000245556.2	CTD-2037K23.2	down	MAGI2-AS3 < CTD-2037K23.2	3.84296e-16	3.39404e-14
	ENSG00000234456.3	MAGI2-AS3	ENSG00000179523.4	EIF3J-AS1	down	MAGI2-AS3 < EIF3J-AS1	3.29176e-11	8.79864e-10
	ENSG00000234456.3	MAGI2-AS3	ENSG00000245937.3	CTC-228N24.3	down	MAGI2-AS3 < CTC-228N24.3	1.97882e-12	6.97282e-11
	ENSG00000234492.4	RPL34-AS1	ENSG00000258168.1	RP11-588H23.3	up	RPL34-AS1 > RP11-588H23.3	0.0114774	0.0373614	colorectal cancer,gastric cancer
	ENSG00000234492.4	RPL34-AS1	ENSG00000249816.2	LINC00964	up	RPL34-AS1 > LINC00964	0.0358508	0.0984737
	ENSG00000234492.4	RPL34-AS1	ENSG00000215808.2	RP11-371I1.2	up	RPL34-AS1 > RP11-371I1.2	0.000536332	0.0025657
	ENSG00000234494.3	AC003665.1	ENSG00000247572.3	CKMT2-AS1	up	AC003665.1 > CKMT2-AS1	0.0301225	0.0843208
	ENSG00000234494.3	AC003665.1	ENSG00000248049.2	UBA6-AS1	up	AC003665.1 > UBA6-AS1	0.0148334	0.0462083
	ENSG00000234494.3	AC003665.1	ENSG00000177738.3	CTD-2201E18.3	up	AC003665.1 > CTD-2201E18.3	0.00153076	0.0065447
	ENSG00000234509.1	AP000253.1	ENSG00000225778.1	PROSER2-AS1	up	AP000253.1 > PROSER2-AS1	0.00636522	0.022586
	ENSG00000234509.1	AP000253.1	ENSG00000263214.1	ZNF205-AS1	up	AP000253.1 > ZNF205-AS1	0.0301225	0.0843208
	ENSG00000234509.1	AP000253.1	ENSG00000233056.1	ERVH48-1	up	AP000253.1 > ERVH48-1	0.00348749	0.0134112
	ENSG00000234684.2	SDCBP2-AS1	ENSG00000262652.1	RP13-638C3.2	down	SDCBP2-AS1 < RP13-638C3.2	0.0148334	0.0462083
	ENSG00000234690.2	AC073283.4	ENSG00000261824.2	LINC00662	up	AC073283.4 > LINC00662	0.0301225	0.0843208
	ENSG00000234690.2	AC073283.4	ENSG00000224281.4	SLC25A5-AS1	up	AC073283.4 > SLC25A5-AS1	0.00728297	0.0250375
	ENSG00000234690.2	AC073283.4	ENSG00000267575.2	CTC-459F4.3	up	AC073283.4 > CTC-459F4.3	0.0358508	0.0984737
	ENSG00000234705.1	HMGA1P4	ENSG00000260565.2	ERVK13-1	up	HMGA1P4 > ERVK13-1	0.0301225	0.0843208
	ENSG00000234705.1	HMGA1P4	ENSG00000270081.1	RP5-935K16.1	up	HMGA1P4 > RP5-935K16.1	0.0301225	0.0843208
	ENSG00000234705.1	HMGA1P4	ENSG00000259943.1	RP1-39G22.7	up	HMGA1P4 > RP1-39G22.7	0.00728297	0.0250375
	ENSG00000234741.3	GAS5	ENSG00000177410.8	ZFAS1	up	GAS5 > ZFAS1	0.00728297	0.0250375	bladder cancer,breast cancer,cervical cancer,colorectal cancer,endometrial carcinoma,gastric cancer,hepatocellular carcinoma,lung adenocarcinoma,lymphoma,malignt pleural mesothelioma,multiple myeloma,non-small cell lung cancer,ovarian cancer,pancreatic cancer,prostate cancer,rel cell carcinoma
	ENSG00000234753.1	RP11-328M4.2	ENSG00000235954.2	TTC28-AS1	up	RP11-328M4.2 > TTC28-AS1	0.0301225	0.0843208
	ENSG00000234753.1	RP11-328M4.2	ENSG00000248049.2	UBA6-AS1	up	RP11-328M4.2 > UBA6-AS1	0.0301225	0.0843208
	ENSG00000234753.1	RP11-328M4.2	ENSG00000231365.1	RP11-418J17.1	up	RP11-328M4.2 > RP11-418J17.1	0.000409139	0.00202892
	ENSG00000234771.2	RP11-395P17.3	ENSG00000263244.1	RP11-473I1.10	up	RP11-395P17.3 > RP11-473I1.10	0.00728297	0.0250375
	ENSG00000234771.2	RP11-395P17.3	ENSG00000182165.13	TP53TG1	up	RP11-395P17.3 > TP53TG1	0.00173876	0.00722382
	ENSG00000234771.2	RP11-395P17.3	ENSG00000268006.1	PTOV1-AS1	up	RP11-395P17.3 > PTOV1-AS1	0.00188895	0.0077356
	ENSG00000234869.1	RP3-439F8.1	ENSG00000247572.3	CKMT2-AS1	up	RP3-439F8.1 > CKMT2-AS1	0.0301225	0.0843208
	ENSG00000234869.1	RP3-439F8.1	ENSG00000231365.1	RP11-418J17.1	up	RP3-439F8.1 > RP11-418J17.1	0.00356456	0.0134534
	ENSG00000234869.1	RP3-439F8.1	ENSG00000248092.3	NNT-AS1	up	RP3-439F8.1 > NNT-AS1	0.0301225	0.0843208
	ENSG00000234883.2	MIR155HG	ENSG00000224189.2	HOXD-AS1	up	MIR155HG > HOXD-AS1	8.0314e-06	6.26828e-05	glioma
	ENSG00000234899.5	AC005152.2	ENSG00000219665.4	CTD-2006C1.2	up	AC005152.2 > CTD-2006C1.2	0.0148334	0.0462083
	ENSG00000234899.5	AC005152.2	ENSG00000250903.4	GMDS-AS1	up	AC005152.2 > GMDS-AS1	0.0148334	0.0462083
	ENSG00000234899.5	AC005152.2	ENSG00000247708.3	STX18-AS1	up	AC005152.2 > STX18-AS1	0.00153076	0.0065447
	ENSG00000234912.5	LINC00338	ENSG00000182165.13	TP53TG1	up	LINC00338 > TP53TG1	0.0301225	0.0843208
	ENSG00000234912.5	LINC00338	ENSG00000268006.1	PTOV1-AS1	up	LINC00338 > PTOV1-AS1	0.0109473	0.0359355
	ENSG00000234912.5	LINC00338	ENSG00000269352.1	AC018766.5	up	LINC00338 > AC018766.5	0.0204285	0.0608591
	ENSG00000234917.1	RP5-994D16.3	ENSG00000256576.1	RP13-977J11.2	up	RP5-994D16.3 > RP13-977J11.2	0.0199968	0.0599941
	ENSG00000234917.1	RP5-994D16.3	ENSG00000270419.1	CAHM	up	RP5-994D16.3 > CAHM	0.0358508	0.0984737
	ENSG00000234917.1	RP5-994D16.3	ENSG00000260361.1	CTD-2313J17.5	up	RP5-994D16.3 > CTD-2313J17.5	0.00173876	0.00722382
	ENSG00000234945.3	AC109828.1	ENSG00000227456.3	LINC00310	up	AC109828.1 > LINC00310	0.00728297	0.0250375
	ENSG00000234945.3	AC109828.1	ENSG00000263214.1	ZNF205-AS1	up	AC109828.1 > ZNF205-AS1	0.0106755	0.0352089
	ENSG00000234945.3	AC109828.1	ENSG00000260588.1	RP11-930P14.2	up	AC109828.1 > RP11-930P14.2	0.0106755	0.0352089
	ENSG00000234996.3	RP11-480I12.7	ENSG00000261824.2	LINC00662	up	RP11-480I12.7 > LINC00662	0.000845081	0.00383575
	ENSG00000234996.3	RP11-480I12.7	ENSG00000219665.4	CTD-2006C1.2	up	RP11-480I12.7 > CTD-2006C1.2	9.46809e-05	0.000558649
	ENSG00000234996.3	RP11-480I12.7	ENSG00000250903.4	GMDS-AS1	up	RP11-480I12.7 > GMDS-AS1	0.00173876	0.00722382
	ENSG00000235023.1	AP001626.2	ENSG00000247708.3	STX18-AS1	up	AP001626.2 > STX18-AS1	0.000845081	0.00383575
	ENSG00000235023.1	AP001626.2	ENSG00000188825.9	LINC00910	up	AP001626.2 > LINC00910	0.00728297	0.0250375
	ENSG00000235023.1	AP001626.2	ENSG00000236432.3	AC097662.2	up	AP001626.2 > AC097662.2	0.00153076	0.0065447
	ENSG00000235079.1	ZRANB2-AS1	ENSG00000226688.2	ENTPD1-AS1	down	ZRANB2-AS1 < ENTPD1-AS1	6.60277e-05	0.000404373
	ENSG00000235079.1	ZRANB2-AS1	ENSG00000236548.1	RP11-510H23.1	down	ZRANB2-AS1 < RP11-510H23.1	0.00564044	0.0203465
	ENSG00000235079.1	ZRANB2-AS1	ENSG00000234817.2	RP3-400B16.1	down	ZRANB2-AS1 < RP3-400B16.1	0.0364515	0.0999703
	ENSG00000235106.4	LINC00094	ENSG00000245556.2	CTD-2037K23.2	down	LINC00094 < CTD-2037K23.2	0.000130305	0.000739321
	ENSG00000235106.4	LINC00094	ENSG00000179523.4	EIF3J-AS1	down	LINC00094 < EIF3J-AS1	0.00356456	0.0134534
	ENSG00000235106.4	LINC00094	ENSG00000245937.3	CTC-228N24.3	down	LINC00094 < CTC-228N24.3	0.0106755	0.0352089
	ENSG00000235138.1	RP11-374P20.4	ENSG00000229481.1	CTD-2554C21.3	up	RP11-374P20.4 > CTD-2554C21.3	0.00188895	0.0077356
	ENSG00000235138.1	RP11-374P20.4	ENSG00000250604.1	RP11-597D13.8	up	RP11-374P20.4 > RP11-597D13.8	0.0301225	0.0843208
	ENSG00000235244.3	RP11-761E20.1	ENSG00000227456.3	LINC00310	up	RP11-761E20.1 > LINC00310	0.0106755	0.0352089
	ENSG00000235244.3	RP11-761E20.1	ENSG00000263214.1	ZNF205-AS1	up	RP11-761E20.1 > ZNF205-AS1	0.0358508	0.0984737
	ENSG00000235244.3	RP11-761E20.1	ENSG00000237298.4	TTN-AS1	up	RP11-761E20.1 > TTN-AS1	0.0301225	0.0843208
	ENSG00000235257.4	AC093415.2	ENSG00000226688.2	ENTPD1-AS1	down	AC093415.2 < ENTPD1-AS1	0.00173876	0.00722382
	ENSG00000235257.4	AC093415.2	ENSG00000249898.3	CTD-2541M15.1	down	AC093415.2 < CTD-2541M15.1	1.44767e-05	0.000104935
	ENSG00000235257.4	AC093415.2	ENSG00000248309.1	MEF2C-AS1	down	AC093415.2 < MEF2C-AS1	0.00173876	0.00722382
	ENSG00000235280.2	MCF2L-AS1	ENSG00000260565.2	ERVK13-1	up	MCF2L-AS1 > ERVK13-1	0.00636522	0.022586
	ENSG00000235280.2	MCF2L-AS1	ENSG00000269352.1	AC018766.5	up	MCF2L-AS1 > AC018766.5	0.0301225	0.0843208
	ENSG00000235280.2	MCF2L-AS1	ENSG00000267080.1	ASB16-AS1	up	MCF2L-AS1 > ASB16-AS1	0.0358508	0.0984737
	ENSG00000235314.1	LINC00957	ENSG00000179818.9	PCBP1-AS1	down	LINC00957 < PCBP1-AS1	0.00564044	0.0203465
	ENSG00000235314.1	LINC00957	ENSG00000260917.1	RP11-57H14.4	down	LINC00957 < RP11-57H14.4	0.0114774	0.0373614
	ENSG00000235314.1	LINC00957	ENSG00000179743.2	RP11-169K16.9	down	LINC00957 < RP11-169K16.9	0.00564044	0.0203465
	ENSG00000235381.1	RP11-477D19.2	ENSG00000244879.3	GABPB1-AS1	up	RP11-477D19.2 > GABPB1-AS1	0.0301225	0.0843208
	ENSG00000235381.1	RP11-477D19.2	ENSG00000177738.3	CTD-2201E18.3	up	RP11-477D19.2 > CTD-2201E18.3	0.0109473	0.0359355
	ENSG00000235381.1	RP11-477D19.2	ENSG00000261087.1	KB-1460A1.5	up	RP11-477D19.2 > KB-1460A1.5	0.0301225	0.0843208
	ENSG00000235387.1	LINC00961	ENSG00000249898.3	CTD-2541M15.1	down	LINC00961 < CTD-2541M15.1	0.0301225	0.0843208
	ENSG00000235387.1	LINC00961	ENSG00000228878.3	AC007551.3	down	LINC00961 < AC007551.3	6.91708e-06	5.45785e-05
	ENSG00000235387.1	LINC00961	ENSG00000196951.6	RP11-425I13.3	down	LINC00961 < RP11-425I13.3	0.00564044	0.0203465
	ENSG00000235437.3	RP11-357C3.3	ENSG00000234608.3	MAPKAPK5-AS1	up	RP11-357C3.3 > MAPKAPK5-AS1	0.0148334	0.0462083
	ENSG00000235437.3	RP11-357C3.3	ENSG00000260260.1	RP11-304L19.5	up	RP11-357C3.3 > RP11-304L19.5	0.0301225	0.0843208
	ENSG00000235437.3	RP11-357C3.3	ENSG00000182165.13	TP53TG1	up	RP11-357C3.3 > TP53TG1	0.00728297	0.0250375
	ENSG00000235453.3	TOPORS-AS1	ENSG00000245573.3	BDNF-AS	down	TOPORS-AS1 < BDNF-AS	0.0188354	0.0571951
	ENSG00000235453.3	TOPORS-AS1	ENSG00000261737.1	RP4-612B15.3	down	TOPORS-AS1 < RP4-612B15.3	0.0204285	0.0608591
	ENSG00000235453.3	TOPORS-AS1	ENSG00000261167.1	RP11-517B11.7	down	TOPORS-AS1 < RP11-517B11.7	0.0148334	0.0462083
	ENSG00000235477.2	RP11-122G18.5	ENSG00000268006.1	PTOV1-AS1	up	RP11-122G18.5 > PTOV1-AS1	0.00564044	0.0203465
	ENSG00000235477.2	RP11-122G18.5	ENSG00000270015.1	RP11-540B6.6	up	RP11-122G18.5 > RP11-540B6.6	0.0106755	0.0352089
	ENSG00000235477.2	RP11-122G18.5	ENSG00000247271.2	ZBED5-AS1	up	RP11-122G18.5 > ZBED5-AS1	9.46809e-05	0.000558649
	ENSG00000235501.1	RP4-639F20.1	ENSG00000264575.1	LINC00526	down	RP4-639F20.1 < LINC00526	9.85532e-15	6.03113e-13
	ENSG00000235501.1	RP4-639F20.1	ENSG00000245556.2	CTD-2037K23.2	down	RP4-639F20.1 < CTD-2037K23.2	9.84648e-12	3.02755e-10
	ENSG00000235501.1	RP4-639F20.1	ENSG00000179523.4	EIF3J-AS1	down	RP4-639F20.1 < EIF3J-AS1	5.03778e-10	1.02705e-08
	ENSG00000235527.2	RP5-1073O3.7	ENSG00000227591.1	RP1-28O10.1	up	RP5-1073O3.7 > RP1-28O10.1	0.00323142	0.0125588
	ENSG00000235527.2	RP5-1073O3.7	ENSG00000261742.1	LINC00922	up	RP5-1073O3.7 > LINC00922	0.010553	0.0351173
	ENSG00000235560.3	AC002310.12	ENSG00000261005.1	CTB-58E17.1	up	AC002310.12 > CTB-58E17.1	0.0106755	0.0352089
	ENSG00000235560.3	AC002310.12	ENSG00000232611.1	RP11-1114A5.4	up	AC002310.12 > RP11-1114A5.4	0.00348749	0.0134112
	ENSG00000235560.3	AC002310.12	ENSG00000267858.1	AC016629.8	up	AC002310.12 > AC016629.8	0.0199968	0.0599941
	ENSG00000235584.2	AC008268.1	ENSG00000244227.1	RP11-298O21.5	down	AC008268.1 < RP11-298O21.5	0.00081337	0.00376254
	ENSG00000235584.2	AC008268.1	ENSG00000229839.2	AC018462.2	down	AC008268.1 < AC018462.2	0.000202851	0.00109143
	ENSG00000235584.2	AC008268.1	ENSG00000226688.2	ENTPD1-AS1	down	AC008268.1 < ENTPD1-AS1	0.000249872	0.00131912
	ENSG00000235590.3	GNAS-AS1	ENSG00000247708.3	STX18-AS1	up	GNAS-AS1 > STX18-AS1	0.0204285	0.0608591	non-small cell lung cancer
	ENSG00000235590.3	GNAS-AS1	ENSG00000236432.3	AC097662.2	up	GNAS-AS1 > AC097662.2	9.46809e-05	0.000558649
	ENSG00000235590.3	GNAS-AS1	ENSG00000247950.2	SEC24B-AS1	up	GNAS-AS1 > SEC24B-AS1	0.0148334	0.0462083
	ENSG00000235621.4	LINC00494	ENSG00000231365.1	RP11-418J17.1	up	LINC00494 > RP11-418J17.1	0.0301225	0.0843208
	ENSG00000235621.4	LINC00494	ENSG00000261824.2	LINC00662	up	LINC00494 > LINC00662	0.000409139	0.00202892
	ENSG00000235621.4	LINC00494	ENSG00000219665.4	CTD-2006C1.2	up	LINC00494 > CTD-2006C1.2	0.00295171	0.0115826
	ENSG00000235652.3	RP11-545I5.3	ENSG00000224729.4	PCOLCE-AS1	down	RP11-545I5.3 < PCOLCE-AS1	0.0319262	0.0890076
	ENSG00000235703.1	LINC00894	ENSG00000242086.4	LINC00969	up	LINC00894 > LINC00969	0.0148334	0.0462083
	ENSG00000235703.1	LINC00894	ENSG00000260565.2	ERVK13-1	up	LINC00894 > ERVK13-1	0.00356456	0.0134534
	ENSG00000235703.1	LINC00894	ENSG00000258301.2	RP11-488C13.5	up	LINC00894 > RP11-488C13.5	0.00348749	0.0134112
	ENSG00000235706.3	DICER1-AS1	ENSG00000170919.11	TPT1-AS1	up	DICER1-AS1 > TPT1-AS1	2.3229e-06	2.03438e-05
	ENSG00000235706.3	DICER1-AS1	ENSG00000262089.1	RP11-589P10.5	up	DICER1-AS1 > RP11-589P10.5	0.00173876	0.00722382
	ENSG00000235706.3	DICER1-AS1	ENSG00000248008.2	DYNLL1-AS1	up	DICER1-AS1 > DYNLL1-AS1	0.0301225	0.0843208
	ENSG00000235724.4	AC009299.2	ENSG00000261824.2	LINC00662	up	AC009299.2 > LINC00662	2.14971e-05	0.000149021
	ENSG00000235724.4	AC009299.2	ENSG00000224281.4	SLC25A5-AS1	up	AC009299.2 > SLC25A5-AS1	0.000787	0.00365266
	ENSG00000235724.4	AC009299.2	ENSG00000236943.2	RP11-640M9.1	up	AC009299.2 > RP11-640M9.1	2.99908e-05	0.000201107
	ENSG00000235770.1	LINC00607	ENSG00000229839.2	AC018462.2	down	LINC00607 < AC018462.2	0.0148334	0.0462083
	ENSG00000235770.1	LINC00607	ENSG00000226688.2	ENTPD1-AS1	down	LINC00607 < ENTPD1-AS1	1.53317e-06	1.41698e-05
	ENSG00000235770.1	LINC00607	ENSG00000236548.1	RP11-510H23.1	down	LINC00607 < RP11-510H23.1	0.00728297	0.0250375
	ENSG00000235823.1	LINC00263	ENSG00000268006.1	PTOV1-AS1	up	LINC00263 > PTOV1-AS1	0.00153076	0.0065447
	ENSG00000235823.1	LINC00263	ENSG00000270015.1	RP11-540B6.6	up	LINC00263 > RP11-540B6.6	0.00728297	0.0250375
	ENSG00000235823.1	LINC00263	ENSG00000247271.2	ZBED5-AS1	up	LINC00263 > ZBED5-AS1	0.0199968	0.0599941
	ENSG00000235904.1	RBMS3-AS3	ENSG00000244227.1	RP11-298O21.5	down	RBMS3-AS3 < RP11-298O21.5	0.0146116	0.0462083
	ENSG00000235904.1	RBMS3-AS3	ENSG00000229839.2	AC018462.2	down	RBMS3-AS3 < AC018462.2	0.000845081	0.00383575
	ENSG00000235904.1	RBMS3-AS3	ENSG00000226688.2	ENTPD1-AS1	down	RBMS3-AS3 < ENTPD1-AS1	1.03628e-06	9.89711e-06
	ENSG00000235919.3	ASH1L-AS1	ENSG00000247271.2	ZBED5-AS1	up	ASH1L-AS1 > ZBED5-AS1	0.0301225	0.0843208
	ENSG00000235919.3	ASH1L-AS1	ENSG00000260565.2	ERVK13-1	up	ASH1L-AS1 > ERVK13-1	0.000197258	0.00106992
	ENSG00000235919.3	ASH1L-AS1	ENSG00000258301.2	RP11-488C13.5	up	ASH1L-AS1 > RP11-488C13.5	0.000197258	0.00106992
	ENSG00000235947.1	EGOT	ENSG00000231365.1	RP11-418J17.1	up	EGOT > RP11-418J17.1	0.0148334	0.0462083	breast cancer,prostate cancer
	ENSG00000235947.1	EGOT	ENSG00000261005.1	CTB-58E17.1	up	EGOT > CTB-58E17.1	0.00173876	0.00722382
	ENSG00000235947.1	EGOT	ENSG00000261824.2	LINC00662	up	EGOT > LINC00662	9.46809e-05	0.000558649
	ENSG00000235954.2	TTC28-AS1	ENSG00000270084.1	GAS5-AS1	up	TTC28-AS1 > GAS5-AS1	0.00101192	0.00448293
	ENSG00000235954.2	TTC28-AS1	ENSG00000170919.11	TPT1-AS1	up	TTC28-AS1 > TPT1-AS1	0.000124654	0.000714175
	ENSG00000235954.2	TTC28-AS1	ENSG00000262089.1	RP11-589P10.5	up	TTC28-AS1 > RP11-589P10.5	0.00173876	0.00722382
	ENSG00000235997.2	AC109642.1	ENSG00000179743.2	RP11-169K16.9	down	AC109642.1 < RP11-169K16.9	6.01079e-13	2.39985e-11
	ENSG00000235997.2	AC109642.1	ENSG00000231889.3	TRAF3IP2-AS1	down	AC109642.1 < TRAF3IP2-AS1	6.91708e-06	5.45785e-05
	ENSG00000235997.2	AC109642.1	ENSG00000230590.3	FTX	down	AC109642.1 < FTX	1.82593e-08	2.62222e-07
	ENSG00000236065.2	RP1-117O3.2	ENSG00000235954.2	TTC28-AS1	up	RP1-117O3.2 > TTC28-AS1	0.00728297	0.0250375
	ENSG00000236065.2	RP1-117O3.2	ENSG00000170919.11	TPT1-AS1	up	RP1-117O3.2 > TPT1-AS1	0.0301225	0.0843208
	ENSG00000236065.2	RP1-117O3.2	ENSG00000247572.3	CKMT2-AS1	up	RP1-117O3.2 > CKMT2-AS1	0.0301225	0.0843208
	ENSG00000236088.5	COX10-AS1	ENSG00000235954.2	TTC28-AS1	up	COX10-AS1 > TTC28-AS1	8.12602e-09	1.26753e-07
	ENSG00000236088.5	COX10-AS1	ENSG00000196810.4	CTBP1-AS2	up	COX10-AS1 > CTBP1-AS2	0.0148334	0.0462083
	ENSG00000236088.5	COX10-AS1	ENSG00000270084.1	GAS5-AS1	up	COX10-AS1 > GAS5-AS1	0.000845081	0.00383575
	ENSG00000236144.2	AD000090.2	ENSG00000182165.13	TP53TG1	up	AD000090.2 > TP53TG1	0.00728297	0.0250375
	ENSG00000236144.2	AD000090.2	ENSG00000245060.2	LINC00847	up	AD000090.2 > LINC00847	0.0301225	0.0843208
	ENSG00000236144.2	AD000090.2	ENSG00000268006.1	PTOV1-AS1	up	AD000090.2 > PTOV1-AS1	2.23196e-06	1.97021e-05
	ENSG00000236256.5	DIAPH2-AS1	ENSG00000233593.2	RP4-665J23.1	up	DIAPH2-AS1 > RP4-665J23.1	0.0148334	0.0462083
	ENSG00000236256.5	DIAPH2-AS1	ENSG00000249476.1	CTD-2587M2.1	up	DIAPH2-AS1 > CTD-2587M2.1	0.000845081	0.00383575
	ENSG00000236256.5	DIAPH2-AS1	ENSG00000232973.7	CYP1B1-AS1	up	DIAPH2-AS1 > CYP1B1-AS1	0.00348749	0.0134112
	ENSG00000236304.1	AP001189.4	ENSG00000231889.3	TRAF3IP2-AS1	down	AP001189.4 < TRAF3IP2-AS1	6.91708e-06	5.45785e-05
	ENSG00000236304.1	AP001189.4	ENSG00000230590.3	FTX	down	AP001189.4 < FTX	4.84747e-10	9.96216e-09
	ENSG00000236304.1	AP001189.4	ENSG00000266904.1	LINC00663	down	AP001189.4 < LINC00663	1.93811e-07	2.20687e-06
	ENSG00000236333.3	TRHDE-AS1	ENSG00000246379.2	RP11-461O7.1	down	TRHDE-AS1 < RP11-461O7.1	6.1594e-05	0.000380863
	ENSG00000236333.3	TRHDE-AS1	ENSG00000244227.1	RP11-298O21.5	down	TRHDE-AS1 < RP11-298O21.5	2.87967e-09	5.02865e-08
	ENSG00000236333.3	TRHDE-AS1	ENSG00000216863.5	LY86-AS1	down	TRHDE-AS1 < LY86-AS1	0.000244009	0.00129491
	ENSG00000236404.4	RP11-125B21.2	ENSG00000182021.5	RP11-381O7.3	down	RP11-125B21.2 < RP11-381O7.3	0.010553	0.0351173
	ENSG00000236404.4	RP11-125B21.2	ENSG00000229839.2	AC018462.2	down	RP11-125B21.2 < AC018462.2	3.89438e-06	3.27239e-05
	ENSG00000236404.4	RP11-125B21.2	ENSG00000269923.1	RP11-214K3.24	down	RP11-125B21.2 < RP11-214K3.24	1.86857e-06	1.69589e-05
	ENSG00000236423.1	RP13-15E13.1	ENSG00000247708.3	STX18-AS1	up	RP13-15E13.1 > STX18-AS1	1.22028e-05	8.97883e-05
	ENSG00000236423.1	RP13-15E13.1	ENSG00000188825.9	LINC00910	up	RP13-15E13.1 > LINC00910	0.000409139	0.00202892
	ENSG00000236423.1	RP13-15E13.1	ENSG00000236432.3	AC097662.2	up	RP13-15E13.1 > AC097662.2	0.000124654	0.000714175
	ENSG00000236432.3	AC097662.2	ENSG00000270419.1	CAHM	up	AC097662.2 > CAHM	0.00173876	0.00722382
	ENSG00000236432.3	AC097662.2	ENSG00000267254.1	CTD-2162K18.5	up	AC097662.2 > CTD-2162K18.5	0.00356456	0.0134534
	ENSG00000236432.3	AC097662.2	ENSG00000240875.1	LINC00886	up	AC097662.2 > LINC00886	0.0114774	0.0373614
	ENSG00000236499.2	LINC00896	ENSG00000247240.3	UBL7-AS1	up	LINC00896 > UBL7-AS1	0.0148334	0.0462083
	ENSG00000236499.2	LINC00896	ENSG00000248049.2	UBA6-AS1	up	LINC00896 > UBA6-AS1	0.0301225	0.0843208
	ENSG00000236499.2	LINC00896	ENSG00000231365.1	RP11-418J17.1	up	LINC00896 > RP11-418J17.1	0.0106755	0.0352089
	ENSG00000236519.1	AL773604.8	ENSG00000250903.4	GMDS-AS1	up	AL773604.8 > GMDS-AS1	0.00728297	0.0250375
	ENSG00000236519.1	AL773604.8	ENSG00000188825.9	LINC00910	up	AL773604.8 > LINC00910	0.0106755	0.0352089
	ENSG00000236519.1	AL773604.8	ENSG00000224281.4	SLC25A5-AS1	up	AL773604.8 > SLC25A5-AS1	0.0301225	0.0843208
	ENSG00000236526.1	RP4-742J24.2	ENSG00000261824.2	LINC00662	up	RP4-742J24.2 > LINC00662	0.00356456	0.0134534
	ENSG00000236526.1	RP4-742J24.2	ENSG00000219665.4	CTD-2006C1.2	up	RP4-742J24.2 > CTD-2006C1.2	0.00564044	0.0203465
	ENSG00000236526.1	RP4-742J24.2	ENSG00000188825.9	LINC00910	up	RP4-742J24.2 > LINC00910	0.00101192	0.00448293
	ENSG00000236537.1	RP11-732M18.3	ENSG00000130600.11	H19	up	RP11-732M18.3 > H19	0.0301225	0.0843208
	ENSG00000236537.1	RP11-732M18.3	ENSG00000267745.1	RP11-686D22.8	up	RP11-732M18.3 > RP11-686D22.8	0.0148334	0.0462083
	ENSG00000236537.1	RP11-732M18.3	ENSG00000223768.1	LINC00205	up	RP11-732M18.3 > LINC00205	0.0204285	0.0608591
	ENSG00000236618.2	PITPNA-AS1	ENSG00000130600.11	H19	up	PITPNA-AS1 > H19	0.00101192	0.00448293
	ENSG00000236618.2	PITPNA-AS1	ENSG00000182165.13	TP53TG1	up	PITPNA-AS1 > TP53TG1	0.0301225	0.0843208
	ENSG00000236671.3	PRKG1-AS1	ENSG00000225778.1	PROSER2-AS1	up	PRKG1-AS1 > PROSER2-AS1	0.0358508	0.0984737
	ENSG00000236671.3	PRKG1-AS1	ENSG00000260588.1	RP11-930P14.2	up	PRKG1-AS1 > RP11-930P14.2	0.0199968	0.0599941
	ENSG00000236671.3	PRKG1-AS1	ENSG00000232310.2	RP11-557H15.4	up	PRKG1-AS1 > RP11-557H15.4	0.0148334	0.0462083
	ENSG00000236700.1	LINC01010	ENSG00000205181.5	LINC00654	up	LINC01010 > LINC00654	0.0319262	0.0890076
	ENSG00000236700.1	LINC01010	ENSG00000230487.3	PSMG3-AS1	up	LINC01010 > PSMG3-AS1	0.0358508	0.0984737
	ENSG00000236700.1	LINC01010	ENSG00000260997.1	RP4-647J21.1	up	LINC01010 > RP4-647J21.1	0.0204285	0.0608591
	ENSG00000236714.1	AC005592.1	ENSG00000236943.2	RP11-640M9.1	up	AC005592.1 > RP11-640M9.1	0.0114774	0.0373614
	ENSG00000236714.1	AC005592.1	ENSG00000203739.3	RP11-296O14.3	up	AC005592.1 > RP11-296O14.3	0.00636522	0.022586
	ENSG00000236714.1	AC005592.1	ENSG00000226471.2	CTA-292E10.6	up	AC005592.1 > CTA-292E10.6	0.0114774	0.0373614
	ENSG00000236772.1	RP5-1184F4.5	ENSG00000247240.3	UBL7-AS1	up	RP5-1184F4.5 > UBL7-AS1	0.00356456	0.0134534
	ENSG00000236772.1	RP5-1184F4.5	ENSG00000262089.1	RP11-589P10.5	up	RP5-1184F4.5 > RP11-589P10.5	0.0301225	0.0843208
	ENSG00000236772.1	RP5-1184F4.5	ENSG00000244879.3	GABPB1-AS1	up	RP5-1184F4.5 > GABPB1-AS1	0.0301225	0.0843208
	ENSG00000236778.3	INTS6-AS1	ENSG00000247708.3	STX18-AS1	up	INTS6-AS1 > STX18-AS1	0.000409139	0.00202892
	ENSG00000236778.3	INTS6-AS1	ENSG00000236432.3	AC097662.2	up	INTS6-AS1 > AC097662.2	0.00101192	0.00448293
	ENSG00000236778.3	INTS6-AS1	ENSG00000247950.2	SEC24B-AS1	up	INTS6-AS1 > SEC24B-AS1	0.0148334	0.0462083
	ENSG00000236790.1	LINC00299	ENSG00000247708.3	STX18-AS1	up	LINC00299 > STX18-AS1	0.0204285	0.0608591
	ENSG00000236790.1	LINC00299	ENSG00000188825.9	LINC00910	up	LINC00299 > LINC00910	0.0148334	0.0462083
	ENSG00000236790.1	LINC00299	ENSG00000223546.2	LINC00630	up	LINC00299 > LINC00630	0.0301225	0.0843208
	ENSG00000236810.1	RP5-886K2.3	ENSG00000260766.1	RP11-226L15.5	up	RP5-886K2.3 > RP11-226L15.5	0.0301225	0.0843208
	ENSG00000236810.1	RP5-886K2.3	ENSG00000196810.4	CTBP1-AS2	up	RP5-886K2.3 > CTBP1-AS2	0.0301225	0.0843208
	ENSG00000236810.1	RP5-886K2.3	ENSG00000270084.1	GAS5-AS1	up	RP5-886K2.3 > GAS5-AS1	0.00153076	0.0065447
	ENSG00000236830.2	CBR3-AS1	ENSG00000235954.2	TTC28-AS1	up	CBR3-AS1 > TTC28-AS1	7.66158e-09	1.20303e-07	esophageal squamous cell carcinoma,prostate cancer
	ENSG00000236830.2	CBR3-AS1	ENSG00000259943.1	RP1-39G22.7	up	CBR3-AS1 > RP1-39G22.7	0.0301225	0.0843208
	ENSG00000236830.2	CBR3-AS1	ENSG00000234912.5	LINC00338	up	CBR3-AS1 > LINC00338	0.0301225	0.0843208
	ENSG00000236833.1	AC024560.2	ENSG00000247572.3	CKMT2-AS1	up	AC024560.2 > CKMT2-AS1	0.0148334	0.0462083
	ENSG00000236833.1	AC024560.2	ENSG00000248049.2	UBA6-AS1	up	AC024560.2 > UBA6-AS1	0.0148334	0.0462083
	ENSG00000236833.1	AC024560.2	ENSG00000231365.1	RP11-418J17.1	up	AC024560.2 > RP11-418J17.1	0.00728297	0.0250375
	ENSG00000236859.2	AC018737.1	ENSG00000179743.2	RP11-169K16.9	down	AC018737.1 < RP11-169K16.9	0.00295171	0.0115826
	ENSG00000236859.2	AC018737.1	ENSG00000262879.1	RP11-156P1.3	down	AC018737.1 < RP11-156P1.3	0.0301225	0.0843208
	ENSG00000236859.2	AC018737.1	ENSG00000259065.1	RP5-1021I20.1	down	AC018737.1 < RP5-1021I20.1	2.49498e-05	0.000170308
	ENSG00000236871.2	LINC00106	ENSG00000258301.2	RP11-488C13.5	up	LINC00106 > RP11-488C13.5	0.0106755	0.0352089
	ENSG00000236871.2	LINC00106	ENSG00000270081.1	RP5-935K16.1	up	LINC00106 > RP5-935K16.1	0.00348749	0.0134112
	ENSG00000236871.2	LINC00106	ENSG00000130600.11	H19	up	LINC00106 > H19	0.0148334	0.0462083
	ENSG00000236914.3	RP11-1008C21.2	ENSG00000238197.1	PAXBP1-AS1	down	RP11-1008C21.2 < PAXBP1-AS1	3.29176e-11	8.79864e-10
	ENSG00000236914.3	RP11-1008C21.2	ENSG00000249898.3	CTD-2541M15.1	down	RP11-1008C21.2 < CTD-2541M15.1	0.0301225	0.0843208
	ENSG00000236914.3	RP11-1008C21.2	ENSG00000228878.3	AC007551.3	down	RP11-1008C21.2 < AC007551.3	2.3229e-06	2.03438e-05
	ENSG00000236943.2	RP11-640M9.1	ENSG00000231365.1	RP11-418J17.1	up	RP11-640M9.1 > RP11-418J17.1	0.00564044	0.0203465
	ENSG00000236943.2	RP11-640M9.1	ENSG00000260233.2	SSSCA1-AS1	up	RP11-640M9.1 > SSSCA1-AS1	0.0106755	0.0352089
	ENSG00000236943.2	RP11-640M9.1	ENSG00000177738.3	CTD-2201E18.3	up	RP11-640M9.1 > CTD-2201E18.3	0.00728297	0.0250375
	ENSG00000236977.1	ANKRD44-IT1	ENSG00000237298.4	TTN-AS1	up	ANKRD44-IT1 > TTN-AS1	0.0148334	0.0462083
	ENSG00000236977.1	ANKRD44-IT1	ENSG00000227959.1	RP11-276H7.2	up	ANKRD44-IT1 > RP11-276H7.2	0.00347473	0.0134112
	ENSG00000236977.1	ANKRD44-IT1	ENSG00000229481.1	CTD-2554C21.3	up	ANKRD44-IT1 > CTD-2554C21.3	0.0199968	0.0599941
	ENSG00000237021.2	RP3-486I3.7	ENSG00000227456.3	LINC00310	up	RP3-486I3.7 > LINC00310	0.00188895	0.0077356
	ENSG00000237021.2	RP3-486I3.7	ENSG00000237298.4	TTN-AS1	up	RP3-486I3.7 > TTN-AS1	0.0106755	0.0352089
	ENSG00000237021.2	RP3-486I3.7	ENSG00000233593.2	RP4-665J23.1	up	RP3-486I3.7 > RP4-665J23.1	0.00728297	0.0250375
	ENSG00000237036.4	ZEB1-AS1	ENSG00000229839.2	AC018462.2	down	ZEB1-AS1 < AC018462.2	0.00323142	0.0125588	esophageal squamous cell carcinoma,hepatocellular carcinoma
	ENSG00000237036.4	ZEB1-AS1	ENSG00000260619.1	RP11-775C24.3	down	ZEB1-AS1 < RP11-775C24.3	0.00174703	0.00723009
	ENSG00000237036.4	ZEB1-AS1	ENSG00000182021.5	RP11-381O7.3	down	ZEB1-AS1 < RP11-381O7.3	0.0106755	0.0352089
	ENSG00000237149.4	ZNF503-AS2	ENSG00000249898.3	CTD-2541M15.1	down	ZNF503-AS2 < CTD-2541M15.1	0.0301225	0.0843208
	ENSG00000237149.4	ZNF503-AS2	ENSG00000250802.2	ZBED3-AS1	down	ZNF503-AS2 < ZBED3-AS1	0.00588707	0.0211089
	ENSG00000237149.4	ZNF503-AS2	ENSG00000231010.1	RP6-109B7.2	down	ZNF503-AS2 < RP6-109B7.2	0.0301225	0.0843208
	ENSG00000237181.1	AC147651.4	ENSG00000260630.2	SNAI3-AS1	down	AC147651.4 < SNAI3-AS1	0.0148334	0.0462083
	ENSG00000237181.1	AC147651.4	ENSG00000259994.1	RP11-305E6.4	down	AC147651.4 < RP11-305E6.4	0.00728297	0.0250375
	ENSG00000237181.1	AC147651.4	ENSG00000228878.3	AC007551.3	down	AC147651.4 < AC007551.3	0.0199968	0.0599941
	ENSG00000237187.4	NR2F1-AS1	ENSG00000231889.3	TRAF3IP2-AS1	down	NR2F1-AS1 < TRAF3IP2-AS1	4.49285e-08	5.87979e-07
	ENSG00000237187.4	NR2F1-AS1	ENSG00000260630.2	SNAI3-AS1	down	NR2F1-AS1 < SNAI3-AS1	0.000202851	0.00109143
	ENSG00000237187.4	NR2F1-AS1	ENSG00000238197.1	PAXBP1-AS1	down	NR2F1-AS1 < PAXBP1-AS1	0.000124654	0.000714175
	ENSG00000237188.3	RP11-337C18.8	ENSG00000258301.2	RP11-488C13.5	up	RP11-337C18.8 > RP11-488C13.5	0.0301225	0.0843208
	ENSG00000237188.3	RP11-337C18.8	ENSG00000262089.1	RP11-589P10.5	up	RP11-337C18.8 > RP11-589P10.5	0.00348749	0.0134112
	ENSG00000237188.3	RP11-337C18.8	ENSG00000231770.1	TMEM44-AS1	up	RP11-337C18.8 > TMEM44-AS1	0.0319262	0.0890076
	ENSG00000237298.4	TTN-AS1	ENSG00000261005.1	CTB-58E17.1	up	TTN-AS1 > CTB-58E17.1	0.0148334	0.0462083
	ENSG00000237298.4	TTN-AS1	ENSG00000261824.2	LINC00662	up	TTN-AS1 > LINC00662	0.00153076	0.0065447
	ENSG00000237298.4	TTN-AS1	ENSG00000246560.2	RP11-10L12.4	up	TTN-AS1 > RP11-10L12.4	0.0358508	0.0984737
	ENSG00000237310.1	GS1-124K5.4	ENSG00000258301.2	RP11-488C13.5	up	GS1-124K5.4 > RP11-488C13.5	0.0301225	0.0843208
	ENSG00000237310.1	GS1-124K5.4	ENSG00000270084.1	GAS5-AS1	up	GS1-124K5.4 > GAS5-AS1	0.000130305	0.000739321
	ENSG00000237310.1	GS1-124K5.4	ENSG00000262089.1	RP11-589P10.5	up	GS1-124K5.4 > RP11-589P10.5	0.00173876	0.00722382
	ENSG00000237399.3	PITRM1-AS1	ENSG00000262194.1	CTD-3195I5.5	up	PITRM1-AS1 > CTD-3195I5.5	0.0358508	0.0984737
	ENSG00000237399.3	PITRM1-AS1	ENSG00000247774.2	PCED1B-AS1	up	PITRM1-AS1 > PCED1B-AS1	0.00728297	0.0250375
	ENSG00000237399.3	PITRM1-AS1	ENSG00000246695.3	RASSF8-AS1	up	PITRM1-AS1 > RASSF8-AS1	0.00153076	0.0065447
	ENSG00000237424.1	FOXD2-AS1	ENSG00000260565.2	ERVK13-1	up	FOXD2-AS1 > ERVK13-1	0.00356456	0.0134534
	ENSG00000237424.1	FOXD2-AS1	ENSG00000258301.2	RP11-488C13.5	up	FOXD2-AS1 > RP11-488C13.5	0.0301225	0.0843208
	ENSG00000237424.1	FOXD2-AS1	ENSG00000235954.2	TTC28-AS1	up	FOXD2-AS1 > TTC28-AS1	2.62821e-12	9.07755e-11
	ENSG00000237436.1	RP11-312B8.1	ENSG00000261824.2	LINC00662	up	RP11-312B8.1 > LINC00662	0.0301225	0.0843208
	ENSG00000237436.1	RP11-312B8.1	ENSG00000236943.2	RP11-640M9.1	up	RP11-312B8.1 > RP11-640M9.1	0.0106755	0.0352089
	ENSG00000237436.1	RP11-312B8.1	ENSG00000203739.3	RP11-296O14.3	up	RP11-312B8.1 > RP11-296O14.3	0.0358508	0.0984737
	ENSG00000237438.2	CECR7	ENSG00000235954.2	TTC28-AS1	up	CECR7 > TTC28-AS1	0.000409139	0.00202892
	ENSG00000237438.2	CECR7	ENSG00000196810.4	CTBP1-AS2	up	CECR7 > CTBP1-AS2	0.0301225	0.0843208
	ENSG00000237438.2	CECR7	ENSG00000270084.1	GAS5-AS1	up	CECR7 > GAS5-AS1	0.0148334	0.0462083
	ENSG00000237463.1	RP11-280O1.2	ENSG00000261005.1	CTB-58E17.1	up	RP11-280O1.2 > CTB-58E17.1	0.00728297	0.0250375
	ENSG00000237463.1	RP11-280O1.2	ENSG00000261824.2	LINC00662	up	RP11-280O1.2 > LINC00662	0.00728297	0.0250375
	ENSG00000237463.1	RP11-280O1.2	ENSG00000219665.4	CTD-2006C1.2	up	RP11-280O1.2 > CTD-2006C1.2	0.000197258	0.00106992
	ENSG00000237489.2	LINC00959	ENSG00000249898.3	CTD-2541M15.1	down	LINC00959 < CTD-2541M15.1	0.0301225	0.0843208
	ENSG00000237489.2	LINC00959	ENSG00000229980.4	TOB1-AS1	down	LINC00959 < TOB1-AS1	0.00295171	0.0115826
	ENSG00000237489.2	LINC00959	ENSG00000245975.2	RP11-30K9.6	down	LINC00959 < RP11-30K9.6	0.00153076	0.0065447
	ENSG00000237517.4	DGCR5	ENSG00000235954.2	TTC28-AS1	up	DGCR5 > TTC28-AS1	0.00356456	0.0134534
	ENSG00000237517.4	DGCR5	ENSG00000247240.3	UBL7-AS1	up	DGCR5 > UBL7-AS1	0.0148334	0.0462083
	ENSG00000237517.4	DGCR5	ENSG00000244879.3	GABPB1-AS1	up	DGCR5 > GABPB1-AS1	0.0148334	0.0462083
	ENSG00000237523.1	LINC00857	ENSG00000258301.2	RP11-488C13.5	up	LINC00857 > RP11-488C13.5	0.0301225	0.0843208
	ENSG00000237523.1	LINC00857	ENSG00000230724.5	LINC01001	up	LINC00857 > LINC01001	0.00728297	0.0250375
	ENSG00000237523.1	LINC00857	ENSG00000224975.1	INE1	up	LINC00857 > INE1	0.0301225	0.0843208
	ENSG00000237686.2	RP5-1120P11.1	ENSG00000260565.2	ERVK13-1	up	RP5-1120P11.1 > ERVK13-1	0.0148334	0.0462083
	ENSG00000237686.2	RP5-1120P11.1	ENSG00000258301.2	RP11-488C13.5	up	RP5-1120P11.1 > RP11-488C13.5	0.0301225	0.0843208
	ENSG00000237686.2	RP5-1120P11.1	ENSG00000270081.1	RP5-935K16.1	up	RP5-1120P11.1 > RP5-935K16.1	0.00728297	0.0250375
	ENSG00000237697.2	LINC00312	ENSG00000225791.2	TRAM2-AS1	down	LINC00312 < TRAM2-AS1	4.32877e-12	1.43944e-10
	ENSG00000237697.2	LINC00312	ENSG00000179818.9	PCBP1-AS1	down	LINC00312 < PCBP1-AS1	3.89438e-06	3.27239e-05
	ENSG00000237697.2	LINC00312	ENSG00000236859.2	AC018737.1	down	LINC00312 < AC018737.1	6.7179e-08	8.5032e-07
	ENSG00000237753.1	AC079922.3	ENSG00000270084.1	GAS5-AS1	up	AC079922.3 > GAS5-AS1	0.0301225	0.0843208
	ENSG00000237753.1	AC079922.3	ENSG00000247572.3	CKMT2-AS1	up	AC079922.3 > CKMT2-AS1	0.000845081	0.00383575
	ENSG00000237753.1	AC079922.3	ENSG00000244879.3	GABPB1-AS1	up	AC079922.3 > GABPB1-AS1	0.0301225	0.0843208
	ENSG00000237781.2	RP11-54A4.2	ENSG00000231889.3	TRAF3IP2-AS1	down	RP11-54A4.2 < TRAF3IP2-AS1	0.00356456	0.0134534
	ENSG00000237781.2	RP11-54A4.2	ENSG00000230590.3	FTX	down	RP11-54A4.2 < FTX	0.00295171	0.0115826
	ENSG00000237781.2	RP11-54A4.2	ENSG00000245573.3	BDNF-AS	down	RP11-54A4.2 < BDNF-AS	0.00173876	0.00722382
	ENSG00000237807.3	RP11-400K9.4	ENSG00000226688.2	ENTPD1-AS1	down	RP11-400K9.4 < ENTPD1-AS1	0.00728297	0.0250375
	ENSG00000237807.3	RP11-400K9.4	ENSG00000249898.3	CTD-2541M15.1	down	RP11-400K9.4 < CTD-2541M15.1	0.00356456	0.0134534
	ENSG00000237807.3	RP11-400K9.4	ENSG00000259994.1	RP11-305E6.4	down	RP11-400K9.4 < RP11-305E6.4	8.0314e-06	6.26828e-05
	ENSG00000237886.1	RP11-611D20.2	ENSG00000235954.2	TTC28-AS1	up	RP11-611D20.2 > TTC28-AS1	0.0319262	0.0890076
	ENSG00000237886.1	RP11-611D20.2	ENSG00000170919.11	TPT1-AS1	up	RP11-611D20.2 > TPT1-AS1	0.0148334	0.0462083
	ENSG00000237886.1	RP11-611D20.2	ENSG00000244879.3	GABPB1-AS1	up	RP11-611D20.2 > GABPB1-AS1	0.00295171	0.0115826
	ENSG00000237940.3	AC093642.3	ENSG00000267858.1	AC016629.8	up	AC093642.3 > AC016629.8	0.0301225	0.0843208
	ENSG00000237940.3	AC093642.3	ENSG00000261879.1	RP11-333E1.1	up	AC093642.3 > RP11-333E1.1	0.00093111	0.00416933
	ENSG00000237940.3	AC093642.3	ENSG00000267194.1	RP1-193H18.2	up	AC093642.3 > RP1-193H18.2	0.000845081	0.00383575
	ENSG00000237943.2	PRKCQ-AS1	ENSG00000228878.3	AC007551.3	down	PRKCQ-AS1 < AC007551.3	1.22028e-05	8.97883e-05
	ENSG00000237943.2	PRKCQ-AS1	ENSG00000259826.1	RP11-467D6.1	down	PRKCQ-AS1 < RP11-467D6.1	0.0188354	0.0571951
	ENSG00000237943.2	PRKCQ-AS1	ENSG00000264920.1	RP11-6N17.4	down	PRKCQ-AS1 < RP11-6N17.4	0.010553	0.0351173
	ENSG00000237950.1	RP11-7O11.3	ENSG00000231365.1	RP11-418J17.1	up	RP11-7O11.3 > RP11-418J17.1	0.000249872	0.00131912
	ENSG00000237950.1	RP11-7O11.3	ENSG00000236088.5	COX10-AS1	up	RP11-7O11.3 > COX10-AS1	0.00564044	0.0203465
	ENSG00000237950.1	RP11-7O11.3	ENSG00000237188.3	RP11-337C18.8	up	RP11-7O11.3 > RP11-337C18.8	0.0358508	0.0984737
	ENSG00000237975.2	FLG-AS1	ENSG00000236548.1	RP11-510H23.1	down	FLG-AS1 < RP11-510H23.1	0.00323142	0.0125588
	ENSG00000237975.2	FLG-AS1	ENSG00000215483.4	LINC00598	down	FLG-AS1 < LINC00598	0.0188354	0.0571951
	ENSG00000237975.2	FLG-AS1	ENSG00000259705.1	RP11-227D13.1	down	FLG-AS1 < RP11-227D13.1	0.00636522	0.022586
	ENSG00000237976.1	RP11-126K1.6	ENSG00000235954.2	TTC28-AS1	up	RP11-126K1.6 > TTC28-AS1	0.0199968	0.0599941
	ENSG00000237976.1	RP11-126K1.6	ENSG00000247240.3	UBL7-AS1	up	RP11-126K1.6 > UBL7-AS1	0.0301225	0.0843208
	ENSG00000237976.1	RP11-126K1.6	ENSG00000248092.3	NNT-AS1	up	RP11-126K1.6 > NNT-AS1	0.0301225	0.0843208
	ENSG00000237989.1	AP001046.5	ENSG00000229839.2	AC018462.2	down	AP001046.5 < AC018462.2	0.0301225	0.0843208
	ENSG00000237989.1	AP001046.5	ENSG00000226688.2	ENTPD1-AS1	down	AP001046.5 < ENTPD1-AS1	0.000401216	0.00201856
	ENSG00000237989.1	AP001046.5	ENSG00000204241.3	RP11-713P17.3	down	AP001046.5 < RP11-713P17.3	0.00728297	0.0250375
	ENSG00000238005.2	RP11-443B7.1	ENSG00000261824.2	LINC00662	up	RP11-443B7.1 > LINC00662	0.00295171	0.0115826
	ENSG00000238005.2	RP11-443B7.1	ENSG00000233230.1	AC079807.2	up	RP11-443B7.1 > AC079807.2	0.0109473	0.0359355
	ENSG00000238005.2	RP11-443B7.1	ENSG00000246089.3	RP11-115C21.2	up	RP11-443B7.1 > RP11-115C21.2	0.0319262	0.0890076
	ENSG00000238045.5	AC009133.14	ENSG00000254635.1	WAC-AS1	up	AC009133.14 > WAC-AS1	4.77693e-06	3.89737e-05
	ENSG00000238045.5	AC009133.14	ENSG00000232388.2	LINC00493	up	AC009133.14 > LINC00493	0.000197258	0.00106992
	ENSG00000238045.5	AC009133.14	ENSG00000263244.1	RP11-473I1.10	up	AC009133.14 > RP11-473I1.10	1.01625e-05	7.68002e-05
	ENSG00000238078.1	RP11-295M18.2	ENSG00000229839.2	AC018462.2	down	RP11-295M18.2 < AC018462.2	0.000845081	0.00383575
	ENSG00000238078.1	RP11-295M18.2	ENSG00000226688.2	ENTPD1-AS1	down	RP11-295M18.2 < ENTPD1-AS1	4.08816e-08	5.42193e-07
	ENSG00000238078.1	RP11-295M18.2	ENSG00000236548.1	RP11-510H23.1	down	RP11-295M18.2 < RP11-510H23.1	0.000197258	0.00106992
	ENSG00000238113.2	RP11-262H14.1	ENSG00000260766.1	RP11-226L15.5	up	RP11-262H14.1 > RP11-226L15.5	0.0148334	0.0462083
	ENSG00000238113.2	RP11-262H14.1	ENSG00000270084.1	GAS5-AS1	up	RP11-262H14.1 > GAS5-AS1	0.0358508	0.0984737
	ENSG00000238113.2	RP11-262H14.1	ENSG00000223768.1	LINC00205	up	RP11-262H14.1 > LINC00205	0.000845081	0.00383575
	ENSG00000238133.2	MLK7-AS1	ENSG00000188825.9	LINC00910	up	MLK7-AS1 > LINC00910	0.0204285	0.0608591
	ENSG00000238133.2	MLK7-AS1	ENSG00000203739.3	RP11-296O14.3	up	MLK7-AS1 > RP11-296O14.3	0.00728297	0.0250375
	ENSG00000238133.2	MLK7-AS1	ENSG00000247950.2	SEC24B-AS1	up	MLK7-AS1 > SEC24B-AS1	0.0204285	0.0608591
	ENSG00000238142.1	RP11-108M9.4	ENSG00000225791.2	TRAM2-AS1	down	RP11-108M9.4 < TRAM2-AS1	0.0148334	0.0462083
	ENSG00000238142.1	RP11-108M9.4	ENSG00000245556.2	CTD-2037K23.2	down	RP11-108M9.4 < CTD-2037K23.2	0.0109473	0.0359355
	ENSG00000238142.1	RP11-108M9.4	ENSG00000266010.1	GATA6-AS1	down	RP11-108M9.4 < GATA6-AS1	0.0301225	0.0843208
	ENSG00000238164.2	RP3-395M20.8	ENSG00000268006.1	PTOV1-AS1	up	RP3-395M20.8 > PTOV1-AS1	0.00356456	0.0134534
	ENSG00000238164.2	RP3-395M20.8	ENSG00000270015.1	RP11-540B6.6	up	RP3-395M20.8 > RP11-540B6.6	0.0199968	0.0599941
	ENSG00000238164.2	RP3-395M20.8	ENSG00000247271.2	ZBED5-AS1	up	RP3-395M20.8 > ZBED5-AS1	0.000197258	0.00106992
	ENSG00000238184.1	AC129929.5	ENSG00000244227.1	RP11-298O21.5	down	AC129929.5 < RP11-298O21.5	0.00335215	0.0129903
	ENSG00000238197.1	PAXBP1-AS1	ENSG00000243176.1	RP11-550I24.2	down	PAXBP1-AS1 < RP11-550I24.2	0.0301225	0.0843208
	ENSG00000238197.1	PAXBP1-AS1	ENSG00000250802.2	ZBED3-AS1	down	PAXBP1-AS1 < ZBED3-AS1	0.0199968	0.0599941
	ENSG00000238273.3	AC012360.6	ENSG00000231365.1	RP11-418J17.1	up	AC012360.6 > RP11-418J17.1	0.000101717	0.000591898
	ENSG00000238273.3	AC012360.6	ENSG00000261005.1	CTB-58E17.1	up	AC012360.6 > CTB-58E17.1	4.77693e-06	3.89737e-05
	ENSG00000238273.3	AC012360.6	ENSG00000261824.2	LINC00662	up	AC012360.6 > LINC00662	0.000130305	0.000739321
	ENSG00000239213.1	RP11-85F14.5	ENSG00000247271.2	ZBED5-AS1	up	RP11-85F14.5 > ZBED5-AS1	0.0199968	0.0599941
	ENSG00000239213.1	RP11-85F14.5	ENSG00000235437.3	RP11-357C3.3	up	RP11-85F14.5 > RP11-357C3.3	0.0319262	0.0890076
	ENSG00000239213.1	RP11-85F14.5	ENSG00000258301.2	RP11-488C13.5	up	RP11-85F14.5 > RP11-488C13.5	0.00093111	0.00416933
	ENSG00000239523.1	MYLK-AS1	ENSG00000231365.1	RP11-418J17.1	up	MYLK-AS1 > RP11-418J17.1	0.00564044	0.0203465	gastric cancer
	ENSG00000239523.1	MYLK-AS1	ENSG00000177738.3	CTD-2201E18.3	up	MYLK-AS1 > CTD-2201E18.3	0.0148334	0.0462083
	ENSG00000239523.1	MYLK-AS1	ENSG00000214401.4	KANSL1-AS1	up	MYLK-AS1 > KANSL1-AS1	0.00173876	0.00722382
	ENSG00000239911.1	PRKAG2-AS1	ENSG00000130600.11	H19	up	PRKAG2-AS1 > H19	0.00356456	0.0134534
	ENSG00000239911.1	PRKAG2-AS1	ENSG00000224189.2	HOXD-AS1	up	PRKAG2-AS1 > HOXD-AS1	0.00174703	0.00723009
	ENSG00000239911.1	PRKAG2-AS1	ENSG00000258301.2	RP11-488C13.5	up	PRKAG2-AS1 > RP11-488C13.5	0.00564044	0.0203465
	ENSG00000240207.2	RP11-379F4.4	ENSG00000226688.2	ENTPD1-AS1	down	RP11-379F4.4 < ENTPD1-AS1	2.49498e-05	0.000170308
	ENSG00000240207.2	RP11-379F4.4	ENSG00000236548.1	RP11-510H23.1	down	RP11-379F4.4 < RP11-510H23.1	0.00356456	0.0134534
	ENSG00000240207.2	RP11-379F4.4	ENSG00000260619.1	RP11-775C24.3	down	RP11-379F4.4 < RP11-775C24.3	0.0301225	0.0843208
	ENSG00000240288.3	GHRLOS	ENSG00000247240.3	UBL7-AS1	up	GHRLOS > UBL7-AS1	0.010553	0.0351173
	ENSG00000240288.3	GHRLOS	ENSG00000223768.1	LINC00205	up	GHRLOS > LINC00205	0.00356456	0.0134534
	ENSG00000240288.3	GHRLOS	ENSG00000260912.1	RP11-363E7.4	up	GHRLOS > RP11-363E7.4	0.0148334	0.0462083
	ENSG00000240350.1	AC017002.1	ENSG00000246695.3	RASSF8-AS1	up	AC017002.1 > RASSF8-AS1	0.00728297	0.0250375
	ENSG00000240350.1	AC017002.1	ENSG00000237399.3	PITRM1-AS1	up	AC017002.1 > PITRM1-AS1	0.0188354	0.0571951
	ENSG00000240350.1	AC017002.1	ENSG00000230487.3	PSMG3-AS1	up	AC017002.1 > PSMG3-AS1	0.0106755	0.0352089
	ENSG00000240498.2	CDKN2B-AS1	ENSG00000261824.2	LINC00662	up	CDKN2B-AS1 > LINC00662	0.000409139	0.00202892	acute lymphoblastic leukemia,acute myeloid leukemia,bladder cancer,breast cancer,cervical cancer,esophageal squamous cell carcinoma,gastric cancer,glioma,hepatocellular carcinoma,laryngeal squamous cell carcinoma,melanoma,neurofibromatosis type 1,non-small cell lung cancer,osteosarcoma,prostate cancer,serous ovarian cancer
	ENSG00000240498.2	CDKN2B-AS1	ENSG00000219665.4	CTD-2006C1.2	up	CDKN2B-AS1 > CTD-2006C1.2	5.05863e-05	0.000318732
	ENSG00000240498.2	CDKN2B-AS1	ENSG00000224281.4	SLC25A5-AS1	up	CDKN2B-AS1 > SLC25A5-AS1	4.52295e-05	0.00028965
	ENSG00000240859.1	AC093627.10	ENSG00000235954.2	TTC28-AS1	up	AC093627.10 > TTC28-AS1	0.000249872	0.00131912
	ENSG00000240859.1	AC093627.10	ENSG00000196810.4	CTBP1-AS2	up	AC093627.10 > CTBP1-AS2	0.0301225	0.0843208
	ENSG00000240859.1	AC093627.10	ENSG00000270084.1	GAS5-AS1	up	AC093627.10 > GAS5-AS1	0.00728297	0.0250375
	ENSG00000240875.1	LINC00886	ENSG00000235954.2	TTC28-AS1	up	LINC00886 > TTC28-AS1	0.000787	0.00365266
	ENSG00000240875.1	LINC00886	ENSG00000170919.11	TPT1-AS1	up	LINC00886 > TPT1-AS1	0.0148334	0.0462083
	ENSG00000240875.1	LINC00886	ENSG00000247572.3	CKMT2-AS1	up	LINC00886 > CKMT2-AS1	0.0301225	0.0843208
	ENSG00000241014.1	RP11-244H3.1	ENSG00000245573.3	BDNF-AS	down	RP11-244H3.1 < BDNF-AS	0.0148334	0.0462083
	ENSG00000241014.1	RP11-244H3.1	ENSG00000255517.2	CTD-3074O7.5	down	RP11-244H3.1 < CTD-3074O7.5	0.00564044	0.0203465
	ENSG00000241014.1	RP11-244H3.1	ENSG00000261485.1	PAN3-AS1	down	RP11-244H3.1 < PAN3-AS1	0.000845081	0.00383575
	ENSG00000241135.1	LINC00881	ENSG00000236432.3	AC097662.2	up	LINC00881 > AC097662.2	0.000249872	0.00131912
	ENSG00000241135.1	LINC00881	ENSG00000261597.1	RP11-353B9.1	up	LINC00881 > RP11-353B9.1	0.0301225	0.0843208
	ENSG00000241135.1	LINC00881	ENSG00000237298.4	TTN-AS1	up	LINC00881 > TTN-AS1	0.0358508	0.0984737
	ENSG00000241158.2	ADAMTS9-AS1	ENSG00000229839.2	AC018462.2	down	ADAMTS9-AS1 < AC018462.2	2.14971e-05	0.000149021
	ENSG00000241158.2	ADAMTS9-AS1	ENSG00000226688.2	ENTPD1-AS1	down	ADAMTS9-AS1 < ENTPD1-AS1	2.93019e-13	1.27007e-11
	ENSG00000241158.2	ADAMTS9-AS1	ENSG00000236548.1	RP11-510H23.1	down	ADAMTS9-AS1 < RP11-510H23.1	4.77693e-06	3.89737e-05
	ENSG00000241472.2	PTPRG-AS1	ENSG00000261824.2	LINC00662	up	PTPRG-AS1 > LINC00662	0.00728297	0.0250375
	ENSG00000241472.2	PTPRG-AS1	ENSG00000219665.4	CTD-2006C1.2	up	PTPRG-AS1 > CTD-2006C1.2	0.000787	0.00365266
	ENSG00000241472.2	PTPRG-AS1	ENSG00000250903.4	GMDS-AS1	up	PTPRG-AS1 > GMDS-AS1	1.03628e-06	9.89711e-06
	ENSG00000241544.1	RP11-6F2.5	ENSG00000219665.4	CTD-2006C1.2	up	RP11-6F2.5 > CTD-2006C1.2	0.0114774	0.0373614
	ENSG00000241544.1	RP11-6F2.5	ENSG00000224281.4	SLC25A5-AS1	up	RP11-6F2.5 > SLC25A5-AS1	0.0199968	0.0599941
	ENSG00000241544.1	RP11-6F2.5	ENSG00000236943.2	RP11-640M9.1	up	RP11-6F2.5 > RP11-640M9.1	0.0199968	0.0599941
	ENSG00000241560.1	ZBTB20-AS1	ENSG00000227456.3	LINC00310	up	ZBTB20-AS1 > LINC00310	0.0204285	0.0608591
	ENSG00000241560.1	ZBTB20-AS1	ENSG00000260588.1	RP11-930P14.2	up	ZBTB20-AS1 > RP11-930P14.2	0.00728297	0.0250375
	ENSG00000241560.1	ZBTB20-AS1	ENSG00000233593.2	RP4-665J23.1	up	ZBTB20-AS1 > RP4-665J23.1	0.0301225	0.0843208
	ENSG00000241684.1	ADAMTS9-AS2	ENSG00000226688.2	ENTPD1-AS1	down	ADAMTS9-AS2 < ENTPD1-AS1	7.66158e-09	1.20303e-07	glioma,non-small cell lung cancer
	ENSG00000241684.1	ADAMTS9-AS2	ENSG00000236548.1	RP11-510H23.1	down	ADAMTS9-AS2 < RP11-510H23.1	0.00173876	0.00722382
	ENSG00000241684.1	ADAMTS9-AS2	ENSG00000260619.1	RP11-775C24.3	down	ADAMTS9-AS2 < RP11-775C24.3	0.00173876	0.00722382
	ENSG00000241732.1	RP11-38P22.2	ENSG00000269973.1	RP11-95D17.1	down	RP11-38P22.2 < RP11-95D17.1	1.48931e-07	1.74342e-06
	ENSG00000241732.1	RP11-38P22.2	ENSG00000179743.2	RP11-169K16.9	down	RP11-38P22.2 < RP11-169K16.9	5.81855e-09	9.46717e-08
	ENSG00000241732.1	RP11-38P22.2	ENSG00000231889.3	TRAF3IP2-AS1	down	RP11-38P22.2 < TRAF3IP2-AS1	0.0148334	0.0462083
	ENSG00000241764.3	AC002467.7	ENSG00000260565.2	ERVK13-1	up	AC002467.7 > ERVK13-1	0.0199968	0.0599941
	ENSG00000241764.3	AC002467.7	ENSG00000258301.2	RP11-488C13.5	up	AC002467.7 > RP11-488C13.5	0.0301225	0.0843208
	ENSG00000241764.3	AC002467.7	ENSG00000270084.1	GAS5-AS1	up	AC002467.7 > GAS5-AS1	6.60277e-05	0.000404373
	ENSG00000241990.1	RP6-109B7.3	ENSG00000258301.2	RP11-488C13.5	up	RP6-109B7.3 > RP11-488C13.5	0.0148334	0.0462083
	ENSG00000241990.1	RP6-109B7.3	ENSG00000270081.1	RP5-935K16.1	up	RP6-109B7.3 > RP5-935K16.1	0.00356456	0.0134534
	ENSG00000241990.1	RP6-109B7.3	ENSG00000236618.2	PITPNA-AS1	up	RP6-109B7.3 > PITPNA-AS1	0.000197258	0.00106992
	ENSG00000242086.4	LINC00969	ENSG00000130600.11	H19	up	LINC00969 > H19	0.0004949	0.0024005
	ENSG00000242242.1	PVRL3-AS1	ENSG00000260588.1	RP11-930P14.2	up	PVRL3-AS1 > RP11-930P14.2	0.0114774	0.0373614
	ENSG00000242242.1	PVRL3-AS1	ENSG00000261742.1	LINC00922	up	PVRL3-AS1 > LINC00922	0.000845081	0.00383575
	ENSG00000242242.1	PVRL3-AS1	ENSG00000227591.1	RP1-28O10.1	up	PVRL3-AS1 > RP1-28O10.1	0.00146113	0.00632086
	ENSG00000242258.1	LINC00996	ENSG00000259826.1	RP11-467D6.1	down	LINC00996 < RP11-467D6.1	0.0358508	0.0984737
	ENSG00000242258.1	LINC00996	ENSG00000264920.1	RP11-6N17.4	down	LINC00996 < RP11-6N17.4	0.0106755	0.0352089
	ENSG00000242258.1	LINC00996	ENSG00000243176.1	RP11-550I24.2	down	LINC00996 < RP11-550I24.2	0.0148334	0.0462083
	ENSG00000242516.1	LINC00960	ENSG00000231365.1	RP11-418J17.1	up	LINC00960 > RP11-418J17.1	0.00173876	0.00722382
	ENSG00000242516.1	LINC00960	ENSG00000261005.1	CTB-58E17.1	up	LINC00960 > CTB-58E17.1	0.00188895	0.0077356
	ENSG00000242516.1	LINC00960	ENSG00000177738.3	CTD-2201E18.3	up	LINC00960 > CTD-2201E18.3	0.00728297	0.0250375
	ENSG00000242622.1	RP11-18H7.1	ENSG00000231365.1	RP11-418J17.1	up	RP11-18H7.1 > RP11-418J17.1	0.0148334	0.0462083
	ENSG00000242622.1	RP11-18H7.1	ENSG00000261005.1	CTB-58E17.1	up	RP11-18H7.1 > CTB-58E17.1	0.000197258	0.00106992
	ENSG00000242622.1	RP11-18H7.1	ENSG00000261824.2	LINC00662	up	RP11-18H7.1 > LINC00662	9.95505e-08	1.20112e-06
	ENSG00000242687.2	AC004893.11	ENSG00000268006.1	PTOV1-AS1	up	AC004893.11 > PTOV1-AS1	0.0301225	0.0843208
	ENSG00000242687.2	AC004893.11	ENSG00000247271.2	ZBED5-AS1	up	AC004893.11 > ZBED5-AS1	0.0319262	0.0890076
	ENSG00000242687.2	AC004893.11	ENSG00000130600.11	H19	up	AC004893.11 > H19	0.00356456	0.0134534
	ENSG00000242759.2	LINC00882	ENSG00000244227.1	RP11-298O21.5	down	LINC00882 < RP11-298O21.5	0.00174703	0.00723009
	ENSG00000242808.3	SOX2-OT	ENSG00000250903.4	GMDS-AS1	up	SOX2-OT > GMDS-AS1	0.0301225	0.0843208	breast cancer,esophageal squamous cell carcinoma,hepatocellular carcinoma,lung squamous cell carcinoma
	ENSG00000242808.3	SOX2-OT	ENSG00000247708.3	STX18-AS1	up	SOX2-OT > STX18-AS1	0.0199968	0.0599941
	ENSG00000242808.3	SOX2-OT	ENSG00000188825.9	LINC00910	up	SOX2-OT > LINC00910	0.0301225	0.0843208
	ENSG00000242861.1	RP11-285F7.2	ENSG00000234741.3	GAS5	up	RP11-285F7.2 > GAS5	0.000787	0.00365266
	ENSG00000242861.1	RP11-285F7.2	ENSG00000253352.4	TUG1	up	RP11-285F7.2 > TUG1	0.0319262	0.0890076
	ENSG00000243004.1	AC005062.2	ENSG00000219665.4	CTD-2006C1.2	up	AC005062.2 > CTD-2006C1.2	0.00728297	0.0250375
	ENSG00000243004.1	AC005062.2	ENSG00000250903.4	GMDS-AS1	up	AC005062.2 > GMDS-AS1	0.00728297	0.0250375
	ENSG00000243004.1	AC005062.2	ENSG00000247708.3	STX18-AS1	up	AC005062.2 > STX18-AS1	1.03628e-06	9.89711e-06
	ENSG00000243055.1	GK-AS1	ENSG00000247271.2	ZBED5-AS1	up	GK-AS1 > ZBED5-AS1	0.0106755	0.0352089
	ENSG00000243055.1	GK-AS1	ENSG00000235437.3	RP11-357C3.3	up	GK-AS1 > RP11-357C3.3	0.0204285	0.0608591
	ENSG00000243055.1	GK-AS1	ENSG00000260565.2	ERVK13-1	up	GK-AS1 > ERVK13-1	0.000401216	0.00201856
	ENSG00000243069.3	ARHGEF26-AS1	ENSG00000249898.3	CTD-2541M15.1	down	ARHGEF26-AS1 < CTD-2541M15.1	0.00636522	0.022586
	ENSG00000243069.3	ARHGEF26-AS1	ENSG00000229227.4	RP11-38L15.2	down	ARHGEF26-AS1 < RP11-38L15.2	0.0204285	0.0608591
	ENSG00000243069.3	ARHGEF26-AS1	ENSG00000233452.2	STXBP5-AS1	down	ARHGEF26-AS1 < STXBP5-AS1	0.00153076	0.0065447
	ENSG00000243176.1	RP11-550I24.2	ENSG00000269923.1	RP11-214K3.24	down	RP11-550I24.2 < RP11-214K3.24	0.0199968	0.0599941
	ENSG00000243224.1	RP5-1157M23.2	ENSG00000219665.4	CTD-2006C1.2	up	RP5-1157M23.2 > CTD-2006C1.2	0.0106755	0.0352089
	ENSG00000243224.1	RP5-1157M23.2	ENSG00000188825.9	LINC00910	up	RP5-1157M23.2 > LINC00910	0.00323142	0.0125588
	ENSG00000243224.1	RP5-1157M23.2	ENSG00000236943.2	RP11-640M9.1	up	RP5-1157M23.2 > RP11-640M9.1	0.0199968	0.0599941
	ENSG00000243629.1	LINC00880	ENSG00000261005.1	CTB-58E17.1	up	LINC00880 > CTB-58E17.1	0.0301225	0.0843208
	ENSG00000243629.1	LINC00880	ENSG00000219665.4	CTD-2006C1.2	up	LINC00880 > CTD-2006C1.2	0.0106755	0.0352089
	ENSG00000243629.1	LINC00880	ENSG00000250903.4	GMDS-AS1	up	LINC00880 > GMDS-AS1	0.0114774	0.0373614
	ENSG00000243701.1	LINC00883	ENSG00000231889.3	TRAF3IP2-AS1	down	LINC00883 < TRAF3IP2-AS1	1.22028e-05	8.97883e-05
	ENSG00000243701.1	LINC00883	ENSG00000266904.1	LINC00663	down	LINC00883 < LINC00663	6.91708e-06	5.45785e-05
	ENSG00000243701.1	LINC00883	ENSG00000260630.2	SNAI3-AS1	down	LINC00883 < SNAI3-AS1	5.05863e-05	0.000318732
	ENSG00000243795.1	RP11-572M11.3	ENSG00000215808.2	RP11-371I1.2	up	RP11-572M11.3 > RP11-371I1.2	3.89438e-06	3.27239e-05
	ENSG00000243795.1	RP11-572M11.3	ENSG00000224259.1	RP11-48O20.4	up	RP11-572M11.3 > RP11-48O20.4	0.00188895	0.0077356
	ENSG00000243795.1	RP11-572M11.3	ENSG00000227959.1	RP11-276H7.2	up	RP11-572M11.3 > RP11-276H7.2	0.0106755	0.0352089
	ENSG00000243836.1	WDR86-AS1	ENSG00000226688.2	ENTPD1-AS1	down	WDR86-AS1 < ENTPD1-AS1	0.0199968	0.0599941
	ENSG00000243836.1	WDR86-AS1	ENSG00000248309.1	MEF2C-AS1	down	WDR86-AS1 < MEF2C-AS1	0.0301225	0.0843208
	ENSG00000243836.1	WDR86-AS1	ENSG00000224165.1	DNAJC27-AS1	down	WDR86-AS1 < DNAJC27-AS1	0.00728297	0.0250375
	ENSG00000243926.1	TIPARP-AS1	ENSG00000261824.2	LINC00662	up	TIPARP-AS1 > LINC00662	0.000409139	0.00202892
	ENSG00000243926.1	TIPARP-AS1	ENSG00000224281.4	SLC25A5-AS1	up	TIPARP-AS1 > SLC25A5-AS1	0.00153076	0.0065447
	ENSG00000243926.1	TIPARP-AS1	ENSG00000259953.1	RP11-4O1.2	up	TIPARP-AS1 > RP11-4O1.2	0.0148334	0.0462083
	ENSG00000244040.1	IL12A-AS1	ENSG00000228889.2	UBAC2-AS1	up	IL12A-AS1 > UBAC2-AS1	0.0301225	0.0843208
	ENSG00000244040.1	IL12A-AS1	ENSG00000228037.1	RP3-395M20.9	up	IL12A-AS1 > RP3-395M20.9	0.0301225	0.0843208
	ENSG00000244040.1	IL12A-AS1	ENSG00000255794.2	RMST	up	IL12A-AS1 > RMST	1.5188e-08	2.24779e-07
	ENSG00000244161.1	FLNB-AS1	ENSG00000236618.2	PITPNA-AS1	up	FLNB-AS1 > PITPNA-AS1	0.0204285	0.0608591
	ENSG00000244161.1	FLNB-AS1	ENSG00000262089.1	RP11-589P10.5	up	FLNB-AS1 > RP11-589P10.5	0.00153076	0.0065447
	ENSG00000244161.1	FLNB-AS1	ENSG00000260912.1	RP11-363E7.4	up	FLNB-AS1 > RP11-363E7.4	0.0004949	0.0024005
	ENSG00000244306.5	CTD-2314B22.3	ENSG00000260565.2	ERVK13-1	up	CTD-2314B22.3 > ERVK13-1	0.0301225	0.0843208
	ENSG00000244306.5	CTD-2314B22.3	ENSG00000270081.1	RP5-935K16.1	up	CTD-2314B22.3 > RP5-935K16.1	0.0148334	0.0462083
	ENSG00000244306.5	CTD-2314B22.3	ENSG00000235954.2	TTC28-AS1	up	CTD-2314B22.3 > TTC28-AS1	0.000787	0.00365266
	ENSG00000244459.2	RP11-1398P2.1	ENSG00000250303.2	RP11-356J5.12	down	RP11-1398P2.1 < RP11-356J5.12	0.0199968	0.0599941
	ENSG00000244459.2	RP11-1398P2.1	ENSG00000237149.4	ZNF503-AS2	down	RP11-1398P2.1 < ZNF503-AS2	0.010553	0.0351173
	ENSG00000244459.2	RP11-1398P2.1	ENSG00000226648.1	RP1-1J6.2	down	RP11-1398P2.1 < RP1-1J6.2	0.0148334	0.0462083
	ENSG00000244625.1	CTA-211A9.5	ENSG00000260766.1	RP11-226L15.5	up	CTA-211A9.5 > RP11-226L15.5	0.0148334	0.0462083
	ENSG00000244625.1	CTA-211A9.5	ENSG00000270084.1	GAS5-AS1	up	CTA-211A9.5 > GAS5-AS1	0.00174703	0.00723009
	ENSG00000244625.1	CTA-211A9.5	ENSG00000170919.11	TPT1-AS1	up	CTA-211A9.5 > TPT1-AS1	0.0188354	0.0571951
	ENSG00000244879.3	GABPB1-AS1	ENSG00000260565.2	ERVK13-1	up	GABPB1-AS1 > ERVK13-1	0.0148334	0.0462083
	ENSG00000244879.3	GABPB1-AS1	ENSG00000258301.2	RP11-488C13.5	up	GABPB1-AS1 > RP11-488C13.5	0.0148334	0.0462083
	ENSG00000244879.3	GABPB1-AS1	ENSG00000260766.1	RP11-226L15.5	up	GABPB1-AS1 > RP11-226L15.5	0.0358508	0.0984737
	ENSG00000244926.2	ALKBH3-AS1	ENSG00000226471.2	CTA-292E10.6	up	ALKBH3-AS1 > CTA-292E10.6	0.0301225	0.0843208
	ENSG00000244926.2	ALKBH3-AS1	ENSG00000261187.1	RP11-1007O24.2	up	ALKBH3-AS1 > RP11-1007O24.2	0.0106755	0.0352089
	ENSG00000244926.2	ALKBH3-AS1	ENSG00000268364.1	SMC5-AS1	up	ALKBH3-AS1 > SMC5-AS1	0.0199968	0.0599941
	ENSG00000244968.2	LIFR-AS1	ENSG00000260619.1	RP11-775C24.3	down	LIFR-AS1 < RP11-775C24.3	0.000745489	0.00349289
	ENSG00000244968.2	LIFR-AS1	ENSG00000269923.1	RP11-214K3.24	down	LIFR-AS1 < RP11-214K3.24	0.00636522	0.022586
	ENSG00000244968.2	LIFR-AS1	ENSG00000237870.2	AC073130.1	down	LIFR-AS1 < AC073130.1	0.0204285	0.0608591
	ENSG00000245060.2	LINC00847	ENSG00000232388.2	LINC00493	up	LINC00847 > LINC00493	0.00173876	0.00722382
	ENSG00000245060.2	LINC00847	ENSG00000242861.1	RP11-285F7.2	up	LINC00847 > RP11-285F7.2	0.00348749	0.0134112
	ENSG00000245060.2	LINC00847	ENSG00000254635.1	WAC-AS1	up	LINC00847 > WAC-AS1	0.010553	0.0351173
	ENSG00000245149.3	RNF139-AS1	ENSG00000247572.3	CKMT2-AS1	up	RNF139-AS1 > CKMT2-AS1	0.00728297	0.0250375
	ENSG00000245149.3	RNF139-AS1	ENSG00000247240.3	UBL7-AS1	up	RNF139-AS1 > UBL7-AS1	0.00728297	0.0250375
	ENSG00000245149.3	RNF139-AS1	ENSG00000244879.3	GABPB1-AS1	up	RNF139-AS1 > GABPB1-AS1	0.0301225	0.0843208
	ENSG00000245213.2	RP11-10K16.1	ENSG00000219665.4	CTD-2006C1.2	up	RP11-10K16.1 > CTD-2006C1.2	0.00564044	0.0203465
	ENSG00000245213.2	RP11-10K16.1	ENSG00000224281.4	SLC25A5-AS1	up	RP11-10K16.1 > SLC25A5-AS1	0.0301225	0.0843208
	ENSG00000245213.2	RP11-10K16.1	ENSG00000236943.2	RP11-640M9.1	up	RP11-10K16.1 > RP11-640M9.1	0.0199968	0.0599941
	ENSG00000245248.3	USP2-AS1	ENSG00000227258.1	SMIM2-AS1	up	USP2-AS1 > SMIM2-AS1	0.00356456	0.0134534
	ENSG00000245248.3	USP2-AS1	ENSG00000227591.1	RP1-28O10.1	up	USP2-AS1 > RP1-28O10.1	0.0188354	0.0571951
	ENSG00000245248.3	USP2-AS1	ENSG00000250604.1	RP11-597D13.8	up	USP2-AS1 > RP11-597D13.8	0.0301225	0.0843208
	ENSG00000245498.2	RP11-677M14.7	ENSG00000233230.1	AC079807.2	up	RP11-677M14.7 > AC079807.2	0.0148334	0.0462083
	ENSG00000245498.2	RP11-677M14.7	ENSG00000246560.2	RP11-10L12.4	up	RP11-677M14.7 > RP11-10L12.4	0.0301225	0.0843208
	ENSG00000245498.2	RP11-677M14.7	ENSG00000246263.2	KB-431C1.4	up	RP11-677M14.7 > KB-431C1.4	0.0301225	0.0843208
	ENSG00000245522.2	RP11-540A21.2	ENSG00000261824.2	LINC00662	up	RP11-540A21.2 > LINC00662	0.0148334	0.0462083
	ENSG00000245522.2	RP11-540A21.2	ENSG00000219665.4	CTD-2006C1.2	up	RP11-540A21.2 > CTD-2006C1.2	0.00728297	0.0250375
	ENSG00000245522.2	RP11-540A21.2	ENSG00000250903.4	GMDS-AS1	up	RP11-540A21.2 > GMDS-AS1	0.0148334	0.0462083
	ENSG00000245556.2	CTD-2037K23.2	ENSG00000235453.3	TOPORS-AS1	down	CTD-2037K23.2 < TOPORS-AS1	0.0301225	0.0843208
	ENSG00000245556.2	CTD-2037K23.2	ENSG00000258920.1	FOXN3-AS1	down	CTD-2037K23.2 < FOXN3-AS1	0.0148334	0.0462083
	ENSG00000245556.2	CTD-2037K23.2	ENSG00000261572.1	RP11-384L8.1	down	CTD-2037K23.2 < RP11-384L8.1	0.0358508	0.0984737
	ENSG00000245571.2	AP001258.4	ENSG00000258301.2	RP11-488C13.5	up	AP001258.4 > RP11-488C13.5	0.000197258	0.00106992
	ENSG00000245571.2	AP001258.4	ENSG00000262089.1	RP11-589P10.5	up	AP001258.4 > RP11-589P10.5	1.22028e-05	8.97883e-05
	ENSG00000245571.2	AP001258.4	ENSG00000130600.11	H19	up	AP001258.4 > H19	0.0301225	0.0843208
	ENSG00000245573.3	BDNF-AS	ENSG00000260464.1	RP4-561L24.3	down	BDNF-AS < RP4-561L24.3	0.0301225	0.0843208
	ENSG00000245573.3	BDNF-AS	ENSG00000250303.2	RP11-356J5.12	down	BDNF-AS < RP11-356J5.12	0.0188354	0.0571951
	ENSG00000245573.3	BDNF-AS	ENSG00000260526.1	RP11-73K9.2	down	BDNF-AS < RP11-73K9.2	0.000401216	0.00201856
	ENSG00000245614.2	DDX11-AS1	ENSG00000261824.2	LINC00662	up	DDX11-AS1 > LINC00662	0.0148334	0.0462083
	ENSG00000245614.2	DDX11-AS1	ENSG00000219665.4	CTD-2006C1.2	up	DDX11-AS1 > CTD-2006C1.2	0.000409139	0.00202892
	ENSG00000245614.2	DDX11-AS1	ENSG00000250903.4	GMDS-AS1	up	DDX11-AS1 > GMDS-AS1	9.46809e-05	0.000558649
	ENSG00000245648.1	RP11-277P12.20	ENSG00000235954.2	TTC28-AS1	up	RP11-277P12.20 > TTC28-AS1	0.00728297	0.0250375
	ENSG00000245648.1	RP11-277P12.20	ENSG00000196810.4	CTBP1-AS2	up	RP11-277P12.20 > CTBP1-AS2	0.0301225	0.0843208
	ENSG00000245648.1	RP11-277P12.20	ENSG00000170919.11	TPT1-AS1	up	RP11-277P12.20 > TPT1-AS1	0.0148334	0.0462083
	ENSG00000245651.2	RP11-620J15.2	ENSG00000219665.4	CTD-2006C1.2	up	RP11-620J15.2 > CTD-2006C1.2	0.0199968	0.0599941
	ENSG00000245651.2	RP11-620J15.2	ENSG00000188825.9	LINC00910	up	RP11-620J15.2 > LINC00910	0.000101717	0.000591898
	ENSG00000245651.2	RP11-620J15.2	ENSG00000236943.2	RP11-640M9.1	up	RP11-620J15.2 > RP11-640M9.1	0.00356456	0.0134534
	ENSG00000245694.4	CRNDE	ENSG00000254635.1	WAC-AS1	up	CRNDE > WAC-AS1	0.000101717	0.000591898	colorectal cancer,glioma
	ENSG00000245694.4	CRNDE	ENSG00000232388.2	LINC00493	up	CRNDE > LINC00493	1.01625e-05	7.68002e-05
	ENSG00000245694.4	CRNDE	ENSG00000263244.1	RP11-473I1.10	up	CRNDE > RP11-473I1.10	0.00093111	0.00416933
	ENSG00000245711.2	NADK2-AS1	ENSG00000230487.3	PSMG3-AS1	up	NADK2-AS1 > PSMG3-AS1	0.000787	0.00365266
	ENSG00000245711.2	NADK2-AS1	ENSG00000238164.2	RP3-395M20.8	up	NADK2-AS1 > RP3-395M20.8	0.0106755	0.0352089
	ENSG00000245711.2	NADK2-AS1	ENSG00000270062.1	RP11-248J18.3	up	NADK2-AS1 > RP11-248J18.3	0.0319262	0.0890076
	ENSG00000245750.3	RP11-279F6.1	ENSG00000268006.1	PTOV1-AS1	up	RP11-279F6.1 > PTOV1-AS1	0.0301225	0.0843208	prostate cancer
	ENSG00000245750.3	RP11-279F6.1	ENSG00000270015.1	RP11-540B6.6	up	RP11-279F6.1 > RP11-540B6.6	0.00728297	0.0250375
	ENSG00000245750.3	RP11-279F6.1	ENSG00000264112.1	RP11-159D12.2	up	RP11-279F6.1 > RP11-159D12.2	0.0301225	0.0843208
	ENSG00000245849.2	RAD51-AS1	ENSG00000232388.2	LINC00493	up	RAD51-AS1 > LINC00493	0.0188354	0.0571951
	ENSG00000245904.2	RP11-796E2.4	ENSG00000247708.3	STX18-AS1	up	RP11-796E2.4 > STX18-AS1	0.0301225	0.0843208
	ENSG00000245904.2	RP11-796E2.4	ENSG00000233593.2	RP4-665J23.1	up	RP11-796E2.4 > RP4-665J23.1	0.0301225	0.0843208
	ENSG00000245904.2	RP11-796E2.4	ENSG00000232973.7	CYP1B1-AS1	up	RP11-796E2.4 > CYP1B1-AS1	0.00295171	0.0115826
	ENSG00000245937.3	CTC-228N24.3	ENSG00000179818.9	PCBP1-AS1	down	CTC-228N24.3 < PCBP1-AS1	0.0319262	0.0890076
	ENSG00000245937.3	CTC-228N24.3	ENSG00000221817.5	RP11-137L10.6	down	CTC-228N24.3 < RP11-137L10.6	0.0188354	0.0571951
	ENSG00000245937.3	CTC-228N24.3	ENSG00000232063.1	RP11-307E17.8	down	CTC-228N24.3 < RP11-307E17.8	0.0148334	0.0462083
	ENSG00000245954.2	RP11-18H21.1	ENSG00000229891.1	Z83851.1	up	RP11-18H21.1 > Z83851.1	0.0106755	0.0352089
	ENSG00000245954.2	RP11-18H21.1	ENSG00000267194.1	RP1-193H18.2	up	RP11-18H21.1 > RP1-193H18.2	0.0358508	0.0984737
	ENSG00000246067.3	RAB30-AS1	ENSG00000258301.2	RP11-488C13.5	up	RAB30-AS1 > RP11-488C13.5	2.14971e-05	0.000149021
	ENSG00000246067.3	RAB30-AS1	ENSG00000262089.1	RP11-589P10.5	up	RAB30-AS1 > RP11-589P10.5	0.000130305	0.000739321
	ENSG00000246067.3	RAB30-AS1	ENSG00000130600.11	H19	up	RAB30-AS1 > H19	0.0301225	0.0843208
	ENSG00000246084.2	CTD-2506J14.1	ENSG00000224843.2	LINC00240	up	CTD-2506J14.1 > LINC00240	0.00323142	0.0125588
	ENSG00000246084.2	CTD-2506J14.1	ENSG00000233056.1	ERVH48-1	up	CTD-2506J14.1 > ERVH48-1	0.00588707	0.0211089
	ENSG00000246084.2	CTD-2506J14.1	ENSG00000270177.1	CTD-2410N18.3	up	CTD-2506J14.1 > CTD-2410N18.3	0.0301225	0.0843208
	ENSG00000246089.3	RP11-115C21.2	ENSG00000247572.3	CKMT2-AS1	up	RP11-115C21.2 > CKMT2-AS1	0.0148334	0.0462083
	ENSG00000246089.3	RP11-115C21.2	ENSG00000248049.2	UBA6-AS1	up	RP11-115C21.2 > UBA6-AS1	0.0148334	0.0462083
	ENSG00000246089.3	RP11-115C21.2	ENSG00000261005.1	CTB-58E17.1	up	RP11-115C21.2 > CTB-58E17.1	0.000489584	0.00238475
	ENSG00000246090.2	RP11-696N14.1	ENSG00000170919.11	TPT1-AS1	up	RP11-696N14.1 > TPT1-AS1	0.0301225	0.0843208
	ENSG00000246090.2	RP11-696N14.1	ENSG00000247572.3	CKMT2-AS1	up	RP11-696N14.1 > CKMT2-AS1	0.0301225	0.0843208
	ENSG00000246090.2	RP11-696N14.1	ENSG00000248049.2	UBA6-AS1	up	RP11-696N14.1 > UBA6-AS1	0.0358508	0.0984737
	ENSG00000246100.3	LINC00900	ENSG00000261824.2	LINC00662	up	LINC00900 > LINC00662	0.0199968	0.0599941
	ENSG00000246100.3	LINC00900	ENSG00000265399.1	RP13-270P17.2	up	LINC00900 > RP13-270P17.2	0.0148334	0.0462083
	ENSG00000246100.3	LINC00900	ENSG00000256576.1	RP13-977J11.2	up	LINC00900 > RP13-977J11.2	0.0148334	0.0462083
	ENSG00000246263.2	KB-431C1.4	ENSG00000270084.1	GAS5-AS1	up	KB-431C1.4 > GAS5-AS1	0.00356456	0.0134534
	ENSG00000246263.2	KB-431C1.4	ENSG00000170919.11	TPT1-AS1	up	KB-431C1.4 > TPT1-AS1	0.00564044	0.0203465
	ENSG00000246263.2	KB-431C1.4	ENSG00000262089.1	RP11-589P10.5	up	KB-431C1.4 > RP11-589P10.5	0.0148334	0.0462083
	ENSG00000246273.2	SBF2-AS1	ENSG00000261824.2	LINC00662	up	SBF2-AS1 > LINC00662	0.000409139	0.00202892
	ENSG00000246273.2	SBF2-AS1	ENSG00000219665.4	CTD-2006C1.2	up	SBF2-AS1 > CTD-2006C1.2	0.000124654	0.000714175
	ENSG00000246273.2	SBF2-AS1	ENSG00000224281.4	SLC25A5-AS1	up	SBF2-AS1 > SLC25A5-AS1	0.000845081	0.00383575
	ENSG00000246334.2	PRR7-AS1	ENSG00000263874.1	LINC00672	up	PRR7-AS1 > LINC00672	0.0301225	0.0843208
	ENSG00000246334.2	PRR7-AS1	ENSG00000270419.1	CAHM	up	PRR7-AS1 > CAHM	0.0204285	0.0608591
	ENSG00000246334.2	PRR7-AS1	ENSG00000167912.5	RP11-25K19.1	up	PRR7-AS1 > RP11-25K19.1	0.0199968	0.0599941
	ENSG00000246339.4	EXTL3-AS1	ENSG00000261824.2	LINC00662	up	EXTL3-AS1 > LINC00662	0.0148334	0.0462083
	ENSG00000246339.4	EXTL3-AS1	ENSG00000219665.4	CTD-2006C1.2	up	EXTL3-AS1 > CTD-2006C1.2	0.0204285	0.0608591
	ENSG00000246339.4	EXTL3-AS1	ENSG00000188825.9	LINC00910	up	EXTL3-AS1 > LINC00910	1.09945e-05	8.19325e-05
	ENSG00000246430.2	LINC00968	ENSG00000229839.2	AC018462.2	down	LINC00968 < AC018462.2	0.0199968	0.0599941
	ENSG00000246430.2	LINC00968	ENSG00000231889.3	TRAF3IP2-AS1	down	LINC00968 < TRAF3IP2-AS1	4.04085e-17	4.51237e-15
	ENSG00000246430.2	LINC00968	ENSG00000226688.2	ENTPD1-AS1	down	LINC00968 < ENTPD1-AS1	1.09945e-05	8.19325e-05
	ENSG00000246523.3	RP11-736K20.6	ENSG00000229839.2	AC018462.2	down	RP11-736K20.6 < AC018462.2	0.0301225	0.0843208
	ENSG00000246523.3	RP11-736K20.6	ENSG00000236548.1	RP11-510H23.1	down	RP11-736K20.6 < RP11-510H23.1	0.00728297	0.0250375
	ENSG00000246523.3	RP11-736K20.6	ENSG00000260619.1	RP11-775C24.3	down	RP11-736K20.6 < RP11-775C24.3	0.00153076	0.0065447
	ENSG00000246526.2	RP11-539L10.2	ENSG00000246695.3	RASSF8-AS1	up	RP11-539L10.2 > RASSF8-AS1	0.00188895	0.0077356
	ENSG00000246526.2	RP11-539L10.2	ENSG00000230487.3	PSMG3-AS1	up	RP11-539L10.2 > PSMG3-AS1	0.00101192	0.00448293
	ENSG00000246526.2	RP11-539L10.2	ENSG00000267296.2	CEBPA-AS1	up	RP11-539L10.2 > CEBPA-AS1	0.000254136	0.0013324
	ENSG00000246560.2	RP11-10L12.4	ENSG00000248092.3	NNT-AS1	up	RP11-10L12.4 > NNT-AS1	0.0301225	0.0843208
	ENSG00000246560.2	RP11-10L12.4	ENSG00000247774.2	PCED1B-AS1	up	RP11-10L12.4 > PCED1B-AS1	0.00356456	0.0134534
	ENSG00000246560.2	RP11-10L12.4	ENSG00000212978.5	AC016747.3	up	RP11-10L12.4 > AC016747.3	0.00295171	0.0115826
	ENSG00000246582.2	RP11-1149O23.3	ENSG00000242086.4	LINC00969	up	RP11-1149O23.3 > LINC00969	0.0301225	0.0843208
	ENSG00000246582.2	RP11-1149O23.3	ENSG00000260565.2	ERVK13-1	up	RP11-1149O23.3 > ERVK13-1	0.000197258	0.00106992
	ENSG00000246582.2	RP11-1149O23.3	ENSG00000258301.2	RP11-488C13.5	up	RP11-1149O23.3 > RP11-488C13.5	9.46809e-05	0.000558649
	ENSG00000246640.1	RP11-1094H24.4	ENSG00000253327.2	RAD21-AS1	down	RP11-1094H24.4 < RAD21-AS1	0.0188354	0.0571951
	ENSG00000246640.1	RP11-1094H24.4	ENSG00000226935.2	LINC00161	down	RP11-1094H24.4 < LINC00161	0.0188354	0.0571951
	ENSG00000246640.1	RP11-1094H24.4	ENSG00000226031.1	FGF13-AS1	down	RP11-1094H24.4 < FGF13-AS1	0.0319262	0.0890076
	ENSG00000246695.3	RASSF8-AS1	ENSG00000130600.11	H19	up	RASSF8-AS1 > H19	0.0301225	0.0843208
	ENSG00000246695.3	RASSF8-AS1	ENSG00000260912.1	RP11-363E7.4	up	RASSF8-AS1 > RP11-363E7.4	0.0109473	0.0359355
	ENSG00000246695.3	RASSF8-AS1	ENSG00000260711.1	RP11-747H7.3	up	RASSF8-AS1 > RP11-747H7.3	0.00636522	0.022586
	ENSG00000246763.2	RGMB-AS1	ENSG00000235954.2	TTC28-AS1	up	RGMB-AS1 > TTC28-AS1	0.00173876	0.00722382	non-small cell lung cancer
	ENSG00000246763.2	RGMB-AS1	ENSG00000170919.11	TPT1-AS1	up	RGMB-AS1 > TPT1-AS1	0.00728297	0.0250375
	ENSG00000246763.2	RGMB-AS1	ENSG00000247572.3	CKMT2-AS1	up	RGMB-AS1 > CKMT2-AS1	0.0301225	0.0843208
	ENSG00000246777.1	RP11-61A14.4	ENSG00000224905.2	AP001347.6	up	RP11-61A14.4 > AP001347.6	0.0319262	0.0890076
	ENSG00000246777.1	RP11-61A14.4	ENSG00000232645.1	RP3-322G13.5	up	RP11-61A14.4 > RP3-322G13.5	0.0301225	0.0843208
	ENSG00000246777.1	RP11-61A14.4	ENSG00000233098.4	RP11-344E13.3	up	RP11-61A14.4 > RP11-344E13.3	0.010553	0.0351173
	ENSG00000246792.2	RP11-68L18.1	ENSG00000267058.1	RP11-15A1.3	up	RP11-68L18.1 > RP11-15A1.3	0.0364515	0.0999703
	ENSG00000246792.2	RP11-68L18.1	ENSG00000232973.7	CYP1B1-AS1	up	RP11-68L18.1 > CYP1B1-AS1	0.0148334	0.0462083
	ENSG00000246792.2	RP11-68L18.1	ENSG00000227959.1	RP11-276H7.2	up	RP11-68L18.1 > RP11-276H7.2	0.0301225	0.0843208
	ENSG00000246898.1	LINC00920	ENSG00000226688.2	ENTPD1-AS1	down	LINC00920 < ENTPD1-AS1	0.0301225	0.0843208
	ENSG00000246898.1	LINC00920	ENSG00000249898.3	CTD-2541M15.1	down	LINC00920 < CTD-2541M15.1	0.00728297	0.0250375
	ENSG00000246898.1	LINC00920	ENSG00000196951.6	RP11-425I13.3	down	LINC00920 < RP11-425I13.3	2.49498e-05	0.000170308
	ENSG00000246982.2	RP1-179N16.6	ENSG00000235954.2	TTC28-AS1	up	RP1-179N16.6 > TTC28-AS1	1.01625e-05	7.68002e-05
	ENSG00000246982.2	RP1-179N16.6	ENSG00000196810.4	CTBP1-AS2	up	RP1-179N16.6 > CTBP1-AS2	0.0301225	0.0843208
	ENSG00000246982.2	RP1-179N16.6	ENSG00000270084.1	GAS5-AS1	up	RP1-179N16.6 > GAS5-AS1	0.00728297	0.0250375
	ENSG00000246985.3	SOCS2-AS1	ENSG00000226688.2	ENTPD1-AS1	down	SOCS2-AS1 < ENTPD1-AS1	0.00356456	0.0134534
	ENSG00000246985.3	SOCS2-AS1	ENSG00000249898.3	CTD-2541M15.1	down	SOCS2-AS1 < CTD-2541M15.1	0.00173876	0.00722382
	ENSG00000246985.3	SOCS2-AS1	ENSG00000196951.6	RP11-425I13.3	down	SOCS2-AS1 < RP11-425I13.3	2.49498e-05	0.000170308
	ENSG00000247095.2	MIR210HG	ENSG00000245849.2	RAD51-AS1	up	MIR210HG > RAD51-AS1	0.0148334	0.0462083
	ENSG00000247095.2	MIR210HG	ENSG00000268006.1	PTOV1-AS1	up	MIR210HG > PTOV1-AS1	0.000409139	0.00202892
	ENSG00000247095.2	MIR210HG	ENSG00000218510.3	LINC00339	up	MIR210HG > LINC00339	0.0148334	0.0462083
	ENSG00000247134.2	RP11-11N9.4	ENSG00000268006.1	PTOV1-AS1	up	RP11-11N9.4 > PTOV1-AS1	0.0301225	0.0843208
	ENSG00000247134.2	RP11-11N9.4	ENSG00000270015.1	RP11-540B6.6	up	RP11-11N9.4 > RP11-540B6.6	0.000845081	0.00383575
	ENSG00000247134.2	RP11-11N9.4	ENSG00000247271.2	ZBED5-AS1	up	RP11-11N9.4 > ZBED5-AS1	0.00356456	0.0134534
	ENSG00000247157.2	RP11-434C1.1	ENSG00000261824.2	LINC00662	up	RP11-434C1.1 > LINC00662	0.00356456	0.0134534
	ENSG00000247157.2	RP11-434C1.1	ENSG00000224281.4	SLC25A5-AS1	up	RP11-434C1.1 > SLC25A5-AS1	0.00173876	0.00722382
	ENSG00000247157.2	RP11-434C1.1	ENSG00000261094.2	RP11-355O1.11	up	RP11-434C1.1 > RP11-355O1.11	0.0301225	0.0843208
	ENSG00000247199.3	RP11-373N22.3	ENSG00000259901.1	RP5-991G20.4	up	RP11-373N22.3 > RP5-991G20.4	0.0148334	0.0462083
	ENSG00000247199.3	RP11-373N22.3	ENSG00000261254.1	RP4-714D9.5	up	RP11-373N22.3 > RP4-714D9.5	0.0148334	0.0462083
	ENSG00000247199.3	RP11-373N22.3	ENSG00000257176.1	RP11-996F15.2	up	RP11-373N22.3 > RP11-996F15.2	0.00173876	0.00722382
	ENSG00000247228.2	RP11-296I10.3	ENSG00000226332.2	RP11-157P1.4	down	RP11-296I10.3 < RP11-157P1.4	0.0199968	0.0599941
	ENSG00000247240.3	UBL7-AS1	ENSG00000262089.1	RP11-589P10.5	up	UBL7-AS1 > RP11-589P10.5	0.0114774	0.0373614
	ENSG00000247240.3	UBL7-AS1	ENSG00000260912.1	RP11-363E7.4	up	UBL7-AS1 > RP11-363E7.4	0.000124654	0.000714175
	ENSG00000247240.3	UBL7-AS1	ENSG00000245694.4	CRNDE	up	UBL7-AS1 > CRNDE	0.0106755	0.0352089
	ENSG00000247271.2	ZBED5-AS1	ENSG00000130600.11	H19	up	ZBED5-AS1 > H19	2.99908e-05	0.000201107
	ENSG00000247271.2	ZBED5-AS1	ENSG00000182165.13	TP53TG1	up	ZBED5-AS1 > TP53TG1	0.00636522	0.022586
	ENSG00000247271.2	ZBED5-AS1	ENSG00000260260.1	RP11-304L19.5	up	ZBED5-AS1 > RP11-304L19.5	0.0199968	0.0599941
	ENSG00000247317.3	RP11-273G15.2	ENSG00000261005.1	CTB-58E17.1	up	RP11-273G15.2 > CTB-58E17.1	0.0148334	0.0462083
	ENSG00000247317.3	RP11-273G15.2	ENSG00000261824.2	LINC00662	up	RP11-273G15.2 > LINC00662	0.00356456	0.0134534
	ENSG00000247317.3	RP11-273G15.2	ENSG00000224281.4	SLC25A5-AS1	up	RP11-273G15.2 > SLC25A5-AS1	0.000845081	0.00383575
	ENSG00000247363.2	RP11-637A17.2	ENSG00000219665.4	CTD-2006C1.2	up	RP11-637A17.2 > CTD-2006C1.2	0.00295171	0.0115826
	ENSG00000247363.2	RP11-637A17.2	ENSG00000188825.9	LINC00910	up	RP11-637A17.2 > LINC00910	0.00323142	0.0125588
	ENSG00000247363.2	RP11-637A17.2	ENSG00000236943.2	RP11-640M9.1	up	RP11-637A17.2 > RP11-640M9.1	0.00356456	0.0134534
	ENSG00000247400.3	DNAJC3-AS1	ENSG00000270084.1	GAS5-AS1	up	DNAJC3-AS1 > GAS5-AS1	0.00588707	0.0211089
	ENSG00000247400.3	DNAJC3-AS1	ENSG00000170919.11	TPT1-AS1	up	DNAJC3-AS1 > TPT1-AS1	0.00348749	0.0134112
	ENSG00000247400.3	DNAJC3-AS1	ENSG00000247572.3	CKMT2-AS1	up	DNAJC3-AS1 > CKMT2-AS1	3.27239e-06	2.79425e-05
	ENSG00000247498.5	RP11-392P7.6	ENSG00000260630.2	SNAI3-AS1	down	RP11-392P7.6 < SNAI3-AS1	0.010553	0.0351173
	ENSG00000247498.5	RP11-392P7.6	ENSG00000238197.1	PAXBP1-AS1	down	RP11-392P7.6 < PAXBP1-AS1	0.000845081	0.00383575
	ENSG00000247498.5	RP11-392P7.6	ENSG00000228878.3	AC007551.3	down	RP11-392P7.6 < AC007551.3	0.0199968	0.0599941
	ENSG00000247516.3	MIR4458HG	ENSG00000238197.1	PAXBP1-AS1	down	MIR4458HG < PAXBP1-AS1	0.00093111	0.00416933
	ENSG00000247516.3	MIR4458HG	ENSG00000259994.1	RP11-305E6.4	down	MIR4458HG < RP11-305E6.4	0.0199968	0.0599941
	ENSG00000247516.3	MIR4458HG	ENSG00000228878.3	AC007551.3	down	MIR4458HG < AC007551.3	0.00188895	0.0077356
	ENSG00000247556.2	OIP5-AS1	ENSG00000263753.2	LINC00667	down	OIP5-AS1 < LINC00667	0.0301225	0.0843208
	ENSG00000247556.2	OIP5-AS1	ENSG00000227372.6	TP73-AS1	down	OIP5-AS1 < TP73-AS1	0.00588707	0.0211089
	ENSG00000247556.2	OIP5-AS1	ENSG00000253982.1	CTD-2336O2.1	down	OIP5-AS1 < CTD-2336O2.1	0.00728297	0.0250375
	ENSG00000247572.3	CKMT2-AS1	ENSG00000262089.1	RP11-589P10.5	up	CKMT2-AS1 > RP11-589P10.5	0.00173876	0.00722382
	ENSG00000247572.3	CKMT2-AS1	ENSG00000267745.1	RP11-686D22.8	up	CKMT2-AS1 > RP11-686D22.8	0.0301225	0.0843208
	ENSG00000247572.3	CKMT2-AS1	ENSG00000260912.1	RP11-363E7.4	up	CKMT2-AS1 > RP11-363E7.4	0.00188895	0.0077356
	ENSG00000247595.2	SPTY2D1-AS1	ENSG00000247572.3	CKMT2-AS1	up	SPTY2D1-AS1 > CKMT2-AS1	0.0301225	0.0843208
	ENSG00000247595.2	SPTY2D1-AS1	ENSG00000244879.3	GABPB1-AS1	up	SPTY2D1-AS1 > GABPB1-AS1	0.0148334	0.0462083
	ENSG00000247595.2	SPTY2D1-AS1	ENSG00000248049.2	UBA6-AS1	up	SPTY2D1-AS1 > UBA6-AS1	0.0148334	0.0462083
	ENSG00000247679.2	RP11-1277A3.1	ENSG00000268006.1	PTOV1-AS1	up	RP11-1277A3.1 > PTOV1-AS1	0.00173876	0.00722382
	ENSG00000247679.2	RP11-1277A3.1	ENSG00000218510.3	LINC00339	up	RP11-1277A3.1 > LINC00339	0.0301225	0.0843208
	ENSG00000247679.2	RP11-1277A3.1	ENSG00000270015.1	RP11-540B6.6	up	RP11-1277A3.1 > RP11-540B6.6	0.00728297	0.0250375
	ENSG00000247708.3	STX18-AS1	ENSG00000236943.2	RP11-640M9.1	up	STX18-AS1 > RP11-640M9.1	0.0301225	0.0843208
	ENSG00000247708.3	STX18-AS1	ENSG00000203739.3	RP11-296O14.3	up	STX18-AS1 > RP11-296O14.3	0.0106755	0.0352089
	ENSG00000247708.3	STX18-AS1	ENSG00000204934.6	ATP6V0E2-AS1	up	STX18-AS1 > ATP6V0E2-AS1	0.00295171	0.0115826
	ENSG00000247774.2	PCED1B-AS1	ENSG00000130600.11	H19	up	PCED1B-AS1 > H19	0.00173876	0.00722382
	ENSG00000247774.2	PCED1B-AS1	ENSG00000182165.13	TP53TG1	up	PCED1B-AS1 > TP53TG1	0.0301225	0.0843208
	ENSG00000247796.2	CTD-2366F13.1	ENSG00000231365.1	RP11-418J17.1	up	CTD-2366F13.1 > RP11-418J17.1	0.000401216	0.00201856
	ENSG00000247796.2	CTD-2366F13.1	ENSG00000261005.1	CTB-58E17.1	up	CTD-2366F13.1 > CTB-58E17.1	0.00101192	0.00448293
	ENSG00000247796.2	CTD-2366F13.1	ENSG00000177738.3	CTD-2201E18.3	up	CTD-2366F13.1 > CTD-2201E18.3	0.0148334	0.0462083
	ENSG00000247809.3	NR2F2-AS1	ENSG00000226688.2	ENTPD1-AS1	down	NR2F2-AS1 < ENTPD1-AS1	2.23196e-06	1.97021e-05
	ENSG00000247809.3	NR2F2-AS1	ENSG00000260619.1	RP11-775C24.3	down	NR2F2-AS1 < RP11-775C24.3	0.0301225	0.0843208
	ENSG00000247809.3	NR2F2-AS1	ENSG00000269923.1	RP11-214K3.24	down	NR2F2-AS1 < RP11-214K3.24	0.00728297	0.0250375
	ENSG00000247828.3	TMEM161B-AS1	ENSG00000258301.2	RP11-488C13.5	up	TMEM161B-AS1 > RP11-488C13.5	0.0301225	0.0843208
	ENSG00000247828.3	TMEM161B-AS1	ENSG00000235954.2	TTC28-AS1	up	TMEM161B-AS1 > TTC28-AS1	1.82593e-08	2.62222e-07
	ENSG00000247828.3	TMEM161B-AS1	ENSG00000196810.4	CTBP1-AS2	up	TMEM161B-AS1 > CTBP1-AS2	0.00356456	0.0134534
	ENSG00000247950.2	SEC24B-AS1	ENSG00000261824.2	LINC00662	up	SEC24B-AS1 > LINC00662	0.000845081	0.00383575
	ENSG00000247950.2	SEC24B-AS1	ENSG00000224281.4	SLC25A5-AS1	up	SEC24B-AS1 > SLC25A5-AS1	0.0148334	0.0462083
	ENSG00000247950.2	SEC24B-AS1	ENSG00000236943.2	RP11-640M9.1	up	SEC24B-AS1 > RP11-640M9.1	0.00093111	0.00416933
	ENSG00000247982.2	LINC00926	ENSG00000263244.1	RP11-473I1.10	up	LINC00926 > RP11-473I1.10	0.0301225	0.0843208
	ENSG00000247982.2	LINC00926	ENSG00000260260.1	RP11-304L19.5	up	LINC00926 > RP11-304L19.5	0.0301225	0.0843208
	ENSG00000247982.2	LINC00926	ENSG00000182165.13	TP53TG1	up	LINC00926 > TP53TG1	0.0358508	0.0984737
	ENSG00000248008.2	DYNLL1-AS1	ENSG00000130600.11	H19	up	DYNLL1-AS1 > H19	0.000787	0.00365266
	ENSG00000248008.2	DYNLL1-AS1	ENSG00000245849.2	RAD51-AS1	up	DYNLL1-AS1 > RAD51-AS1	0.0199968	0.0599941
	ENSG00000248019.2	FAM13A-AS1	ENSG00000231889.3	TRAF3IP2-AS1	down	FAM13A-AS1 < TRAF3IP2-AS1	0.0148334	0.0462083
	ENSG00000248019.2	FAM13A-AS1	ENSG00000230590.3	FTX	down	FAM13A-AS1 < FTX	0.000101717	0.000591898
	ENSG00000248019.2	FAM13A-AS1	ENSG00000266904.1	LINC00663	down	FAM13A-AS1 < LINC00663	0.00564044	0.0203465
	ENSG00000248049.2	UBA6-AS1	ENSG00000260766.1	RP11-226L15.5	up	UBA6-AS1 > RP11-226L15.5	0.0301225	0.0843208
	ENSG00000248049.2	UBA6-AS1	ENSG00000196810.4	CTBP1-AS2	up	UBA6-AS1 > CTBP1-AS2	0.0106755	0.0352089
	ENSG00000248049.2	UBA6-AS1	ENSG00000270084.1	GAS5-AS1	up	UBA6-AS1 > GAS5-AS1	6.60277e-05	0.000404373
	ENSG00000248079.2	DPH6-AS1	ENSG00000246379.2	RP11-461O7.1	down	DPH6-AS1 < RP11-461O7.1	6.17195e-05	0.000381628
	ENSG00000248092.3	NNT-AS1	ENSG00000245849.2	RAD51-AS1	up	NNT-AS1 > RAD51-AS1	0.0301225	0.0843208
	ENSG00000248092.3	NNT-AS1	ENSG00000268006.1	PTOV1-AS1	up	NNT-AS1 > PTOV1-AS1	0.0199968	0.0599941
	ENSG00000248092.3	NNT-AS1	ENSG00000218510.3	LINC00339	up	NNT-AS1 > LINC00339	0.0301225	0.0843208
	ENSG00000248161.1	RP11-499E18.1	ENSG00000196951.6	RP11-425I13.3	down	RP11-499E18.1 < RP11-425I13.3	0.00348749	0.0134112
	ENSG00000248161.1	RP11-499E18.1	ENSG00000233452.2	STXBP5-AS1	down	RP11-499E18.1 < STXBP5-AS1	0.00728297	0.0250375
	ENSG00000248161.1	RP11-499E18.1	ENSG00000250802.2	ZBED3-AS1	down	RP11-499E18.1 < ZBED3-AS1	0.0109473	0.0359355
	ENSG00000248175.1	CTC-428G20.3	ENSG00000179818.9	PCBP1-AS1	down	CTC-428G20.3 < PCBP1-AS1	0.00348749	0.0134112
	ENSG00000248175.1	CTC-428G20.3	ENSG00000260917.1	RP11-57H14.4	down	CTC-428G20.3 < RP11-57H14.4	0.000254136	0.0013324
	ENSG00000248175.1	CTC-428G20.3	ENSG00000223482.3	NUTM2A-AS1	down	CTC-428G20.3 < NUTM2A-AS1	3.30773e-05	0.000219624
	ENSG00000248265.1	RP11-834C11.3	ENSG00000219665.4	CTD-2006C1.2	up	RP11-834C11.3 > CTD-2006C1.2	0.0148334	0.0462083
	ENSG00000248265.1	RP11-834C11.3	ENSG00000247708.3	STX18-AS1	up	RP11-834C11.3 > STX18-AS1	0.000202851	0.00109143
	ENSG00000248265.1	RP11-834C11.3	ENSG00000188825.9	LINC00910	up	RP11-834C11.3 > LINC00910	0.0148334	0.0462083
	ENSG00000248275.1	TRIM52-AS1	ENSG00000179523.4	EIF3J-AS1	down	TRIM52-AS1 < EIF3J-AS1	2.49498e-05	0.000170308
	ENSG00000248275.1	TRIM52-AS1	ENSG00000245937.3	CTC-228N24.3	down	TRIM52-AS1 < CTC-228N24.3	1.22028e-05	8.97883e-05
	ENSG00000248275.1	TRIM52-AS1	ENSG00000264247.1	LINC00909	down	TRIM52-AS1 < LINC00909	0.000249872	0.00131912
	ENSG00000248309.1	MEF2C-AS1	ENSG00000244227.1	RP11-298O21.5	down	MEF2C-AS1 < RP11-298O21.5	0.010553	0.0351173
	ENSG00000248318.1	RP11-713M15.1	ENSG00000237298.4	TTN-AS1	up	RP11-713M15.1 > TTN-AS1	0.0358508	0.0984737
	ENSG00000248318.1	RP11-713M15.1	ENSG00000260588.1	RP11-930P14.2	up	RP11-713M15.1 > RP11-930P14.2	0.0319262	0.0890076
	ENSG00000248318.1	RP11-713M15.1	ENSG00000233593.2	RP4-665J23.1	up	RP11-713M15.1 > RP4-665J23.1	0.0358508	0.0984737
	ENSG00000248360.3	LINC00504	ENSG00000262873.1	CTD-2561B21.11	up	LINC00504 > CTD-2561B21.11	0.0204285	0.0608591
	ENSG00000248441.2	CTD-2536I1.1	ENSG00000229839.2	AC018462.2	down	CTD-2536I1.1 < AC018462.2	0.000845081	0.00383575
	ENSG00000248441.2	CTD-2536I1.1	ENSG00000226688.2	ENTPD1-AS1	down	CTD-2536I1.1 < ENTPD1-AS1	1.97882e-12	6.97282e-11
	ENSG00000248441.2	CTD-2536I1.1	ENSG00000253608.1	RP11-770E5.1	down	CTD-2536I1.1 < RP11-770E5.1	0.0301225	0.0843208
	ENSG00000248596.2	RP11-844P9.2	ENSG00000235954.2	TTC28-AS1	up	RP11-844P9.2 > TTC28-AS1	0.00173876	0.00722382
	ENSG00000248596.2	RP11-844P9.2	ENSG00000270084.1	GAS5-AS1	up	RP11-844P9.2 > GAS5-AS1	0.0148334	0.0462083
	ENSG00000248596.2	RP11-844P9.2	ENSG00000170919.11	TPT1-AS1	up	RP11-844P9.2 > TPT1-AS1	0.0301225	0.0843208
	ENSG00000248636.2	RP11-768F21.1	ENSG00000226496.1	LINC00323	down	RP11-768F21.1 < LINC00323	0.0188354	0.0571951
	ENSG00000248636.2	RP11-768F21.1	ENSG00000237928.1	RP4-668G5.1	down	RP11-768F21.1 < RP4-668G5.1	0.0204285	0.0608591
	ENSG00000248771.1	RP11-294O2.2	ENSG00000268006.1	PTOV1-AS1	up	RP11-294O2.2 > PTOV1-AS1	0.00728297	0.0250375	gastric cancer,lung adenocarcinoma
	ENSG00000248771.1	RP11-294O2.2	ENSG00000235437.3	RP11-357C3.3	up	RP11-294O2.2 > RP11-357C3.3	0.0148334	0.0462083
	ENSG00000248771.1	RP11-294O2.2	ENSG00000260565.2	ERVK13-1	up	RP11-294O2.2 > ERVK13-1	0.000409139	0.00202892
	ENSG00000248866.1	USP46-AS1	ENSG00000232063.1	RP11-307E17.8	down	USP46-AS1 < RP11-307E17.8	0.0106755	0.0352089
	ENSG00000248866.1	USP46-AS1	ENSG00000261534.1	RP11-244O19.1	down	USP46-AS1 < RP11-244O19.1	0.0188354	0.0571951
	ENSG00000248890.1	HHIP-AS1	ENSG00000179743.2	RP11-169K16.9	down	HHIP-AS1 < RP11-169K16.9	9.84648e-12	3.02755e-10
	ENSG00000248890.1	HHIP-AS1	ENSG00000231889.3	TRAF3IP2-AS1	down	HHIP-AS1 < TRAF3IP2-AS1	4.73477e-07	4.90279e-06
	ENSG00000248890.1	HHIP-AS1	ENSG00000230590.3	FTX	down	HHIP-AS1 < FTX	3.27543e-09	5.6039e-08
	ENSG00000248932.1	RP11-319G6.1	ENSG00000231365.1	RP11-418J17.1	up	RP11-319G6.1 > RP11-418J17.1	0.0301225	0.0843208
	ENSG00000248932.1	RP11-319G6.1	ENSG00000261824.2	LINC00662	up	RP11-319G6.1 > LINC00662	0.00153076	0.0065447
	ENSG00000248932.1	RP11-319G6.1	ENSG00000224281.4	SLC25A5-AS1	up	RP11-319G6.1 > SLC25A5-AS1	0.010553	0.0351173
	ENSG00000249307.1	LINC01088	ENSG00000244227.1	RP11-298O21.5	down	LINC01088 < RP11-298O21.5	0.000489584	0.00238475
	ENSG00000249307.1	LINC01088	ENSG00000229839.2	AC018462.2	down	LINC01088 < AC018462.2	1.3884e-09	2.5673e-08
	ENSG00000249307.1	LINC01088	ENSG00000231459.1	LINC00032	down	LINC01088 < LINC00032	0.00323142	0.0125588
	ENSG00000249364.1	RP11-434D9.1	ENSG00000246379.2	RP11-461O7.1	down	RP11-434D9.1 < RP11-461O7.1	0.0031774	0.0123842
	ENSG00000249364.1	RP11-434D9.1	ENSG00000244227.1	RP11-298O21.5	down	RP11-434D9.1 < RP11-298O21.5	1.40076e-05	0.000102136
	ENSG00000249364.1	RP11-434D9.1	ENSG00000253608.1	RP11-770E5.1	down	RP11-434D9.1 < RP11-770E5.1	0.000247513	0.00131255
	ENSG00000249476.1	CTD-2587M2.1	ENSG00000224281.4	SLC25A5-AS1	up	CTD-2587M2.1 > SLC25A5-AS1	0.0148334	0.0462083
	ENSG00000249476.1	CTD-2587M2.1	ENSG00000236943.2	RP11-640M9.1	up	CTD-2587M2.1 > RP11-640M9.1	0.0114774	0.0373614
	ENSG00000249476.1	CTD-2587M2.1	ENSG00000237753.1	AC079922.3	up	CTD-2587M2.1 > AC079922.3	0.0199968	0.0599941
	ENSG00000249592.1	RP11-440L14.1	ENSG00000247271.2	ZBED5-AS1	up	RP11-440L14.1 > ZBED5-AS1	0.00356456	0.0134534
	ENSG00000249592.1	RP11-440L14.1	ENSG00000242086.4	LINC00969	up	RP11-440L14.1 > LINC00969	0.00728297	0.0250375
	ENSG00000249592.1	RP11-440L14.1	ENSG00000260565.2	ERVK13-1	up	RP11-440L14.1 > ERVK13-1	4.52295e-05	0.00028965
	ENSG00000249669.3	MIR143HG	ENSG00000196951.6	RP11-425I13.3	down	MIR143HG < RP11-425I13.3	0.010553	0.0351173
	ENSG00000249669.3	MIR143HG	ENSG00000248309.1	MEF2C-AS1	down	MIR143HG < MEF2C-AS1	0.0301225	0.0843208
	ENSG00000249669.3	MIR143HG	ENSG00000235257.4	AC093415.2	down	MIR143HG < AC093415.2	6.14789e-05	0.000380162
	ENSG00000249673.2	NOP14-AS1	ENSG00000259877.1	RP11-46C24.7	down	NOP14-AS1 < RP11-46C24.7	0.000536332	0.0025657
	ENSG00000249673.2	NOP14-AS1	ENSG00000260552.1	RP11-49I11.1	down	NOP14-AS1 < RP11-49I11.1	0.00174703	0.00723009
	ENSG00000249673.2	NOP14-AS1	ENSG00000203497.2	PDCD4-AS1	down	NOP14-AS1 < PDCD4-AS1	0.0358508	0.0984737
	ENSG00000249700.4	SRD5A3-AS1	ENSG00000235954.2	TTC28-AS1	up	SRD5A3-AS1 > TTC28-AS1	0.0301225	0.0843208
	ENSG00000249700.4	SRD5A3-AS1	ENSG00000231365.1	RP11-418J17.1	up	SRD5A3-AS1 > RP11-418J17.1	0.000845081	0.00383575
	ENSG00000249700.4	SRD5A3-AS1	ENSG00000261005.1	CTB-58E17.1	up	SRD5A3-AS1 > CTB-58E17.1	2.14971e-05	0.000149021
	ENSG00000249717.1	RP11-44F21.3	ENSG00000225778.1	PROSER2-AS1	up	RP11-44F21.3 > PROSER2-AS1	0.00564044	0.0203465
	ENSG00000249717.1	RP11-44F21.3	ENSG00000230850.3	RP11-782C8.1	up	RP11-44F21.3 > RP11-782C8.1	0.0199968	0.0599941
	ENSG00000249717.1	RP11-44F21.3	ENSG00000267058.1	RP11-15A1.3	up	RP11-44F21.3 > RP11-15A1.3	0.0364515	0.0999703
	ENSG00000249816.2	LINC00964	ENSG00000261005.1	CTB-58E17.1	up	LINC00964 > CTB-58E17.1	0.0301225	0.0843208
	ENSG00000249816.2	LINC00964	ENSG00000261824.2	LINC00662	up	LINC00964 > LINC00662	0.00173876	0.00722382
	ENSG00000249816.2	LINC00964	ENSG00000219665.4	CTD-2006C1.2	up	LINC00964 > CTD-2006C1.2	0.000787	0.00365266
	ENSG00000249859.3	PVT1	ENSG00000245060.2	LINC00847	up	PVT1 > LINC00847	0.0301225	0.0843208	bladder cancer,breast cancer,colorectal cancer,gastric cancer,hepatocellular carcinoma,malignt pleural mesothelioma,multiple myeloma,non-small cell lung cancer,ovarian cancer,pancreatic cancer,pancreatic ductal adenocarcinoma,prostate cancer,thyroid cancer
	ENSG00000249859.3	PVT1	ENSG00000218510.3	LINC00339	up	PVT1 > LINC00339	0.0301225	0.0843208
	ENSG00000249859.3	PVT1	ENSG00000247271.2	ZBED5-AS1	up	PVT1 > ZBED5-AS1	0.00173876	0.00722382
	ENSG00000250056.1	LINC01018	ENSG00000229839.2	AC018462.2	down	LINC01018 < AC018462.2	0.0109473	0.0359355	hepatocellular carcinoma
	ENSG00000250056.1	LINC01018	ENSG00000267421.2	AC005498.3	down	LINC01018 < AC005498.3	0.00588707	0.0211089
	ENSG00000250073.2	RP11-677M14.3	ENSG00000231889.3	TRAF3IP2-AS1	down	RP11-677M14.3 < TRAF3IP2-AS1	3.27059e-07	3.54109e-06
	ENSG00000250073.2	RP11-677M14.3	ENSG00000266904.1	LINC00663	down	RP11-677M14.3 < LINC00663	8.12602e-09	1.26753e-07
	ENSG00000250073.2	RP11-677M14.3	ENSG00000260630.2	SNAI3-AS1	down	RP11-677M14.3 < SNAI3-AS1	2.99908e-05	0.000201107
	ENSG00000250116.2	RP11-417F21.1	ENSG00000260711.1	RP11-747H7.3	up	RP11-417F21.1 > RP11-747H7.3	0.0148334	0.0462083
	ENSG00000250116.2	RP11-417F21.1	ENSG00000246695.3	RASSF8-AS1	up	RP11-417F21.1 > RASSF8-AS1	5.05863e-05	0.000318732
	ENSG00000250116.2	RP11-417F21.1	ENSG00000239911.1	PRKAG2-AS1	up	RP11-417F21.1 > PRKAG2-AS1	0.00295171	0.0115826
	ENSG00000250131.1	RP11-130F10.1	ENSG00000261742.1	LINC00922	up	RP11-130F10.1 > LINC00922	0.0106755	0.0352089
	ENSG00000250131.1	RP11-130F10.1	ENSG00000227258.1	SMIM2-AS1	up	RP11-130F10.1 > SMIM2-AS1	0.00728297	0.0250375
	ENSG00000250131.1	RP11-130F10.1	ENSG00000262873.1	CTD-2561B21.11	up	RP11-130F10.1 > CTD-2561B21.11	0.0103972	0.0346979
	ENSG00000250208.2	FZD10-AS1	ENSG00000244227.1	RP11-298O21.5	down	FZD10-AS1 < RP11-298O21.5	0.00728297	0.0250375
	ENSG00000250208.2	FZD10-AS1	ENSG00000229839.2	AC018462.2	down	FZD10-AS1 < AC018462.2	5.05863e-05	0.000318732
	ENSG00000250208.2	FZD10-AS1	ENSG00000226688.2	ENTPD1-AS1	down	FZD10-AS1 < ENTPD1-AS1	8.02199e-11	1.9765e-09
	ENSG00000250303.2	RP11-356J5.12	ENSG00000226688.2	ENTPD1-AS1	down	RP11-356J5.12 < ENTPD1-AS1	0.0301225	0.0843208
	ENSG00000250303.2	RP11-356J5.12	ENSG00000249898.3	CTD-2541M15.1	down	RP11-356J5.12 < CTD-2541M15.1	2.49498e-05	0.000170308
	ENSG00000250303.2	RP11-356J5.12	ENSG00000229227.4	RP11-38L15.2	down	RP11-356J5.12 < RP11-38L15.2	0.00636522	0.022586
	ENSG00000250320.1	CTD-2269F5.1	ENSG00000261824.2	LINC00662	up	CTD-2269F5.1 > LINC00662	0.0148334	0.0462083
	ENSG00000250320.1	CTD-2269F5.1	ENSG00000224281.4	SLC25A5-AS1	up	CTD-2269F5.1 > SLC25A5-AS1	0.00636522	0.022586
	ENSG00000250320.1	CTD-2269F5.1	ENSG00000259959.1	RP11-121C2.2	up	CTD-2269F5.1 > RP11-121C2.2	0.0301225	0.0843208
	ENSG00000250328.1	CTC-210G5.1	ENSG00000242086.4	LINC00969	up	CTC-210G5.1 > LINC00969	0.0301225	0.0843208
	ENSG00000250328.1	CTC-210G5.1	ENSG00000260565.2	ERVK13-1	up	CTC-210G5.1 > ERVK13-1	0.0301225	0.0843208
	ENSG00000250328.1	CTC-210G5.1	ENSG00000258301.2	RP11-488C13.5	up	CTC-210G5.1 > RP11-488C13.5	0.00173876	0.00722382
	ENSG00000250365.2	CTD-2213F21.2	ENSG00000224281.4	SLC25A5-AS1	up	CTD-2213F21.2 > SLC25A5-AS1	0.00728297	0.0250375
	ENSG00000250365.2	CTD-2213F21.2	ENSG00000246560.2	RP11-10L12.4	up	CTD-2213F21.2 > RP11-10L12.4	0.0301225	0.0843208
	ENSG00000250365.2	CTD-2213F21.2	ENSG00000261597.1	RP11-353B9.1	up	CTD-2213F21.2 > RP11-353B9.1	0.00348749	0.0134112
	ENSG00000250596.1	RP11-440I14.2	ENSG00000224950.1	RP5-1086K13.1	up	RP11-440I14.2 > RP5-1086K13.1	0.0148334	0.0462083
	ENSG00000250596.1	RP11-440I14.2	ENSG00000229481.1	CTD-2554C21.3	up	RP11-440I14.2 > CTD-2554C21.3	0.0110979	0.0364029
	ENSG00000250596.1	RP11-440I14.2	ENSG00000246560.2	RP11-10L12.4	up	RP11-440I14.2 > RP11-10L12.4	0.0148334	0.0462083
	ENSG00000250604.1	RP11-597D13.8	ENSG00000270015.1	RP11-540B6.6	up	RP11-597D13.8 > RP11-540B6.6	0.0301225	0.0843208
	ENSG00000250604.1	RP11-597D13.8	ENSG00000242086.4	LINC00969	up	RP11-597D13.8 > LINC00969	0.0301225	0.0843208
	ENSG00000250604.1	RP11-597D13.8	ENSG00000260565.2	ERVK13-1	up	RP11-597D13.8 > ERVK13-1	0.00356456	0.0134534
	ENSG00000250608.1	RP11-933H2.4	ENSG00000261824.2	LINC00662	up	RP11-933H2.4 > LINC00662	0.0301225	0.0843208
	ENSG00000250608.1	RP11-933H2.4	ENSG00000236943.2	RP11-640M9.1	up	RP11-933H2.4 > RP11-640M9.1	0.0114774	0.0373614
	ENSG00000250608.1	RP11-933H2.4	ENSG00000267575.2	CTC-459F4.3	up	RP11-933H2.4 > CTC-459F4.3	0.0301225	0.0843208
	ENSG00000250742.1	RP11-834C11.4	ENSG00000182165.13	TP53TG1	up	RP11-834C11.4 > TP53TG1	0.0199968	0.0599941
	ENSG00000250742.1	RP11-834C11.4	ENSG00000224189.2	HOXD-AS1	up	RP11-834C11.4 > HOXD-AS1	8.0314e-06	6.26828e-05
	ENSG00000250742.1	RP11-834C11.4	ENSG00000263244.1	RP11-473I1.10	up	RP11-834C11.4 > RP11-473I1.10	0.00728297	0.0250375
	ENSG00000250802.2	ZBED3-AS1	ENSG00000229839.2	AC018462.2	down	ZBED3-AS1 < AC018462.2	0.0301225	0.0843208
	ENSG00000250802.2	ZBED3-AS1	ENSG00000269923.1	RP11-214K3.24	down	ZBED3-AS1 < RP11-214K3.24	0.000845081	0.00383575
	ENSG00000250903.4	GMDS-AS1	ENSG00000261824.2	LINC00662	up	GMDS-AS1 > LINC00662	9.46809e-05	0.000558649
	ENSG00000250903.4	GMDS-AS1	ENSG00000224281.4	SLC25A5-AS1	up	GMDS-AS1 > SLC25A5-AS1	4.77693e-06	3.89737e-05
	ENSG00000250903.4	GMDS-AS1	ENSG00000233230.1	AC079807.2	up	GMDS-AS1 > AC079807.2	0.0114774	0.0373614
	ENSG00000250986.1	AC141928.1	ENSG00000246379.2	RP11-461O7.1	down	AC141928.1 < RP11-461O7.1	0.0110979	0.0364029
	ENSG00000250986.1	AC141928.1	ENSG00000244227.1	RP11-298O21.5	down	AC141928.1 < RP11-298O21.5	6.60277e-05	0.000404373
	ENSG00000250986.1	AC141928.1	ENSG00000253608.1	RP11-770E5.1	down	AC141928.1 < RP11-770E5.1	0.000202851	0.00109143
	ENSG00000251023.1	RP11-549J18.1	ENSG00000231365.1	RP11-418J17.1	up	RP11-549J18.1 > RP11-418J17.1	0.0301225	0.0843208
	ENSG00000251023.1	RP11-549J18.1	ENSG00000261005.1	CTB-58E17.1	up	RP11-549J18.1 > CTB-58E17.1	0.00728297	0.0250375
	ENSG00000251023.1	RP11-549J18.1	ENSG00000261824.2	LINC00662	up	RP11-549J18.1 > LINC00662	0.00188895	0.0077356
	ENSG00000251034.1	RP11-582J16.4	ENSG00000238197.1	PAXBP1-AS1	down	RP11-582J16.4 < PAXBP1-AS1	4.16862e-07	4.39501e-06
	ENSG00000251034.1	RP11-582J16.4	ENSG00000249898.3	CTD-2541M15.1	down	RP11-582J16.4 < CTD-2541M15.1	0.0148334	0.0462083
	ENSG00000251034.1	RP11-582J16.4	ENSG00000228878.3	AC007551.3	down	RP11-582J16.4 < AC007551.3	4.49285e-08	5.87979e-07
	ENSG00000251136.4	RP11-37B2.1	ENSG00000170919.11	TPT1-AS1	up	RP11-37B2.1 > TPT1-AS1	0.000401216	0.00201856
	ENSG00000251136.4	RP11-37B2.1	ENSG00000262089.1	RP11-589P10.5	up	RP11-37B2.1 > RP11-589P10.5	0.00564044	0.0203465
	ENSG00000251136.4	RP11-37B2.1	ENSG00000230844.2	ZNF674-AS1	up	RP11-37B2.1 > ZNF674-AS1	0.00356456	0.0134534
	ENSG00000251161.2	RP11-540O11.1	ENSG00000244227.1	RP11-298O21.5	down	RP11-540O11.1 < RP11-298O21.5	0.0310385	0.0868263
	ENSG00000251230.1	RP11-701P16.5	ENSG00000244227.1	RP11-298O21.5	down	RP11-701P16.5 < RP11-298O21.5	0.00713881	0.0250375
	ENSG00000251230.1	RP11-701P16.5	ENSG00000229839.2	AC018462.2	down	RP11-701P16.5 < AC018462.2	1.01625e-05	7.68002e-05
	ENSG00000251230.1	RP11-701P16.5	ENSG00000253608.1	RP11-770E5.1	down	RP11-701P16.5 < RP11-770E5.1	0.0301225	0.0843208
	ENSG00000251323.2	RP11-452H21.4	ENSG00000236548.1	RP11-510H23.1	down	RP11-452H21.4 < RP11-510H23.1	0.0148334	0.0462083
	ENSG00000251323.2	RP11-452H21.4	ENSG00000269923.1	RP11-214K3.24	down	RP11-452H21.4 < RP11-214K3.24	0.00728297	0.0250375
	ENSG00000251323.2	RP11-452H21.4	ENSG00000248309.1	MEF2C-AS1	down	RP11-452H21.4 < MEF2C-AS1	0.0358508	0.0984737
	ENSG00000251359.3	WWC2-AS2	ENSG00000229839.2	AC018462.2	down	WWC2-AS2 < AC018462.2	0.000409139	0.00202892
	ENSG00000251359.3	WWC2-AS2	ENSG00000226688.2	ENTPD1-AS1	down	WWC2-AS2 < ENTPD1-AS1	1.82593e-08	2.62222e-07
	ENSG00000251359.3	WWC2-AS2	ENSG00000236548.1	RP11-510H23.1	down	WWC2-AS2 < RP11-510H23.1	9.46809e-05	0.000558649
	ENSG00000251364.2	CTD-2516F10.2	ENSG00000231365.1	RP11-418J17.1	up	CTD-2516F10.2 > RP11-418J17.1	0.00564044	0.0203465
	ENSG00000251364.2	CTD-2516F10.2	ENSG00000236088.5	COX10-AS1	up	CTD-2516F10.2 > COX10-AS1	0.0301225	0.0843208
	ENSG00000251364.2	CTD-2516F10.2	ENSG00000261005.1	CTB-58E17.1	up	CTD-2516F10.2 > CTB-58E17.1	0.00153076	0.0065447
	ENSG00000251381.2	LINC00958	ENSG00000260565.2	ERVK13-1	up	LINC00958 > ERVK13-1	0.00356456	0.0134534
	ENSG00000251381.2	LINC00958	ENSG00000269352.1	AC018766.5	up	LINC00958 > AC018766.5	0.0301225	0.0843208
	ENSG00000251381.2	LINC00958	ENSG00000258301.2	RP11-488C13.5	up	LINC00958 > RP11-488C13.5	0.0148334	0.0462083
	ENSG00000251405.2	CTB-109A12.1	ENSG00000224259.1	RP11-48O20.4	up	CTB-109A12.1 > RP11-48O20.4	0.00348749	0.0134112
	ENSG00000251432.2	RP11-420A23.1	ENSG00000259994.1	RP11-305E6.4	down	RP11-420A23.1 < RP11-305E6.4	0.0319262	0.0890076
	ENSG00000251432.2	RP11-420A23.1	ENSG00000250303.2	RP11-356J5.12	down	RP11-420A23.1 < RP11-356J5.12	0.0301225	0.0843208
	ENSG00000251432.2	RP11-420A23.1	ENSG00000248636.2	RP11-768F21.1	down	RP11-420A23.1 < RP11-768F21.1	0.0319262	0.0890076
	ENSG00000251442.1	RP11-792D21.2	ENSG00000259994.1	RP11-305E6.4	down	RP11-792D21.2 < RP11-305E6.4	0.00564044	0.0203465
	ENSG00000251442.1	RP11-792D21.2	ENSG00000237489.2	LINC00959	down	RP11-792D21.2 < LINC00959	0.00295171	0.0115826
	ENSG00000251442.1	RP11-792D21.2	ENSG00000235257.4	AC093415.2	down	RP11-792D21.2 < AC093415.2	0.0199968	0.0599941
	ENSG00000251455.1	RP11-164P12.3	ENSG00000246695.3	RASSF8-AS1	up	RP11-164P12.3 > RASSF8-AS1	0.0301225	0.0843208
	ENSG00000251455.1	RP11-164P12.3	ENSG00000267254.1	CTD-2162K18.5	up	RP11-164P12.3 > CTD-2162K18.5	0.0358508	0.0984737
	ENSG00000251455.1	RP11-164P12.3	ENSG00000167912.5	RP11-25K19.1	up	RP11-164P12.3 > RP11-25K19.1	0.0199968	0.0599941
	ENSG00000251580.1	RP11-539L10.3	ENSG00000260565.2	ERVK13-1	up	RP11-539L10.3 > ERVK13-1	0.0204285	0.0608591
	ENSG00000251580.1	RP11-539L10.3	ENSG00000258301.2	RP11-488C13.5	up	RP11-539L10.3 > RP11-488C13.5	0.00356456	0.0134534
	ENSG00000251580.1	RP11-539L10.3	ENSG00000225470.2	JPX	up	RP11-539L10.3 > JPX	0.0358508	0.0984737
	ENSG00000251603.1	RP11-164P12.4	ENSG00000242086.4	LINC00969	up	RP11-164P12.4 > LINC00969	0.00564044	0.0203465
	ENSG00000251603.1	RP11-164P12.4	ENSG00000258301.2	RP11-488C13.5	up	RP11-164P12.4 > RP11-488C13.5	2.3229e-06	2.03438e-05
	ENSG00000251603.1	RP11-164P12.4	ENSG00000212694.4	AC084018.1	up	RP11-164P12.4 > AC084018.1	0.00153076	0.0065447
	ENSG00000251611.1	RP11-610P16.1	ENSG00000255135.3	RP11-111M22.3	up	RP11-610P16.1 > RP11-111M22.3	0.0148334	0.0462083
	ENSG00000251611.1	RP11-610P16.1	ENSG00000175701.6	LINC00116	up	RP11-610P16.1 > LINC00116	0.0148334	0.0462083
	ENSG00000251611.1	RP11-610P16.1	ENSG00000214401.4	KANSL1-AS1	up	RP11-610P16.1 > KANSL1-AS1	0.00188895	0.0077356
	ENSG00000251615.3	RP11-774O3.3	ENSG00000269973.1	RP11-95D17.1	down	RP11-774O3.3 < RP11-95D17.1	6.60277e-05	0.000404373
	ENSG00000251615.3	RP11-774O3.3	ENSG00000179743.2	RP11-169K16.9	down	RP11-774O3.3 < RP11-169K16.9	5.07705e-06	4.11079e-05
	ENSG00000251615.3	RP11-774O3.3	ENSG00000231889.3	TRAF3IP2-AS1	down	RP11-774O3.3 < TRAF3IP2-AS1	0.0148334	0.0462083
	ENSG00000253123.2	RP11-527N22.1	ENSG00000182021.5	RP11-381O7.3	down	RP11-527N22.1 < RP11-381O7.3	0.000489584	0.00238475
	ENSG00000253123.2	RP11-527N22.1	ENSG00000244227.1	RP11-298O21.5	down	RP11-527N22.1 < RP11-298O21.5	0.0166179	0.0512114
	ENSG00000253123.2	RP11-527N22.1	ENSG00000267421.2	AC005498.3	down	RP11-527N22.1 < AC005498.3	6.32956e-05	0.000391031
	ENSG00000253302.1	STAU2-AS1	ENSG00000250903.4	GMDS-AS1	up	STAU2-AS1 > GMDS-AS1	0.0301225	0.0843208
	ENSG00000253302.1	STAU2-AS1	ENSG00000247708.3	STX18-AS1	up	STAU2-AS1 > STX18-AS1	0.0109473	0.0359355
	ENSG00000253302.1	STAU2-AS1	ENSG00000188825.9	LINC00910	up	STAU2-AS1 > LINC00910	0.00356456	0.0134534
	ENSG00000253490.1	AC145110.1	ENSG00000247199.3	RP11-373N22.3	up	AC145110.1 > RP11-373N22.3	0.010553	0.0351173
	ENSG00000253490.1	AC145110.1	ENSG00000227959.1	RP11-276H7.2	up	AC145110.1 > RP11-276H7.2	0.0358508	0.0984737
	ENSG00000253490.1	AC145110.1	ENSG00000261742.1	LINC00922	up	AC145110.1 > LINC00922	0.0106755	0.0352089
	ENSG00000253522.2	MIR146A	ENSG00000268006.1	PTOV1-AS1	up	MIR146A > PTOV1-AS1	0.0106755	0.0352089
	ENSG00000253522.2	MIR146A	ENSG00000270015.1	RP11-540B6.6	up	MIR146A > RP11-540B6.6	0.0204285	0.0608591
	ENSG00000253522.2	MIR146A	ENSG00000242086.4	LINC00969	up	MIR146A > LINC00969	0.0204285	0.0608591
	ENSG00000253552.3	HOXA-AS2	ENSG00000231889.3	TRAF3IP2-AS1	down	HOXA-AS2 < TRAF3IP2-AS1	6.91708e-06	5.45785e-05	gastric cancer
	ENSG00000253552.3	HOXA-AS2	ENSG00000266904.1	LINC00663	down	HOXA-AS2 < LINC00663	1.32806e-08	1.98722e-07
	ENSG00000253552.3	HOXA-AS2	ENSG00000260630.2	SNAI3-AS1	down	HOXA-AS2 < SNAI3-AS1	1.01625e-05	7.68002e-05
	ENSG00000253563.2	NKX2-1-AS1	ENSG00000232388.2	LINC00493	up	NKX2-1-AS1 > LINC00493	0.0148334	0.0462083
	ENSG00000253563.2	NKX2-1-AS1	ENSG00000234608.3	MAPKAPK5-AS1	up	NKX2-1-AS1 > MAPKAPK5-AS1	0.00728297	0.0250375
	ENSG00000253563.2	NKX2-1-AS1	ENSG00000263244.1	RP11-473I1.10	up	NKX2-1-AS1 > RP11-473I1.10	0.0301225	0.0843208
	ENSG00000253701.1	AL928768.3	ENSG00000130600.11	H19	up	AL928768.3 > H19	2.14971e-05	0.000149021
	ENSG00000253701.1	AL928768.3	ENSG00000260260.1	RP11-304L19.5	up	AL928768.3 > RP11-304L19.5	0.0358508	0.0984737
	ENSG00000253701.1	AL928768.3	ENSG00000263244.1	RP11-473I1.10	up	AL928768.3 > RP11-473I1.10	0.0204285	0.0608591
	ENSG00000253716.1	RP13-582O9.5	ENSG00000260565.2	ERVK13-1	up	RP13-582O9.5 > ERVK13-1	0.0199968	0.0599941
	ENSG00000253716.1	RP13-582O9.5	ENSG00000258301.2	RP11-488C13.5	up	RP13-582O9.5 > RP11-488C13.5	0.00173876	0.00722382
	ENSG00000253716.1	RP13-582O9.5	ENSG00000270081.1	RP5-935K16.1	up	RP13-582O9.5 > RP5-935K16.1	0.00728297	0.0250375
	ENSG00000253948.1	RP11-410L14.2	ENSG00000232586.1	RP11-46A10.4	down	RP11-410L14.2 < RP11-46A10.4	0.0319262	0.0890076
	ENSG00000253982.1	CTD-2336O2.1	ENSG00000264575.1	LINC00526	down	CTD-2336O2.1 < LINC00526	6.14789e-05	0.000380162
	ENSG00000253982.1	CTD-2336O2.1	ENSG00000245556.2	CTD-2037K23.2	down	CTD-2336O2.1 < CTD-2037K23.2	6.14789e-05	0.000380162
	ENSG00000253982.1	CTD-2336O2.1	ENSG00000249673.2	NOP14-AS1	down	CTD-2336O2.1 < NOP14-AS1	0.00153076	0.0065447
	ENSG00000254027.1	RP11-363E6.3	ENSG00000229839.2	AC018462.2	down	RP11-363E6.3 < AC018462.2	0.0148334	0.0462083
	ENSG00000254027.1	RP11-363E6.3	ENSG00000226688.2	ENTPD1-AS1	down	RP11-363E6.3 < ENTPD1-AS1	0.0319262	0.0890076
	ENSG00000254027.1	RP11-363E6.3	ENSG00000249898.3	CTD-2541M15.1	down	RP11-363E6.3 < CTD-2541M15.1	0.00588707	0.0211089
	ENSG00000254109.1	RBPMS-AS1	ENSG00000231889.3	TRAF3IP2-AS1	down	RBPMS-AS1 < TRAF3IP2-AS1	0.00173876	0.00722382
	ENSG00000254109.1	RBPMS-AS1	ENSG00000230590.3	FTX	down	RBPMS-AS1 < FTX	0.000536332	0.0025657
	ENSG00000254109.1	RBPMS-AS1	ENSG00000262879.1	RP11-156P1.3	down	RBPMS-AS1 < RP11-156P1.3	3.27239e-06	2.79425e-05
	ENSG00000254143.1	RP11-470M17.2	ENSG00000235954.2	TTC28-AS1	up	RP11-470M17.2 > TTC28-AS1	0.00356456	0.0134534
	ENSG00000254143.1	RP11-470M17.2	ENSG00000231074.4	HCG18	up	RP11-470M17.2 > HCG18	0.0301225	0.0843208
	ENSG00000254143.1	RP11-470M17.2	ENSG00000170919.11	TPT1-AS1	up	RP11-470M17.2 > TPT1-AS1	0.0301225	0.0843208
	ENSG00000254226.1	CTB-12O2.1	ENSG00000232860.3	SMG7-AS1	up	CTB-12O2.1 > SMG7-AS1	0.0319262	0.0890076
	ENSG00000254226.1	CTB-12O2.1	ENSG00000250608.1	RP11-933H2.4	up	CTB-12O2.1 > RP11-933H2.4	0.0199968	0.0599941
	ENSG00000254226.1	CTB-12O2.1	ENSG00000259804.1	CTD-2012K14.7	up	CTB-12O2.1 > CTD-2012K14.7	0.0204285	0.0608591
	ENSG00000254231.1	CTD-2284J15.1	ENSG00000261824.2	LINC00662	up	CTD-2284J15.1 > LINC00662	0.000101717	0.000591898
	ENSG00000254231.1	CTD-2284J15.1	ENSG00000219665.4	CTD-2006C1.2	up	CTD-2284J15.1 > CTD-2006C1.2	3.27239e-06	2.79425e-05
	ENSG00000254231.1	CTD-2284J15.1	ENSG00000224281.4	SLC25A5-AS1	up	CTD-2284J15.1 > SLC25A5-AS1	1.22028e-05	8.97883e-05
	ENSG00000254288.1	RP11-6I2.3	ENSG00000223764.2	RP11-54O7.3	up	RP11-6I2.3 > RP11-54O7.3	0.0204285	0.0608591
	ENSG00000254288.1	RP11-6I2.3	ENSG00000260361.1	CTD-2313J17.5	up	RP11-6I2.3 > CTD-2313J17.5	0.0114774	0.0373614
	ENSG00000254288.1	RP11-6I2.3	ENSG00000267296.2	CEBPA-AS1	up	RP11-6I2.3 > CEBPA-AS1	0.0204285	0.0608591
	ENSG00000254369.2	HOXA-AS3	ENSG00000246379.2	RP11-461O7.1	down	HOXA-AS3 < RP11-461O7.1	0.000465596	0.00228169
	ENSG00000254389.2	RHPN1-AS1	ENSG00000235954.2	TTC28-AS1	up	RHPN1-AS1 > TTC28-AS1	0.000197258	0.00106992
	ENSG00000254389.2	RHPN1-AS1	ENSG00000270084.1	GAS5-AS1	up	RHPN1-AS1 > GAS5-AS1	0.00728297	0.0250375
	ENSG00000254389.2	RHPN1-AS1	ENSG00000170919.11	TPT1-AS1	up	RHPN1-AS1 > TPT1-AS1	0.00356456	0.0134534
	ENSG00000254528.3	RP11-728F11.4	ENSG00000229839.2	AC018462.2	down	RP11-728F11.4 < AC018462.2	0.00356456	0.0134534
	ENSG00000254528.3	RP11-728F11.4	ENSG00000226688.2	ENTPD1-AS1	down	RP11-728F11.4 < ENTPD1-AS1	0.00588707	0.0211089
	ENSG00000254528.3	RP11-728F11.4	ENSG00000236548.1	RP11-510H23.1	down	RP11-728F11.4 < RP11-510H23.1	0.00728297	0.0250375
	ENSG00000254533.1	AF186192.1	ENSG00000244227.1	RP11-298O21.5	down	AF186192.1 < RP11-298O21.5	0.000391002	0.00198846
	ENSG00000254533.1	AF186192.1	ENSG00000229839.2	AC018462.2	down	AF186192.1 < AC018462.2	0.00564044	0.0203465
	ENSG00000254533.1	AF186192.1	ENSG00000253608.1	RP11-770E5.1	down	AF186192.1 < RP11-770E5.1	0.0354435	0.0978034
	ENSG00000254602.1	AP000662.4	ENSG00000244227.1	RP11-298O21.5	down	AP000662.4 < RP11-298O21.5	0.00146113	0.00632086
	ENSG00000254602.1	AP000662.4	ENSG00000229839.2	AC018462.2	down	AP000662.4 < AC018462.2	4.77693e-06	3.89737e-05
	ENSG00000254602.1	AP000662.4	ENSG00000236548.1	RP11-510H23.1	down	AP000662.4 < RP11-510H23.1	4.77959e-07	4.90279e-06
	ENSG00000254703.2	FLI1-AS1	ENSG00000226688.2	ENTPD1-AS1	down	FLI1-AS1 < ENTPD1-AS1	0.0148334	0.0462083
	ENSG00000254703.2	FLI1-AS1	ENSG00000249898.3	CTD-2541M15.1	down	FLI1-AS1 < CTD-2541M15.1	0.0106755	0.0352089
	ENSG00000254703.2	FLI1-AS1	ENSG00000196951.6	RP11-425I13.3	down	FLI1-AS1 < RP11-425I13.3	0.000101717	0.000591898
	ENSG00000254718.2	CTD-2184C24.2	ENSG00000267058.1	RP11-15A1.3	up	CTD-2184C24.2 > RP11-15A1.3	0.0301225	0.0843208
	ENSG00000254718.2	CTD-2184C24.2	ENSG00000247199.3	RP11-373N22.3	up	CTD-2184C24.2 > RP11-373N22.3	0.00564044	0.0203465
	ENSG00000254718.2	CTD-2184C24.2	ENSG00000227591.1	RP1-28O10.1	up	CTD-2184C24.2 > RP1-28O10.1	0.0199968	0.0599941
	ENSG00000254887.1	CTC-378H22.1	ENSG00000234494.3	AC003665.1	up	CTC-378H22.1 > AC003665.1	0.0199968	0.0599941
	ENSG00000254887.1	CTC-378H22.1	ENSG00000240859.1	AC093627.10	up	CTC-378H22.1 > AC093627.10	0.0358508	0.0984737
	ENSG00000254887.1	CTC-378H22.1	ENSG00000240875.1	LINC00886	up	CTC-378H22.1 > LINC00886	0.0106755	0.0352089
	ENSG00000255026.1	RP11-326C3.2	ENSG00000253352.4	TUG1	up	RP11-326C3.2 > TUG1	0.0301225	0.0843208
	ENSG00000255026.1	RP11-326C3.2	ENSG00000234741.3	GAS5	up	RP11-326C3.2 > GAS5	0.0148334	0.0462083
	ENSG00000255026.1	RP11-326C3.2	ENSG00000254635.1	WAC-AS1	up	RP11-326C3.2 > WAC-AS1	8.87213e-07	8.68142e-06
	ENSG00000255050.1	RP11-661A12.9	ENSG00000235954.2	TTC28-AS1	up	RP11-661A12.9 > TTC28-AS1	0.000197258	0.00106992
	ENSG00000255050.1	RP11-661A12.9	ENSG00000247572.3	CKMT2-AS1	up	RP11-661A12.9 > CKMT2-AS1	0.00173876	0.00722382
	ENSG00000255050.1	RP11-661A12.9	ENSG00000247240.3	UBL7-AS1	up	RP11-661A12.9 > UBL7-AS1	0.00356456	0.0134534
	ENSG00000255135.3	RP11-111M22.3	ENSG00000236618.2	PITPNA-AS1	up	RP11-111M22.3 > PITPNA-AS1	0.00173876	0.00722382
	ENSG00000255135.3	RP11-111M22.3	ENSG00000262089.1	RP11-589P10.5	up	RP11-111M22.3 > RP11-589P10.5	2.23196e-06	1.97021e-05
	ENSG00000255135.3	RP11-111M22.3	ENSG00000130600.11	H19	up	RP11-111M22.3 > H19	0.0301225	0.0843208
	ENSG00000255145.1	RP11-60I3.5	ENSG00000235954.2	TTC28-AS1	up	RP11-60I3.5 > TTC28-AS1	0.0106755	0.0352089
	ENSG00000255145.1	RP11-60I3.5	ENSG00000170919.11	TPT1-AS1	up	RP11-60I3.5 > TPT1-AS1	0.0301225	0.0843208
	ENSG00000255145.1	RP11-60I3.5	ENSG00000247240.3	UBL7-AS1	up	RP11-60I3.5 > UBL7-AS1	0.0199968	0.0599941
	ENSG00000255153.1	TOLLIP-AS1	ENSG00000230530.1	LIMD1-AS1	down	TOLLIP-AS1 < LIMD1-AS1	0.00295171	0.0115826
	ENSG00000255240.1	RP11-142C4.6	ENSG00000250903.4	GMDS-AS1	up	RP11-142C4.6 > GMDS-AS1	0.0148334	0.0462083
	ENSG00000255240.1	RP11-142C4.6	ENSG00000247708.3	STX18-AS1	up	RP11-142C4.6 > STX18-AS1	0.00173876	0.00722382
[truncated: 1,196 more rows]
